# Supplementary material for: Modular antibodies reveal DNA damage-induced mono-ADP-ribosylation as a second wave of PARP1 signaling
Source: Mol Cell. Author manuscript; Available in PMC 2025 Apr 24. (PMC10205078; doi:10.1016/j.molcel.2023.03.027)
Supplement: Reagents [file NIHMS1899415-supplement-Reagents.xlsx]

## Sheet: Summary of ADPr-bind reagents
Identifier	Type	Binding specificity	Application	Source
AbD33204	Recombinant antibody	Mono-ADPr	IF, WB, IP	Bonfiglio et al., Cell, 2020; Bio-Rad
AbD33205	Recombinant antibody	Protein mono-ADPr	IF, WB, IP, live-cell	Bonfiglio et al., Cell, 2020; Bio-Rad
AbD33641	Recombinant antibody	Poly/mono-ADPr [pan-ADPr]	IF, WB	Bonfiglio et al., Cell, 2020; Bio-Rad
AbD33644	Recombinant antibody	H3S10/S28ADPr	WB	Bonfiglio et al., Cell, 2020; Bio-Rad
AbD34251	Recombinant antibody	PARP1S499ADPr	WB	Bonfiglio et al., Cell, 2020; Bio-Rad
AbD43647	Recombinant antibody	Mono-ADPr	IF, WB, IP	This study
E6F6A	Rabbit monoclonal antibody	Poly/mono-ADPr [pan-ADPr]	WB	Cell Signaling Technology, cat# #83732
10H	Mouse monoclonal antibody	Poly-ADPr	IF, WB	Enzo Life Sciences, cat# ALX-804-220-R100
MABE1031 (RNF146 WWE domain)	Antibody-like reagent	Poly-ADPr	IF, WB	Gibson et al., Biochem., 2017; Millipore, cat# MABE1031
MABE1016 (Af1521 macrodomain)	Antibody-like reagent	Poly/mono-ADPr [pan-ADPr]	WB	Gibson et al., Biochem., 2017; Millipore, cat# MABE1016
GFP-tagged macroD2 macrodomain	Genetically-encoded probe	Mono-ADPr	live-cell	This study
GFP-tagged RNF146 WWE domain	Genetically-encoded probe	Poly-ADPr	live-cell	Smith et al., Nucleic Acids Res., 2019

## Sheet: Fig 4B
Protein IDs	Majority protein IDs	Peptide counts (all)	Peptide counts (razor+unique)	Peptide counts (unique)	Protein names	Gene names	Fasta headers	Number of proteins	Peptides	Razor + unique peptides	Unique peptides	Peptides forward	Peptides reverse	Razor + unique peptides forward	Razor + unique peptides reverse	Unique peptides forward	Unique peptides reverse	Sequence coverage [%]	Unique + razor sequence coverage [%]	Unique sequence coverage [%]	Mol. weight [kDa]	Sequence length	Sequence lengths	Q-value	Score	Identification type forward	Identification type reverse	Ratio H/L	Ratio H/L normalized	Ratio H/L variability [%]	Ratio H/L count	Ratio H/L iso-count	Ratio H/L type	Ratio H/L forward	Ratio H/L normalized forward	Ratio H/L variability [%] forward	Ratio H/L count forward	Ratio H/L iso-count forward	Ratio H/L type forward	Ratio H/L reverse	Ratio H/L normalized reverse	Ratio H/L variability [%] reverse	Ratio H/L count reverse	Ratio H/L iso-count reverse	Ratio H/L type reverse	Sequence coverage forward [%]	Sequence coverage reverse [%]	Intensity	Intensity L
A0A024QZP7;P06493;A0A087WZZ9;E5RIU6;K7ELV5;G3V5T9;P24941-2;P24941;Q00526;K7EJ83;E7ESI2;G3V317;J3KTJ4;J3QR30;K7EKV6;A8MT25;Q96C03-2;Q9UKW4-3;Q96C03;Q96C03-3;Q9UKW4-2;Q9UKW4;Q9UKW4-4	A0A024QZP7;P06493;A0A087WZZ9;E5RIU6	14;14;10;9;3;3;3;3;3;2;2;1;1;1;1;1;1;1;1;1;1;1;1	13;13;9;8;2;2;2;2;2;1;1;1;1;1;1;1;1;1;1;1;1;1;1	2;2;2;2;0;0;0;0;0;0;0;0;0;0;0;0;0;0;0;0;0;0;0	Cyclin-dependent kinase 1	CDC2;CDK1	>tr|A0A024QZP7|A0A024QZP7_HUMAN Cell division cycle 2, G1 to S and G2 to M, isoform CRA_a OS=Homo sapiens GN=CDC2 PE=1 SV=1;>sp|P06493|CDK1_HUMAN Cyclin-dependent kinase 1 OS=Homo sapiens GN=CDK1 PE=1 SV=3;>tr|A0A087WZZ9|A0A087WZZ9_HUMAN Cyclin-dependent k	23	14	13	2	14	13	13	12	2	2	52.9	50.2	7.7	34.081	297	297;297;224;189;165;346;264;298;305;213;238;39;117;121;159;163;205;287;454;465;753;847;875	0	60.722	By MS/MS	By MS/MS	0.97093	0.80108	21.864	24	0	Median	0.98504	0.86523	22.523	14	0	Median	0.91028	0.7419	21.042	10	0	Median	52.9	50.8	3526200000	1794200000
A0A024R4M0;P46781;B5MCT8;C9JM19;F2Z3C0;A8MXK4;M0QZV9;M0QXK3;M0R0E0;A0A087X2D8;Q86XR2-6;Q86XR2-4;Q86XR2-3;Q86XR2-2;Q86XR2;O60271-5;O60271-3;O60271-9;O60271-4;O60271-2;O60271	A0A024R4M0;P46781;B5MCT8;C9JM19	21;21;16;16;6;6;1;1;1;1;1;1;1;1;1;1;1;1;1;1;1	21;21;16;16;6;6;1;1;1;1;1;1;1;1;1;1;1;1;1;1;1	21;21;16;16;6;6;1;1;1;1;1;1;1;1;1;1;1;1;1;1;1	40S ribosomal protein S9	RPS9	>tr|A0A024R4M0|A0A024R4M0_HUMAN 40S ribosomal protein S9 OS=Homo sapiens GN=RPS9 PE=3 SV=1;>sp|P46781|RS9_HUMAN 40S ribosomal protein S9 OS=Homo sapiens GN=RPS9 PE=1 SV=3;>tr|B5MCT8|B5MCT8_HUMAN 40S ribosomal protein S9 OS=Homo sapiens GN=RPS9 PE=1 SV=1;>t	21	21	21	21	20	20	20	20	20	20	58.8	58.8	58.8	22.591	194	194;194;139;156;77;79;584;620;666;1312;423;615;651;666;697;931;945;1177;1307;1311;1321	0	72.105	By MS/MS	By MS/MS	1.1359	0.9228	27.728	42	0	Median	1.2935	1.0792	9.1727	21	0	Median	0.8035	0.67668	24.433	21	0	Median	58.8	55.7	23121000000	11370000000
G5E9B5;A0A024R4Q5;P0C1Z6;A0A0G2JP55;A8MTQ3	G5E9B5;A0A024R4Q5;P0C1Z6	4;4;4;1;1	4;4;4;1;1	4;4;4;1;1	TCF3 fusion partner	TFPT	>tr|G5E9B5|G5E9B5_HUMAN TCF3 (E2A) fusion partner (In childhood Leukemia), isoform CRA_b OS=Homo sapiens GN=TFPT PE=1 SV=1;>tr|A0A024R4Q5|A0A024R4Q5_HUMAN TCF3 (E2A) fusion partner (In childhood Leukemia), isoform CRA_c OS=Homo sapiens GN=TFPT PE=4 SV=1;>s	5	4	4	4	3	4	3	4	3	4	23.4	23.4	23.4	27.204	244	244;253;253;145;193	0	12.585	By MS/MS	By MS/MS	0.93294	0.77575	32.945	4	0	Median	0.77852	0.63953	23.357	2	0	Median	1.4652	1.2099	33.101	3	1	Median	19.3	23.4	498190000	231210000
A0A024RAC6;Q14241	A0A024RAC6;Q14241	5;5	5;5	5;5	Transcription elongation factor B polypeptide 3	TCEB3	>tr|A0A024RAC6|A0A024RAC6_HUMAN Transcription elongation factor B (SIII), polypeptide 3 (110kDa, elongin A), isoform CRA_a OS=Homo sapiens GN=TCEB3 PE=1 SV=1;>sp|Q14241|ELOA1_HUMAN Transcription elongation factor B polypeptide 3 OS=Homo sapiens GN=TCEB3 PE	2	5	5	5	3	3	3	3	3	3	8.2	8.2	8.2	87.229	772	772;798	0	9.2141	By MS/MS	By MS/MS	0.9162	0.79728	65.831	3	3	Median	NaN	NaN	NaN	1	1	Median	1.4367	1.2342	61.796	2	2	Median	4.5	5.1	59394000	28299000
E9PRM7;A0A024RCG2;Q96BI1	E9PRM7;A0A024RCG2;Q96BI1	1;1;1	1;1;1	1;1;1	Solute carrier family 22 member 18	SLC22A18	>tr|E9PRM7|E9PRM7_HUMAN Solute carrier family 22 member 18 OS=Homo sapiens GN=SLC22A18 PE=1 SV=1;>tr|A0A024RCG2|A0A024RCG2_HUMAN Solute carrier family 22 (Organic cation transporter), member 18, isoform CRA_a OS=Homo sapiens GN=SLC22A18 PE=1 SV=1;>sp|Q96BI	3	1	1	1	1	1	1	1	1	1	3.7	3.7	3.7	34.952	326	326;424;424	0.0040128	1.9082	By MS/MS	By MS/MS	0.77495	0.79982	21.389	3	0	Median	0.83344	0.69872	25.53	2	1	Median	0.91024	0.83756	6.5202	2	0	Median	3.7	3.7	117710000	66102000
A0A087X2F1;A0A024RCN4;Q16670-2;Q16670;A0A087WXM4;B4DMT1	A0A087X2F1;A0A024RCN4;Q16670-2;Q16670;A0A087WXM4;B4DMT1	2;2;2;2;1;1	2;2;2;2;1;1	2;2;2;2;1;1	Zinc finger and SCAN domain-containing protein 26	ZNF187;ZSCAN26	>tr|A0A087X2F1|A0A087X2F1_HUMAN Zinc finger and SCAN domain-containing protein 26 OS=Homo sapiens GN=ZSCAN26 PE=1 SV=1;>tr|A0A024RCN4|A0A024RCN4_HUMAN Zinc finger and SCAN domain-containing protein 26 OS=Homo sapiens GN=ZNF187 PE=1 SV=1;>sp|Q16670-2|ZSC26_	6	2	2	2	0	2	0	2	0	2	5.2	5.2	5.2	39.697	344	344;479;325;478;84;270	0.0020636	2.1804	By matching	By MS/MS	NaN	NaN	NaN	1	1	Median	NaN	NaN	NaN	0	0	Median	NaN	NaN	NaN	1	1	Median	0	5.2	64822000	11918000
A0A075B6F5;F5GXR6;Q8IUG5;Q8IUG5-2;H0YGQ4;F5H6I8	A0A075B6F5;F5GXR6;Q8IUG5;Q8IUG5-2	10;10;10;9;1;1	10;10;10;9;1;1	10;10;10;9;1;1	Unconventional myosin-XVIIIb	MYO18B	>tr|A0A075B6F5|A0A075B6F5_HUMAN Unconventional myosin-XVIIIb OS=Homo sapiens GN=MYO18B PE=1 SV=1;>tr|F5GXR6|F5GXR6_HUMAN Unconventional myosin-XVIIIb OS=Homo sapiens GN=MYO18B PE=1 SV=1;>sp|Q8IUG5|MY18B_HUMAN Unconventional myosin-XVIIIb OS=Homo sapiens GN	6	10	10	10	7	9	7	9	7	9	4.6	4.6	4.6	285.21	2567	2567;2568;2567;2080;517;798	0	26.901	By MS/MS	By MS/MS	1.762	1.6227	57.046	5	0	Median	3.8331	2.9715	57.166	3	1	Plateau	1.762	1.6227	58.971	3	0	Median	3.2	4.3	1527900000	600130000
M0R3B2;A0A075B6F9;Q9Y314;A0A075B797	M0R3B2;A0A075B6F9;Q9Y314;A0A075B797	2;2;2;1	2;2;2;1	2;2;2;1	Nitric oxide synthase-interacting protein	NOSIP	>tr|M0R3B2|M0R3B2_HUMAN Nitric oxide synthase-interacting protein (Fragment) OS=Homo sapiens GN=NOSIP PE=1 SV=5;>tr|A0A075B6F9|A0A075B6F9_HUMAN Nitric oxide synthase-interacting protein OS=Homo sapiens GN=NOSIP PE=1 SV=1;>sp|Q9Y314|NOSIP_HUMAN Nitric oxide	4	2	2	2	2	1	2	1	2	1	13.6	13.6	13.6	26.891	242	242;304;301;232	0	4.4887	By MS/MS	By MS/MS	1.2646	1.0748	18.862	3	2	Median	1.162	0.99071	25.833	2	1	Median	NaN	NaN	NaN	1	1	Median	13.6	7.4	65277000	30038000
A0A087WV90;E9PDN5;A0A087WTU7;A0A075B6G3;P11532-4;P11532;H0Y304;P11532-3;P11532-2;E7EQR9;E7EQS5;F8VX32;E7ESB2;P11532-8;P11532-7;P11532-5;P11532-6	A0A087WV90;E9PDN5;A0A087WTU7;A0A075B6G3;P11532-4;P11532;H0Y304;P11532-3;P11532-2	3;3;3;3;3;3;2;2;2;1;1;1;1;1;1;1;1	2;2;2;2;2;2;1;1;1;1;1;1;1;1;1;1;1	2;2;2;2;2;2;1;1;1;1;1;1;1;1;1;1;1	Dystrophin	DMD	>tr|A0A087WV90|A0A087WV90_HUMAN Dystrophin OS=Homo sapiens GN=DMD PE=1 SV=1;>tr|E9PDN5|E9PDN5_HUMAN Dystrophin OS=Homo sapiens GN=DMD PE=1 SV=1;>tr|A0A087WTU7|A0A087WTU7_HUMAN Dystrophin OS=Homo sapiens GN=DMD PE=1 SV=1;>tr|A0A075B6G3|A0A075B6G3_HUMAN Dyst	17	3	2	2	1	2	1	1	1	1	0.6	0.4	0.4	426.09	3680	3680;3681;3684;3685;3677;3685;1386;2341;2344;956;1225;1230;1243;604;617;622;635	0.0008414	2.528	By MS/MS	By MS/MS	1.1501	0.95363	28.78	2	0	Median	NaN	NaN	NaN	1	0	Median	NaN	NaN	NaN	1	0	Median	0.2	0.4	319860000	148560000
A0A075B746;P82921	A0A075B746;P82921	3;3	3;3	3;3	28S ribosomal protein S21, mitochondrial	MRPS21	>tr|A0A075B746|A0A075B746_HUMAN 28S ribosomal protein S21, mitochondrial OS=Homo sapiens GN=MRPS21 PE=1 SV=1;>sp|P82921|RT21_HUMAN 28S ribosomal protein S21, mitochondrial OS=Homo sapiens GN=MRPS21 PE=1 SV=2	2	3	3	3	3	3	3	3	3	3	39.1	39.1	39.1	10.688	87	87;87	0	16.68	By MS/MS	By MS/MS	1.3679	1.1249	16.206	5	0	Median	1.5852	1.3146	1.5612	3	1	Median	1.2663	1.0528	11.698	3	0	Median	39.1	39.1	705420000	281020000
F8WE65;C9J5S7;A0A0H2UH34;A0A0B4J2A2;A0A075B767;A0A075B759;Q9Y536;F5H284;P62937	F8WE65;C9J5S7;A0A0H2UH34;A0A0B4J2A2;A0A075B767;A0A075B759;Q9Y536;F5H284;P62937	1;1;1;1;1;1;1;1;1	1;1;1;1;1;1;1;1;1	1;1;1;1;1;1;1;1;1	Peptidyl-prolyl cis-trans isomerase;Peptidyl-prolyl cis-trans isomerase A-like 4A/B/C;Peptidyl-prolyl cis-trans isomerase A-like 4D;Peptidyl-prolyl cis-trans isomerase A;Peptidyl-prolyl cis-trans isomerase A, N-terminally processed	PPIA;PPIAL4F;PPIAL4A;PPIAL4D	>tr|F8WE65|F8WE65_HUMAN Peptidyl-prolyl cis-trans isomerase OS=Homo sapiens GN=PPIA PE=1 SV=1;>tr|C9J5S7|C9J5S7_HUMAN Peptidyl-prolyl cis-trans isomerase OS=Homo sapiens GN=PPIA PE=1 SV=1;>tr|A0A0H2UH34|A0A0H2UH34_HUMAN Protein PPIAL4F OS=Homo sapiens GN=P	9	1	1	1	1	1	1	1	1	1	11.7	11.7	11.7	13.022	120	120;121;164;164;164;164;164;164;165	0.0051669	1.8121	By MS/MS	By MS/MS	1.3804	1.1707	0.6552	2	2	Median	NaN	NaN	NaN	1	1	Median	NaN	NaN	NaN	1	1	Median	11.7	11.7	38548000	12955000
C9J2G0;A0A075B7D2;F8W733;Q9NXR7-4;Q9NXR7-3;Q9NXR7;Q9NXR7-1	C9J2G0;A0A075B7D2;F8W733;Q9NXR7-4;Q9NXR7-3;Q9NXR7;Q9NXR7-1	1;1;1;1;1;1;1	1;1;1;1;1;1;1	1;1;1;1;1;1;1	BRCA1-A complex subunit BRE	BRE	>tr|C9J2G0|C9J2G0_HUMAN BRCA1-A complex subunit BRE (Fragment) OS=Homo sapiens GN=BRE PE=1 SV=1;>tr|A0A075B7D2|A0A075B7D2_HUMAN BRCA1-A complex subunit BRE (Fragment) OS=Homo sapiens GN=BRE PE=1 SV=1;>tr|F8W733|F8W733_HUMAN BRCA1-A complex subunit BRE (Fra	7	1	1	1	1	0	1	0	1	0	9.2	9.2	9.2	17.339	153	153;166;284;376;379;383;415	0.0074103	1.6488	By MS/MS	By matching	NaN	NaN	NaN	0	0	Median	NaN	NaN	NaN	0	0	Median	NaN	NaN	NaN	0	0	Median	9.2	0	0	0
A0A075B7F8;A8CG34;A0A087WY75;A8CG34-2;A6NF01	A0A075B7F8;A8CG34;A0A087WY75;A8CG34-2	14;14;10;10;3	2;2;2;2;1	2;2;2;2;1	Nuclear envelope pore membrane protein POM 121C	POM121C	>tr|A0A075B7F8|A0A075B7F8_HUMAN Nuclear envelope pore membrane protein POM 121C OS=Homo sapiens GN=POM121C PE=1 SV=2;>sp|A8CG34|P121C_HUMAN Nuclear envelope pore membrane protein POM 121C OS=Homo sapiens GN=POM121C PE=1 SV=2;>tr|A0A087WY75|A0A087WY75_HUMAN	5	14	2	2	14	13	2	1	2	1	14.5	3.7	3.7	125.09	1229	1229;1229;987;987;834	0	22.984	By MS/MS	By MS/MS	1.1094	0.92069	3.8063	2	0	Median	NaN	NaN	NaN	1	0	Median	NaN	NaN	NaN	1	0	Median	14.5	12.4	77816000	37301000
J3KR51;A0A087WSW4;P0CJ79;Q5VIY5;Q7L2R6;Q6ZN06;P17035;E7ENB8;M0QZA4;E7EUL5;M0QXU3;M0QYE7;E7EU70;Q7L2R6-2;Q7L2R6-3	J3KR51;A0A087WSW4;P0CJ79;Q5VIY5;Q7L2R6;Q6ZN06;P17035;E7ENB8;M0QZA4;E7EUL5;M0QXU3;M0QYE7;E7EU70;Q7L2R6-2;Q7L2R6-3	3;3;3;3;3;3;3;2;2;2;2;2;2;2;2	1;1;1;1;1;1;1;1;1;1;1;1;1;1;1	1;1;1;1;1;1;1;1;1;1;1;1;1;1;1	Zinc finger protein 888;Zinc finger protein 468;Zinc finger protein 765;Zinc finger protein 813;Zinc finger protein 28	ZNF525;ZNF888;ZNF468;ZNF765;ZNF813;ZNF28	>tr|J3KR51|J3KR51_HUMAN HCG1787564 OS=Homo sapiens GN=ZNF525 PE=1 SV=1;>tr|A0A087WSW4|A0A087WSW4_HUMAN Zinc finger protein 600 OS=Homo sapiens GN=ZNF600 PE=1 SV=1;>sp|P0CJ79|ZN888_HUMAN Zinc finger protein 888 OS=Homo sapiens GN=ZNF888 PE=3 SV=1;>sp|Q5VIY5	15	3	1	1	3	2	1	0	1	0	7.5	2.1	2.1	56.029	479	479;508;500;522;523;617;718;50;52;119;129;137;146;60;127	0	3.352	By MS/MS	By matching	NaN	NaN	NaN	1	0	Median	NaN	NaN	NaN	1	0	Median	NaN	NaN	NaN	0	0	Median	7.5	5.4	14984000	6450300
E9PJU2;E9PIZ5;A0A087WSW9;E9PNQ6;A0A087WSY9;Q16881-2;Q16881-4;Q16881-3;Q16881-6;Q16881	E9PJU2;E9PIZ5;A0A087WSW9;E9PNQ6;A0A087WSY9;Q16881-2;Q16881-4;Q16881-3;Q16881-6;Q16881	1;1;1;1;1;1;1;1;1;1	1;1;1;1;1;1;1;1;1;1	1;1;1;1;1;1;1;1;1;1	Thioredoxin reductase 1, cytoplasmic	GML;TXNRD1	>tr|E9PJU2|E9PJU2_HUMAN Thioredoxin reductase 1, cytoplasmic (Fragment) OS=Homo sapiens GN=TXNRD1 PE=1 SV=1;>tr|E9PIZ5|E9PIZ5_HUMAN Thioredoxin reductase 1, cytoplasmic (Fragment) OS=Homo sapiens GN=TXNRD1 PE=1 SV=1;>tr|A0A087WSW9|A0A087WSW9_HUMAN Thioredo	10	1	1	1	0	1	0	1	0	1	12.5	12.5	12.5	10.053	96	96;139;548;568;648;543;551;598;614;649	0.0099617	1.4763	By matching	By MS/MS	NaN	NaN	NaN	0	0	Median	NaN	NaN	NaN	0	0	Median	NaN	NaN	NaN	0	0	Median	0	12.5	9359800	0
A0A087WT20;Q9NV06;A0A087X1F8;B3KME9;E5RHM4	A0A087WT20;Q9NV06;A0A087X1F8;B3KME9	6;6;4;3;2	6;6;4;3;2	6;6;4;3;2	DDB1- and CUL4-associated factor 13	DCAF13	>tr|A0A087WT20|A0A087WT20_HUMAN DDB1- and CUL4-associated factor 13 OS=Homo sapiens GN=DCAF13 PE=1 SV=1;>sp|Q9NV06|DCA13_HUMAN DDB1- and CUL4-associated factor 13 OS=Homo sapiens GN=DCAF13 PE=1 SV=2;>tr|A0A087X1F8|A0A087X1F8_HUMAN DDB1- and CUL4-associated	5	6	6	6	4	4	4	4	4	4	14.2	14.2	14.2	67.55	597	597;445;204;221;185	0	43.079	By MS/MS	By MS/MS	1.5262	1.2523	43.492	3	0	Median	1.8532	1.5445	33.611	4	3	Median	1.4562	1.2065	23.932	4	2	Median	10.2	8.5	257370000	91721000
A0A087WTA5;Q9UI10-3;Q9UI10;E7ERK9;Q9UI10-2;A0A087WW69;F8W8L6;H7C2L8;F8WEV6	A0A087WTA5;Q9UI10-3;Q9UI10;E7ERK9;Q9UI10-2;A0A087WW69;F8W8L6	8;8;8;7;7;4;4;3;1	8;8;8;7;7;4;4;3;1	8;8;8;7;7;4;4;3;1	Translation initiation factor eIF-2B subunit delta	EIF2B4	>tr|A0A087WTA5|A0A087WTA5_HUMAN Translation initiation factor eIF-2B subunit delta OS=Homo sapiens GN=EIF2B4 PE=1 SV=1;>sp|Q9UI10-3|EI2BD_HUMAN Isoform 3 of Translation initiation factor eIF-2B subunit delta OS=Homo sapiens GN=EIF2B4;>sp|Q9UI10|EI2BD_HUMAN	9	8	8	8	6	6	6	6	6	6	21.2	21.2	21.2	57.495	520	520;522;523;544;543;228;235;194;12	0	20.886	By MS/MS	By MS/MS	0.94429	0.81553	21.023	7	0	Median	0.90009	0.764	9.9925	4	0	Median	1.2797	1.0557	14.297	3	0	Median	17.3	15.6	340480000	158450000
A0A087WTD7;A8MYJ1;Q12802-4;Q12802;Q12802-2;A0A087WY36	A0A087WTD7;A8MYJ1;Q12802-4;Q12802;Q12802-2;A0A087WY36	3;3;3;3;3;2	3;3;3;3;3;2	3;3;3;3;3;2	A-kinase anchor protein 13	AKAP13	>tr|A0A087WTD7|A0A087WTD7_HUMAN A-kinase anchor protein 13 OS=Homo sapiens GN=AKAP13 PE=1 SV=1;>tr|A8MYJ1|A8MYJ1_HUMAN A-kinase anchor protein 13 OS=Homo sapiens GN=AKAP13 PE=1 SV=3;>sp|Q12802-4|AKP13_HUMAN Isoform 3 of A-kinase anchor protein 13 OS=Homo s	6	3	3	3	2	3	2	3	2	3	2.2	2.2	2.2	161.18	1429	1429;1434;2793;2813;2817;967	0	8.2785	By MS/MS	By MS/MS	1.3654	1.1376	13.419	3	0	Median	0.63087	0.52387	109.66	2	1	Median	1.176	0.97804	61.181	3	1	Median	1	2.2	113440000	61515000
A0A087WTP3;Q92945;M0R0I5;M0QYH3;M0R251;M0QYG1;M0QXW7;M0R263;M0R0C6;M0R3J3	A0A087WTP3;Q92945;M0R0I5	8;8;5;3;1;1;1;1;1;1	6;6;4;3;0;0;1;0;0;0	6;6;4;3;0;0;1;0;0;0	Far upstream element-binding protein 2	KHSRP	>tr|A0A087WTP3|A0A087WTP3_HUMAN Far upstream element-binding protein 2 OS=Homo sapiens GN=KHSRP PE=1 SV=1;>sp|Q92945|FUBP2_HUMAN Far upstream element-binding protein 2 OS=Homo sapiens GN=KHSRP PE=1 SV=4;>tr|M0R0I5|M0R0I5_HUMAN Far upstream element-binding	10	8	6	6	8	7	6	5	6	5	16.7	13.6	13.6	73.027	711	711;711;279;169;79;114;116;143;176;269	0	23.81	By MS/MS	By MS/MS	1.8435	1.5784	16.934	6	0	Median	1.921	1.6527	14.148	4	0	Median	1.6609	1.4063	7.9227	4	2	Median	16.7	13.5	256730000	91167000
A0A087WTV6;A0A087WZR9;Q96C36;J3KR12	A0A087WTV6;A0A087WZR9;Q96C36;J3KR12	2;2;2;1	1;1;1;0	1;1;1;0	Pyrroline-5-carboxylate reductase 2	PYCR2	>tr|A0A087WTV6|A0A087WTV6_HUMAN Pyrroline-5-carboxylate reductase 2 OS=Homo sapiens GN=PYCR2 PE=1 SV=1;>tr|A0A087WZR9|A0A087WZR9_HUMAN Pyrroline-5-carboxylate reductase OS=Homo sapiens GN=PYCR2 PE=1 SV=1;>sp|Q96C36|P5CR2_HUMAN Pyrroline-5-carboxylate reduc	4	2	1	1	2	2	1	1	1	1	9.3	4.1	4.1	25.868	246	246;319;320;359	0	4.1764	By MS/MS	By MS/MS	1.7451	1.4791	11.115	2	0	Median	NaN	NaN	NaN	1	0	Median	NaN	NaN	NaN	1	0	Median	9.3	9.3	50789000	18344000
A0A087WTW5;Q9UKL3;A0A096LP21	A0A087WTW5;Q9UKL3	7;7;1	7;7;1	7;7;1	CASP8-associated protein 2	CASP8AP2	>tr|A0A087WTW5|A0A087WTW5_HUMAN CASP8-associated protein 2 OS=Homo sapiens GN=CASP8AP2 PE=1 SV=1;>sp|Q9UKL3|C8AP2_HUMAN CASP8-associated protein 2 OS=Homo sapiens GN=CASP8AP2 PE=1 SV=1	3	7	7	7	5	4	5	4	5	4	4.4	4.4	4.4	221.36	1972	1972;1982;361	0	15.243	By MS/MS	By MS/MS	1.2393	1.0599	26.374	7	6	Median	1.2393	1.0599	6.0451	3	2	Median	1.2183	1.0372	35.993	4	4	Median	3.1	2.2	189610000	86607000
A0A087WTX2;Q92504	A0A087WTX2;Q92504	1;1	1;1	1;1	Zinc transporter SLC39A7	SLC39A7	>tr|A0A087WTX2|A0A087WTX2_HUMAN Zinc transporter SLC39A7 OS=Homo sapiens GN=SLC39A7 PE=1 SV=1;>sp|Q92504|S39A7_HUMAN Zinc transporter SLC39A7 OS=Homo sapiens GN=SLC39A7 PE=1 SV=2	2	1	1	1	1	1	1	1	1	1	3.3	3.3	3.3	46.393	429	429;469	0	11.345	By MS/MS	By MS/MS	1.3037	1.3268	11.953	3	1	Median	1.3817	1.4063	8.2201	2	1	Median	NaN	NaN	NaN	1	0	Median	3.3	3.3	225210000	99381000
A0A087WU53;Q9H0U3;Q9H0U3-2	A0A087WU53;Q9H0U3;Q9H0U3-2	6;6;3	6;6;3	6;6;3	Magnesium transporter protein 1	MAGT1	>tr|A0A087WU53|A0A087WU53_HUMAN Magnesium transporter protein 1 OS=Homo sapiens GN=MAGT1 PE=1 SV=1;>sp|Q9H0U3|MAGT1_HUMAN Magnesium transporter protein 1 OS=Homo sapiens GN=MAGT1 PE=1 SV=1;>sp|Q9H0U3-2|MAGT1_HUMAN Isoform 2 of Magnesium transporter protein	3	6	6	6	5	5	5	5	5	5	15.5	15.5	15.5	41.531	367	367;335;134	0	21.806	By MS/MS	By MS/MS	1.2082	1.0319	36.131	9	0	Median	2.005	1.6903	43.049	4	0	Median	1.2027	1.0117	23.448	5	0	Median	13.9	12.8	4010300000	1726000000
A0A087WU64;A6NMQ1;P09884	A0A087WU64;A6NMQ1;P09884	8;8;8	8;8;8	8;8;8	DNA polymerase;DNA polymerase alpha catalytic subunit	POLA1	>tr|A0A087WU64|A0A087WU64_HUMAN DNA polymerase OS=Homo sapiens GN=POLA1 PE=1 SV=1;>tr|A6NMQ1|A6NMQ1_HUMAN DNA polymerase OS=Homo sapiens GN=POLA1 PE=1 SV=1;>sp|P09884|DPOLA_HUMAN DNA polymerase alpha catalytic subunit OS=Homo sapiens GN=POLA1 PE=1 SV=2	3	8	8	8	6	6	6	6	6	6	7.5	7.5	7.5	165.77	1461	1461;1468;1462	0	29.975	By MS/MS	By MS/MS	1.2768	1.0684	17.45	8	0	Median	1.2768	1.074	20.345	4	0	Median	1.2	1.0187	13.883	4	0	Median	6	6.2	349860000	162260000
A0A087WUB0;H3BR17;Q6Q0C0	A0A087WUB0;H3BR17;Q6Q0C0	1;1;1	1;1;1	1;1;1	E3 ubiquitin-protein ligase TRAF7	TRAF7	>tr|A0A087WUB0|A0A087WUB0_HUMAN E3 ubiquitin-protein ligase TRAF7 OS=Homo sapiens GN=TRAF7 PE=1 SV=1;>tr|H3BR17|H3BR17_HUMAN E3 ubiquitin-protein ligase TRAF7 (Fragment) OS=Homo sapiens GN=TRAF7 PE=1 SV=1;>sp|Q6Q0C0|TRAF7_HUMAN E3 ubiquitin-protein ligase	3	1	1	1	1	1	1	1	1	1	15.1	15.1	15.1	9.184	86	86;147;670	0.00043764	3.089	By MS/MS	By MS/MS	NaN	NaN	NaN	0	0	Median	NaN	NaN	NaN	0	0	Median	NaN	NaN	NaN	0	0	Median	15.1	15.1	0	0
E9PL01;A0A087WUC6;E9PI68;Q15005;E9PRB9	E9PL01;A0A087WUC6;E9PI68;Q15005	3;3;3;3;1	3;3;3;3;1	3;3;3;3;1	Signal peptidase complex subunit 2	SPCS2	>tr|E9PL01|E9PL01_HUMAN Signal peptidase complex subunit 2 OS=Homo sapiens GN=SPCS2 PE=1 SV=1;>tr|A0A087WUC6|A0A087WUC6_HUMAN Signal peptidase complex subunit 2 OS=Homo sapiens GN=SPCS2 PE=1 SV=1;>tr|E9PI68|E9PI68_HUMAN Signal peptidase complex subunit 2 O	5	3	3	3	2	2	2	2	2	2	31.8	31.8	31.8	17.027	157	157;227;257;226;87	0	50.083	By MS/MS	By MS/MS	2.063	1.7141	10.498	3	1	Median	2.0958	1.7346	14.815	2	1	Median	NaN	NaN	NaN	1	0	Median	17.8	26.1	122630000	36539000
A0A087WUD3;Q9NRP0;Q9NRP0-2	A0A087WUD3;Q9NRP0;Q9NRP0-2	1;1;1	1;1;1	1;1;1	Oligosaccharyltransferase complex subunit OSTC	OSTC	>tr|A0A087WUD3|A0A087WUD3_HUMAN Oligosaccharyltransferase complex subunit OSTC OS=Homo sapiens GN=OSTC PE=1 SV=1;>sp|Q9NRP0|OSTC_HUMAN Oligosaccharyltransferase complex subunit OSTC OS=Homo sapiens GN=OSTC PE=1 SV=1;>sp|Q9NRP0-2|OSTC_HUMAN Isoform 2 of Oli	3	1	1	1	1	1	1	1	1	1	14.5	14.5	14.5	9.369	83	83;149;171	0	4.1639	By MS/MS	By MS/MS	1.9798	1.6938	26.829	3	2	Median	2.0094	1.7217	2.3081	2	2	Median	NaN	NaN	NaN	1	0	Median	14.5	14.5	206700000	75761000
A0A087WUE9;Q92797;M0R3C7;Q92797-2	A0A087WUE9;Q92797;M0R3C7;Q92797-2	2;2;1;1	2;2;1;1	2;2;1;1	Symplekin	SYMPK	>tr|A0A087WUE9|A0A087WUE9_HUMAN Symplekin OS=Homo sapiens GN=SYMPK PE=1 SV=1;>sp|Q92797|SYMPK_HUMAN Symplekin OS=Homo sapiens GN=SYMPK PE=1 SV=2;>tr|M0R3C7|M0R3C7_HUMAN Symplekin OS=Homo sapiens GN=SYMPK PE=1 SV=1;>sp|Q92797-2|SYMPK_HUMAN Isoform 2 of Symp	4	2	2	2	1	1	1	1	1	1	2.6	2.6	2.6	117.44	1058	1058;1274;673;673	0.0032507	2.0168	By MS/MS	By MS/MS	1.3087	1.1192	30.957	2	2	Median	NaN	NaN	NaN	1	1	Median	NaN	NaN	NaN	1	1	Median	1	1.6	51322000	22525000
A0A087WUI1;Q9Y388;Q5JY83	A0A087WUI1;Q9Y388	8;8;2	8;8;2	8;8;2	RNA-binding motif protein, X-linked 2	RBMX2	>tr|A0A087WUI1|A0A087WUI1_HUMAN RNA-binding motif protein, X-linked 2 OS=Homo sapiens GN=RBMX2 PE=1 SV=1;>sp|Q9Y388|RBMX2_HUMAN RNA-binding motif protein, X-linked 2 OS=Homo sapiens GN=RBMX2 PE=1 SV=2	3	8	8	8	6	7	6	7	6	7	25.5	25.5	25.5	31.576	275	275;322;58	0	27.8	By MS/MS	By MS/MS	1.2177	1.0132	14.356	10	0	Median	1.1329	0.93806	5.1087	5	0	Median	1.3797	1.1365	10.986	5	0	Median	22.5	22.5	1739000000	741320000
A0A087WUK4;P13056-2;P13056-3;P13056	A0A087WUK4;P13056-2;P13056-3;P13056	2;2;2;2	1;1;1;1	1;1;1;1	Nuclear receptor subfamily 2 group C member 1	NR2C1	>tr|A0A087WUK4|A0A087WUK4_HUMAN Nuclear receptor subfamily 2 group C member 1 OS=Homo sapiens GN=NR2C1 PE=1 SV=1;>sp|P13056-2|NR2C1_HUMAN Isoform 2 of Nuclear receptor subfamily 2 group C member 1 OS=Homo sapiens GN=NR2C1;>sp|P13056-3|NR2C1_HUMAN Isoform 3	4	2	1	1	2	2	1	1	1	1	5.5	3.9	3.9	47.416	434	434;467;483;603	0	11.896	By MS/MS	By MS/MS	0.92855	0.76573	11.436	2	1	Median	NaN	NaN	NaN	1	1	Median	NaN	NaN	NaN	1	0	Median	5.5	5.5	62651000	34169000
A0A087WUL5;Q9BSM1-3;Q9BSM1	A0A087WUL5;Q9BSM1-3;Q9BSM1	2;2;2	2;2;2	2;2;2	Polycomb group RING finger protein 1	PCGF1	>tr|A0A087WUL5|A0A087WUL5_HUMAN Polycomb group RING finger protein 1 OS=Homo sapiens GN=PCGF1 PE=1 SV=1;>sp|Q9BSM1-3|PCGF1_HUMAN Isoform 2 of Polycomb group RING finger protein 1 OS=Homo sapiens GN=PCGF1;>sp|Q9BSM1|PCGF1_HUMAN Polycomb group RING finger pr	3	2	2	2	2	1	2	1	2	1	15.2	15.2	15.2	27.741	237	237;176;259	0	5.1157	By MS/MS	By MS/MS	0.9974	0.85135	0.22898	2	0	Median	NaN	NaN	NaN	1	0	Median	NaN	NaN	NaN	1	0	Median	15.2	10.5	110460000	51502000
A0A087WUN6;F5H5V6;F5H6S1;F8W8R6;A0A087X0R0;O15550	A0A087WUN6;F5H5V6;F5H6S1;F8W8R6;A0A087X0R0;O15550	1;1;1;1;1;1	1;1;1;1;1;1	1;1;1;1;1;1	Lysine-specific demethylase 6A	KDM6A	>tr|A0A087WUN6|A0A087WUN6_HUMAN Lysine-specific demethylase 6A OS=Homo sapiens GN=KDM6A PE=1 SV=1;>tr|F5H5V6|F5H5V6_HUMAN Lysine-specific demethylase 6A OS=Homo sapiens GN=KDM6A PE=1 SV=2;>tr|F5H6S1|F5H6S1_HUMAN Lysine-specific demethylase 6A OS=Homo sapie	6	1	1	1	1	0	1	0	1	0	7.6	7.6	7.6	24.99	224	224;1269;1332;1384;1429;1401	0.0028525	2.0381	By MS/MS	By matching	NaN	NaN	NaN	0	0	Median	NaN	NaN	NaN	0	0	Median	NaN	NaN	NaN	0	0	Median	7.6	0	0	0
E7ETK0;A0A087WUS0;P62847-2;P62847-3;P62847;P62847-4	E7ETK0;A0A087WUS0;P62847-2;P62847-3;P62847;P62847-4	7;7;7;7;7;7	7;7;7;7;7;7	7;7;7;7;7;7	40S ribosomal protein S24	RPS24	>tr|E7ETK0|E7ETK0_HUMAN 40S ribosomal protein S24 OS=Homo sapiens GN=RPS24 PE=1 SV=1;>tr|A0A087WUS0|A0A087WUS0_HUMAN 40S ribosomal protein S24 OS=Homo sapiens GN=RPS24 PE=1 SV=1;>sp|P62847-2|RS24_HUMAN Isoform 2 of 40S ribosomal protein S24 OS=Homo sapiens	6	7	7	7	7	6	7	6	7	6	36.6	36.6	36.6	15.197	131	131;132;130;132;133;289	0	28.783	By MS/MS	By MS/MS	0.89458	0.76534	10.768	25	0	Median	0.89045	0.74592	12.923	13	0	Median	0.91439	0.77261	8.1275	12	0	Median	36.6	36.6	7809000000	3971900000
H0YBG3;A0A0B4J1R1;H0YBT0;A0A087WUS5;P01106;P01106-2	H0YBG3;A0A0B4J1R1;H0YBT0;A0A087WUS5;P01106;P01106-2	2;2;2;2;2;2	2;2;2;2;2;2	2;2;2;2;2;2	Myc proto-oncogene protein	MYC	>tr|H0YBG3|H0YBG3_HUMAN Myc proto-oncogene protein (Fragment) OS=Homo sapiens GN=MYC PE=1 SV=1;>tr|A0A0B4J1R1|A0A0B4J1R1_HUMAN Myc proto-oncogene protein OS=Homo sapiens GN=MYC PE=1 SV=1;>tr|H0YBT0|H0YBT0_HUMAN Myc proto-oncogene protein OS=Homo sapiens GN	6	2	2	2	2	1	2	1	2	1	13.6	13.6	13.6	20.466	184	184;257;453;454;439;454	0	3.3628	By MS/MS	By MS/MS	1.0687	0.89598	10.673	2	2	Median	NaN	NaN	NaN	1	1	Median	NaN	NaN	NaN	1	1	Median	13.6	4.3	71511000	40080000
A0A087WUT6;O60841;H0YM23;O75179-6;O75179-7;O75179-2;O75179	A0A087WUT6;O60841	22;22;1;1;1;1;1	22;22;1;1;1;1;1	22;22;1;1;1;1;1	Eukaryotic translation initiation factor 5B	EIF5B	>tr|A0A087WUT6|A0A087WUT6_HUMAN Eukaryotic translation initiation factor 5B OS=Homo sapiens GN=EIF5B PE=1 SV=1;>sp|O60841|IF2P_HUMAN Eukaryotic translation initiation factor 5B OS=Homo sapiens GN=EIF5B PE=1 SV=4	7	22	22	22	17	18	17	18	17	18	22.2	22.2	22.2	138.68	1220	1220;1220;2487;2352;2490;2602;2603	0	82.935	By MS/MS	By MS/MS	0.99426	0.87065	34.908	25	0	Median	0.84247	0.70369	16.29	14	0	Median	1.4318	1.2087	21.81	11	0	Median	17.5	18.4	2875400000	1351500000
A0A087WUX8;A0A087WYF7;Q6UXV4	A0A087WUX8;A0A087WYF7;Q6UXV4	3;3;3	3;3;3	3;3;3	MICOS complex subunit MIC27	APOOL	>tr|A0A087WUX8|A0A087WUX8_HUMAN MICOS complex subunit MIC27 OS=Homo sapiens GN=APOOL PE=1 SV=1;>tr|A0A087WYF7|A0A087WYF7_HUMAN MICOS complex subunit MIC27 OS=Homo sapiens GN=APOOL PE=1 SV=1;>sp|Q6UXV4|MIC27_HUMAN MICOS complex subunit MIC27 OS=Homo sapiens	3	3	3	3	2	3	2	3	2	3	17.9	17.9	17.9	28.761	263	263;268;268	0	8.2219	By MS/MS	By MS/MS	1.0935	0.93126	13.012	3	0	Median	NaN	NaN	NaN	1	0	Median	1.0935	0.93126	2.0551	3	1	Median	13.3	17.9	197620000	78811000
A0A087WUZ3;Q01082;Q01082-3;Q01082-2;F8W6C1	A0A087WUZ3;Q01082;Q01082-3;Q01082-2	12;12;11;11;1	12;12;11;11;1	12;12;11;11;1	Spectrin beta chain, non-erythrocytic 1	SPTBN1	>tr|A0A087WUZ3|A0A087WUZ3_HUMAN Spectrin beta chain, non-erythrocytic 1 OS=Homo sapiens GN=SPTBN1 PE=1 SV=1;>sp|Q01082|SPTB2_HUMAN Spectrin beta chain, non-erythrocytic 1 OS=Homo sapiens GN=SPTBN1 PE=1 SV=2;>sp|Q01082-3|SPTB2_HUMAN Isoform 2 of Spectrin be	5	12	12	12	9	8	9	8	9	8	5.5	5.5	5.5	274.83	2366	2366;2364;2155;2168;690	0	32.145	By MS/MS	By MS/MS	1.3438	1.0631	73.756	6	0	Median	1.4415	1.0851	95.358	3	0	Median	1.2527	1.0415	46.696	3	0	Median	3.7	4.1	2974200000	1250800000
A0A087WUZ6;Q8NI35-5;Q8NI35-4;Q8NI35-3;Q8NI35-2;Q8NI35	A0A087WUZ6;Q8NI35-5;Q8NI35-4;Q8NI35-3;Q8NI35-2;Q8NI35	1;1;1;1;1;1	1;1;1;1;1;1	1;1;1;1;1;1	InaD-like protein	INADL	>tr|A0A087WUZ6|A0A087WUZ6_HUMAN InaD-like protein OS=Homo sapiens GN=INADL PE=1 SV=1;>sp|Q8NI35-5|INADL_HUMAN Isoform 5 of InaD-like protein OS=Homo sapiens GN=INADL;>sp|Q8NI35-4|INADL_HUMAN Isoform 4 of InaD-like protein OS=Homo sapiens GN=INADL;>sp|Q8NI3	6	1	1	1	0	1	0	1	0	1	1	1	1	130.08	1182	1182;1134;1524;1552;1582;1801	0.0077912	1.6301	By matching	By MS/MS	NaN	NaN	NaN	1	1	Median	NaN	NaN	NaN	0	0	Median	NaN	NaN	NaN	1	1	Median	0	1	16961000	6826100
A0A087WV52;Q9NP92	A0A087WV52;Q9NP92	2;2	2;2	2;2	28S ribosomal protein S30, mitochondrial	MRPS30	>tr|A0A087WV52|A0A087WV52_HUMAN 28S ribosomal protein S30, mitochondrial OS=Homo sapiens GN=MRPS30 PE=1 SV=1;>sp|Q9NP92|RT30_HUMAN 28S ribosomal protein S30, mitochondrial OS=Homo sapiens GN=MRPS30 PE=1 SV=2	2	2	2	2	1	1	1	1	1	1	8	8	8	38.893	337	337;439	0	3.6897	By MS/MS	By MS/MS	0.73114	0.62658	71.62	2	2	Median	NaN	NaN	NaN	1	1	Median	NaN	NaN	NaN	1	1	Median	2.1	5.9	59150000	35105000
A0A087WV66;P46013;P46013-2	A0A087WV66;P46013;P46013-2	84;84;69	84;84;69	84;84;69	Antigen KI-67	MKI67	>tr|A0A087WV66|A0A087WV66_HUMAN Antigen KI-67 OS=Homo sapiens GN=MKI67 PE=1 SV=1;>sp|P46013|KI67_HUMAN Antigen KI-67 OS=Homo sapiens GN=MKI67 PE=1 SV=2;>sp|P46013-2|KI67_HUMAN Isoform Short of Antigen KI-67 OS=Homo sapiens GN=MKI67	3	84	84	84	74	79	74	79	74	79	39.1	39.1	39.1	358.62	3255	3255;3256;2896	0	323.31	By MS/MS	By MS/MS	0.944	0.81243	29.303	114	0	Median	1.1083	0.94984	19.313	55	0	Median	0.87237	0.74587	30.732	59	0	Median	34.6	38	10273000000	5208500000
A0A087WVF7;Q9NZM3-2;Q9NZM3;Q9NZM3-4;Q9NZM3-3;E7EPJ2;F8W719;Q15811-4;Q15811-9;Q15811-8;Q15811	A0A087WVF7;Q9NZM3-2;Q9NZM3;Q9NZM3-4;Q9NZM3-3	18;18;18;16;16;8;1;1;1;1;1	17;17;17;15;15;7;1;1;1;1;1	17;17;17;15;15;7;1;1;1;1;1	Intersectin-2	ITSN2	>tr|A0A087WVF7|A0A087WVF7_HUMAN Intersectin-2 OS=Homo sapiens GN=ITSN2 PE=1 SV=1;>sp|Q9NZM3-2|ITSN2_HUMAN Isoform 2 of Intersectin-2 OS=Homo sapiens GN=ITSN2;>sp|Q9NZM3|ITSN2_HUMAN Intersectin-2 OS=Homo sapiens GN=ITSN2 PE=1 SV=3;>sp|Q9NZM3-4|ITSN2_HUMAN I	11	18	17	17	14	17	13	16	13	16	14.2	13.8	13.8	191.6	1680	1680;1670;1697;1192;1249;609;184;1650;1660;1716;1721	0	92.826	By MS/MS	By MS/MS	1.2504	1.0553	20.595	11	0	Median	1.1114	0.93463	24.653	6	0	Median	1.3077	1.0839	5.312	5	0	Median	11.7	13.2	936760000	409210000
A0A0G2JQK7;A0A0G2JR45;A0A0G2JRG1;A0A0G2JQK2;A0A087WVL9;A0A0G2JQX1;A0A0G2JPW5;A0A0G2JSA7;A0A087X1Z1;Q96RT8-2;Q96RT8	A0A0G2JQK7;A0A0G2JR45;A0A0G2JRG1;A0A0G2JQK2;A0A087WVL9;A0A0G2JQX1;A0A0G2JPW5;A0A0G2JSA7;A0A087X1Z1;Q96RT8-2;Q96RT8	1;1;1;1;1;1;1;1;1;1;1	1;1;1;1;1;1;1;1;1;1;1	1;1;1;1;1;1;1;1;1;1;1	Gamma-tubulin complex component 5	TUBGCP5	>tr|A0A0G2JQK7|A0A0G2JQK7_HUMAN Gamma-tubulin complex component 5 (Fragment) OS=Homo sapiens GN=TUBGCP5 PE=1 SV=1;>tr|A0A0G2JR45|A0A0G2JR45_HUMAN Gamma-tubulin complex component 5 (Fragment) OS=Homo sapiens GN=TUBGCP5 PE=1 SV=1;>tr|A0A0G2JRG1|A0A0G2JRG1_HU	11	1	1	1	1	1	1	1	1	1	60.9	60.9	60.9	2.571	23	23;103;145;194;194;1024;1024;1026;1026;1024;1024	0	7.1526	By MS/MS	By MS/MS	1.2142	1.0154	7.3401	2	0	Median	NaN	NaN	NaN	1	0	Median	NaN	NaN	NaN	1	0	Median	60.9	60.9	37518000	15092000
A0A087WVM4;B7ZM99;Q6UB35;Q5JYA8;Q5JYA3;H0Y327;Q6UB35-2;Q4VXM1;Q4VXM0	A0A087WVM4;B7ZM99;Q6UB35	9;9;9;2;2;2;2;1;1	9;9;9;2;2;2;2;1;1	9;9;9;2;2;2;2;1;1	Monofunctional C1-tetrahydrofolate synthase, mitochondrial	MTHFD1L	>tr|A0A087WVM4|A0A087WVM4_HUMAN Monofunctional C1-tetrahydrofolate synthase, mitochondrial OS=Homo sapiens GN=MTHFD1L PE=1 SV=1;>tr|B7ZM99|B7ZM99_HUMAN MTHFD1L protein OS=Homo sapiens GN=MTHFD1L PE=1 SV=1;>sp|Q6UB35|C1TM_HUMAN Monofunctional C1-tetrahydrof	9	9	9	9	6	9	6	9	6	9	11.3	11.3	11.3	99.31	913	913;979;978;108;114;332;275;57;92	0	20.036	By MS/MS	By MS/MS	1.6107	1.3395	19.671	7	0	Median	1.6107	1.3395	20.917	3	0	Median	1.5986	1.3311	21.911	4	0	Median	7.2	11.3	431800000	166290000
A0A087WVP4;A0A087X1R1;P53814-2;P53814-5;P53814;P53814-6;H7BZZ8;B5MCI0;A0A096LNK9	A0A087WVP4;A0A087X1R1;P53814-2;P53814-5;P53814;P53814-6;H7BZZ8;B5MCI0	5;5;5;5;5;5;4;4;2	5;5;5;5;5;5;4;4;2	5;5;5;5;5;5;4;4;2	Smoothelin	SMTN	>tr|A0A087WVP4|A0A087WVP4_HUMAN Smoothelin OS=Homo sapiens GN=SMTN PE=1 SV=1;>tr|A0A087X1R1|A0A087X1R1_HUMAN Smoothelin OS=Homo sapiens GN=SMTN PE=1 SV=1;>sp|P53814-2|SMTN_HUMAN Isoform A of Smoothelin OS=Homo sapiens GN=SMTN;>sp|P53814-5|SMTN_HUMAN Isofor	9	5	5	5	4	4	4	4	4	4	6.2	6.2	6.2	104.84	971	971;1002;461;915;917;940;216;438;311	0	38.11	By MS/MS	By MS/MS	0.88215	0.73194	15.436	6	0	Median	1.0602	0.89003	7.2092	3	0	Median	0.79856	0.66334	3.4422	3	0	Median	4.2	5.1	282810000	156180000
A0A087WVQ6;Q00610-2;Q00610;J3KS13;A0A087WX41;P53675-2;P53675;J3KSQ2;J3QL20;F5H5N6	A0A087WVQ6;Q00610-2;Q00610	11;11;11;3;3;3;3;2;1;1	11;11;11;3;3;3;3;2;1;1	11;11;11;3;3;3;3;2;1;1	Clathrin heavy chain 1	CLTC	>tr|A0A087WVQ6|A0A087WVQ6_HUMAN Clathrin heavy chain OS=Homo sapiens GN=CLTC PE=1 SV=1;>sp|Q00610-2|CLH1_HUMAN Isoform 2 of Clathrin heavy chain 1 OS=Homo sapiens GN=CLTC;>sp|Q00610|CLH1_HUMAN Clathrin heavy chain 1 OS=Homo sapiens GN=CLTC PE=1 SV=5	10	11	11	11	10	8	10	8	10	8	8.1	8.1	8.1	192.06	1679	1679;1639;1675;612;1260;1583;1640;122;97;169	0	34.108	By MS/MS	By MS/MS	1.8278	1.5497	38.077	7	0	Median	1.2049	1.029	26.748	4	0	Median	2.3882	2.0362	7.0366	3	0	Median	7.7	5.9	501030000	206040000
A0A087WVY1;A0A087WW39;P55198	A0A087WVY1;A0A087WW39;P55198	1;1;1	1;1;1	1;1;1	Protein AF-17	MLLT6	>tr|A0A087WVY1|A0A087WVY1_HUMAN Protein AF-17 (Fragment) OS=Homo sapiens GN=MLLT6 PE=1 SV=1;>tr|A0A087WW39|A0A087WW39_HUMAN Protein AF-17 OS=Homo sapiens GN=MLLT6 PE=1 SV=1;>sp|P55198|AF17_HUMAN Protein AF-17 OS=Homo sapiens GN=MLLT6 PE=1 SV=2	3	1	1	1	1	1	1	1	1	1	3.6	3.6	3.6	31.086	302	302;1093;1093	0.0077942	1.6314	By matching	By MS/MS	1.2753	1.0777	8.9334	2	0	Median	NaN	NaN	NaN	1	0	Median	NaN	NaN	NaN	1	0	Median	3.6	3.6	34693000	15789000
A0A087WWX0;A0A087WVZ9;A0A0A0MQR7;P19388;A0A087WVN5	A0A087WWX0;A0A087WVZ9;A0A0A0MQR7;P19388;A0A087WVN5	3;3;3;3;2	3;3;3;3;2	3;3;3;3;2	DNA-directed RNA polymerases I, II, and III subunit RPABC1	POLR2E	>tr|A0A087WWX0|A0A087WWX0_HUMAN DNA-directed RNA polymerases I, II, and III subunit RPABC1 (Fragment) OS=Homo sapiens GN=POLR2E PE=1 SV=1;>tr|A0A087WVZ9|A0A087WVZ9_HUMAN DNA-directed RNA polymerases I, II, and III subunit RPABC1 OS=Homo sapiens GN=POLR2E P	5	3	3	3	3	3	3	3	3	3	23.1	23.1	23.1	15.421	134	134;184;204;210;83	0	9.4852	By MS/MS	By MS/MS	1.1456	0.92957	20.016	7	5	Median	1.2266	1.0596	18.255	3	2	Median	1.0371	0.84648	21.089	4	3	Median	23.1	23.1	429390000	188260000
A0A087WWB9	A0A087WWB9	6	1	1			>tr|A0A087WWB9|A0A087WWB9_HUMAN Ras-related protein Rab-13 OS=Homo sapiens GN=RAB13 PE=1 SV=1	1	6	1	1	5	6	0	1	0	1	41.8	9.8	9.8	13.584	122	122	1	-2	By matching	By MS/MS	NaN	NaN	NaN	1	0	Median	NaN	NaN	NaN	0	0	Median	NaN	NaN	NaN	1	0	Median	32	41.8	92982000	43038000
A0A087WWL5;Q86XI8	A0A087WWL5	3;1	3;1	3;1			>tr|A0A087WWL5|A0A087WWL5_HUMAN Uncharacterized protein C19orf68 OS=Homo sapiens GN=C19orf68 PE=1 SV=1	2	3	3	3	2	2	2	2	2	2	3.3	3.3	3.3	101.68	920	920;627	0.00043215	2.9136	By MS/MS	By MS/MS	0.91845	0.79025	33.058	3	0	Median	1.0442	0.88398	45.847	2	0	Median	NaN	NaN	NaN	1	0	Median	2.4	2.4	58629000	30841000
A0A087WWP4;Q96T37-4;Q96T37-2;Q96T37-3;Q96T37;REV__K7EP75;REV__O95155-3;REV__O95155-2;REV__O95155;REV__O95155-4	A0A087WWP4;Q96T37-4;Q96T37-2;Q96T37-3;Q96T37	31;31;31;31;31;1;1;1;1;1	31;31;31;31;31;1;1;1;1;1	29;29;29;29;29;0;0;0;0;0	Putative RNA-binding protein 15	RBM15	>tr|A0A087WWP4|A0A087WWP4_HUMAN Putative RNA-binding protein 15 OS=Homo sapiens GN=RBM15 PE=1 SV=1;>sp|Q96T37-4|RBM15_HUMAN Isoform 4 of Putative RNA-binding protein 15 OS=Homo sapiens GN=RBM15;>sp|Q96T37-2|RBM15_HUMAN Isoform 2 of Putative RNA-binding pro	10	31	31	29	29	29	29	29	27	27	39.8	39.8	38.4	102.13	933	933;913;957;969;977;276;1061;1173;1302;1353	0	134.78	By MS/MS	By MS/MS	1.2924	1.078	21.246	58	0	Median	1.3918	1.1709	23.788	30	0	Median	1.1655	0.95468	14.727	28	0	Median	37.1	37.6	5483100000	2468000000
A0A087WWP8;Q5VWQ0;A0A0C4DGT8;A0A0C4DH79;Q5VWQ0-4	A0A087WWP8;Q5VWQ0;A0A0C4DGT8	28;27;26;11;10	28;27;26;11;10	25;24;23;10;9	Round spermatid basic protein 1	RSBN1	>tr|A0A087WWP8|A0A087WWP8_HUMAN Round spermatid basic protein 1 OS=Homo sapiens GN=RSBN1 PE=1 SV=1;>sp|Q5VWQ0|RSBN1_HUMAN Round spermatid basic protein 1 OS=Homo sapiens GN=RSBN1 PE=1 SV=2;>tr|A0A0C4DGT8|A0A0C4DGT8_HUMAN Round spermatid basic protein 1 OS=	5	28	28	25	26	23	26	23	23	20	49.6	49.6	46.2	84.975	754	754;802;685;411;459	0	175.45	By MS/MS	By MS/MS	0.71682	0.58843	94.816	36	0	Median	0.45535	0.38824	47.752	20	0	Median	2.1328	1.7672	105.79	16	0	Median	47.3	40.1	5042000000	2711600000
A0A087WWW8;Q9Y6J0-2;Q9Y6J0;B5MEB3;A0A087WXL7;C9JT60;C9J068	A0A087WWW8;Q9Y6J0-2;Q9Y6J0;B5MEB3	21;21;21;11;10;4;4	21;21;21;11;10;4;4	21;21;21;11;10;4;4	Calcineurin-binding protein cabin-1	CABIN1	>tr|A0A087WWW8|A0A087WWW8_HUMAN Calcineurin-binding protein cabin-1 OS=Homo sapiens GN=CABIN1 PE=1 SV=1;>sp|Q9Y6J0-2|CABIN_HUMAN Isoform 2 of Calcineurin-binding protein cabin-1 OS=Homo sapiens GN=CABIN1;>sp|Q9Y6J0|CABIN_HUMAN Calcineurin-binding protein c	7	21	21	21	17	15	17	15	17	15	14.3	14.3	14.3	240.76	2170	2170;2141;2220;590;589;357;361	0	61.815	By MS/MS	By MS/MS	1.1087	0.9342	62.867	17	0	Median	0.55021	0.45801	26.309	8	0	Median	1.9777	1.6154	22.753	9	0	Median	11.2	9.9	1335200000	659740000
F2Z2L8;A0A087WWX2;Q8TBM8	F2Z2L8;A0A087WWX2;Q8TBM8	1;1;1	1;1;1	1;1;1	DnaJ homolog subfamily B member 14	DNAJB14	>tr|F2Z2L8|F2Z2L8_HUMAN DnaJ homolog subfamily B member 14 OS=Homo sapiens GN=DNAJB14 PE=1 SV=1;>tr|A0A087WWX2|A0A087WWX2_HUMAN DnaJ homolog subfamily B member 14 OS=Homo sapiens GN=DNAJB14 PE=1 SV=1;>sp|Q8TBM8|DJB14_HUMAN DnaJ homolog subfamily B member 1	3	1	1	1	1	1	1	1	1	1	22.2	22.2	22.2	5.1027	45	45;109;379	0.00042391	2.64	By MS/MS	By MS/MS	1.4797	1.3353	19.748	2	0	Median	NaN	NaN	NaN	1	0	Median	NaN	NaN	NaN	1	0	Median	22.2	22.2	28614000	13219000
A0A087WX08;Q9UEY8-2;Q9UEY8	A0A087WX08;Q9UEY8-2;Q9UEY8	2;2;2	2;2;2	2;2;2	Gamma-adducin	ADD3	>tr|A0A087WX08|A0A087WX08_HUMAN Gamma-adducin OS=Homo sapiens GN=ADD3 PE=1 SV=1;>sp|Q9UEY8-2|ADDG_HUMAN Isoform 1 of Gamma-adducin OS=Homo sapiens GN=ADD3;>sp|Q9UEY8|ADDG_HUMAN Gamma-adducin OS=Homo sapiens GN=ADD3 PE=1 SV=1	3	2	2	2	2	1	2	1	2	1	3.1	3.1	3.1	75.375	672	672;674;706	0	5.3518	By MS/MS	By MS/MS	1.1419	0.95499	32.598	3	1	Median	1.4372	1.2055	41.995	2	0	Median	NaN	NaN	NaN	1	1	Median	3.1	1.5	114590000	57891000
A0A087WXC5;E7ESZ7;O95299;O95299-2;H7C2W5;H7C1Y7;H7C2X4;Q8N1B9;C9J6X0;E5RG28;REV__Q5TBH8;REV__O15228-2;REV__O15228	A0A087WXC5;E7ESZ7;O95299;O95299-2	11;11;11;9;4;4;4;3;3;1;1;1;1	11;11;11;9;4;4;4;3;3;1;1;1;1	10;10;10;8;3;3;3;3;3;0;0;0;0	NADH dehydrogenase [ubiquinone] 1 alpha subcomplex subunit 10, mitochondrial	NDUFA10	>tr|A0A087WXC5|A0A087WXC5_HUMAN NADH dehydrogenase [ubiquinone] 1 alpha subcomplex subunit 10, mitochondrial OS=Homo sapiens GN=NDUFA10 PE=1 SV=1;>tr|E7ESZ7|E7ESZ7_HUMAN NADH dehydrogenase [ubiquinone] 1 alpha subcomplex subunit 10, mitochondrial OS=Homo s	13	11	11	10	9	11	9	11	8	10	29.3	29.3	27.6	40.836	355	355;390;355;429;129;133;138;201;245;150;587;619;680	0	40.683	By MS/MS	By MS/MS	1.0362	0.87485	31.411	13	0	Median	1.044	0.89025	40.788	6	0	Median	0.96051	0.80317	24.225	7	0	Median	27	29.3	2341700000	1216500000
A0A087X1U4;A0A087WXF0;P51608;P51608-2	A0A087X1U4;A0A087WXF0;P51608;P51608-2	1;1;1;1	1;1;1;1	1;1;1;1	Methyl-CpG-binding protein 2	MECP2	>tr|A0A087X1U4|A0A087X1U4_HUMAN Methyl-CpG-binding protein 2 OS=Homo sapiens GN=MECP2 PE=1 SV=1;>tr|A0A087WXF0|A0A087WXF0_HUMAN Methyl-CpG-binding protein 2 OS=Homo sapiens GN=MECP2 PE=1 SV=1;>sp|P51608|MECP2_HUMAN Methyl-CpG-binding protein 2 OS=Homo sapi	4	1	1	1	0	1	0	1	0	1	4.9	4.9	4.9	34.897	324	324;509;486;498	0	3.906	By matching	By MS/MS	NaN	NaN	NaN	0	0	Median	NaN	NaN	NaN	0	0	Median	NaN	NaN	NaN	0	0	Median	0	4.9	7375000	0
E7EPF0;A0A0D9SEW3;A0A087WXF8;Q9NP64-2;Q9NP64-3;Q9NP64;A0A087WYV3;A0A087WXU5;A0A087WYF0	E7EPF0;A0A0D9SEW3;A0A087WXF8;Q9NP64-2;Q9NP64-3;Q9NP64;A0A087WYV3;A0A087WXU5	6;6;6;6;6;6;5;4;2	6;6;6;6;6;6;5;4;2	6;6;6;6;6;6;5;4;2	Nucleolar protein of 40 kDa	ZCCHC17	>tr|E7EPF0|E7EPF0_HUMAN Nucleolar protein of 40 kDa OS=Homo sapiens GN=ZCCHC17 PE=1 SV=2;>tr|A0A0D9SEW3|A0A0D9SEW3_HUMAN Nucleolar protein of 40 kDa OS=Homo sapiens GN=ZCCHC17 PE=1 SV=1;>tr|A0A087WXF8|A0A087WXF8_HUMAN Nucleolar protein of 40 kDa OS=Homo sa	9	6	6	6	5	6	5	6	5	6	31.6	31.6	31.6	24.207	212	212;243;263;217;233;241;179;146;160	0	13.965	By MS/MS	By MS/MS	1.1876	1.0127	20.775	6	0	Median	0.9379	0.81969	13.75	3	0	Median	1.3028	1.0983	6.9833	3	0	Median	26.9	31.6	621210000	295710000
A0A087WXM6;J3QQT2;J3KRX5;A0A0A6YYL6;P18621;P18621-3;J3QLC8;J3KRB3;A0A087WWH0;J3QS96;A0A0A0MRF8;P18621-2;A0A087WY81;J3KSJ0;H0YMT1	A0A087WXM6;J3QQT2;J3KRX5;A0A0A6YYL6;P18621;P18621-3;J3QLC8;J3KRB3;A0A087WWH0;J3QS96;A0A0A0MRF8;P18621-2;A0A087WY81	14;14;14;14;14;14;12;11;11;11;11;11;9;5;1	14;14;14;14;14;14;12;11;11;11;11;11;9;5;1	12;12;12;12;12;12;10;9;9;9;10;10;7;3;0	60S ribosomal protein L17	RPL17	>tr|A0A087WXM6|A0A087WXM6_HUMAN 60S ribosomal protein L17 (Fragment) OS=Homo sapiens GN=RPL17 PE=3 SV=1;>tr|J3QQT2|J3QQT2_HUMAN 60S ribosomal protein L17 (Fragment) OS=Homo sapiens GN=RPL17 PE=3 SV=1;>tr|J3KRX5|J3KRX5_HUMAN 60S ribosomal protein L17 (Fragm	15	14	14	12	14	13	14	13	12	11	69.2	69.2	65.1	19.586	169	169;171;174;228;184;228;174;129;132;138;190;146;98;56;1471	0	83.854	By MS/MS	By MS/MS	0.96783	0.84684	16.591	41	0	Median	0.86225	0.72309	18.208	23	0	Median	1.0512	0.88115	7.1708	18	0	Median	69.2	68	33854000000	17123000000
E9PGI3;A0A087WXN4;Q96CB8;C9J0M6;C9JDP3;D6R9Y5;D6R9W3	E9PGI3;A0A087WXN4;Q96CB8;C9J0M6;C9JDP3	5;5;5;4;3;1;1	5;5;5;4;3;1;1	5;5;5;4;3;1;1	Integrator complex subunit 12	INTS12	>tr|E9PGI3|E9PGI3_HUMAN Integrator complex subunit 12 (Fragment) OS=Homo sapiens GN=INTS12 PE=1 SV=1;>tr|A0A087WXN4|A0A087WXN4_HUMAN Integrator complex subunit 12 OS=Homo sapiens GN=INTS12 PE=1 SV=1;>sp|Q96CB8|INT12_HUMAN Integrator complex subunit 12 OS=H	7	5	5	5	5	4	5	4	5	4	40.3	40.3	40.3	17.363	159	159;444;462;132;88;18;57	0	19.735	By MS/MS	By MS/MS	0.89436	0.7936	62.604	6	0	Median	0.99275	0.90076	64.216	3	0	Median	0.80572	0.70263	73.364	3	0	Median	40.3	32.1	562200000	284070000
A0A087WXW9;P20908	A0A087WXW9;P20908	5;5	5;5	5;5	Collagen alpha-1(V) chain	COL5A1	>tr|A0A087WXW9|A0A087WXW9_HUMAN Collagen alpha-1(V) chain OS=Homo sapiens GN=COL5A1 PE=1 SV=1;>sp|P20908|CO5A1_HUMAN Collagen alpha-1(V) chain OS=Homo sapiens GN=COL5A1 PE=1 SV=3	2	5	5	5	4	4	4	4	4	4	3.6	3.6	3.6	183.65	1838	1838;1838	0	10.635	By MS/MS	By MS/MS	1.2767	1.1087	27.768	7	0	Median	1.3343	1.1483	16.657	4	0	Median	1.1878	1.0217	38.484	3	0	Median	2.1	3.2	260070000	109800000
A0A087WXZ3;Q9Y5A9;S4R3J8;S4R3V3;Q9Y5A9-2	A0A087WXZ3;Q9Y5A9;S4R3J8;S4R3V3;Q9Y5A9-2	5;5;3;3;3	5;5;3;3;3	4;4;3;3;2	YTH domain-containing family protein 2	YTHDF2	>tr|A0A087WXZ3|A0A087WXZ3_HUMAN YTH domain-containing family protein 2 OS=Homo sapiens GN=YTHDF2 PE=1 SV=1;>sp|Q9Y5A9|YTHD2_HUMAN YTH domain-containing family protein 2 OS=Homo sapiens GN=YTHDF2 PE=1 SV=2;>tr|S4R3J8|S4R3J8_HUMAN YTH domain-containing famil	5	5	5	4	4	5	4	5	4	4	11.2	11.2	9.7	61.163	569	569;579;200;241;529	0	30.378	By MS/MS	By MS/MS	0.85516	0.75061	11.777	5	0	Median	1.013	0.83465	11.968	3	1	Median	0.84442	0.68861	13.147	3	0	Median	9.7	11.2	677300000	362270000
A0A087WXZ8;Q8N9Q2	A0A087WXZ8;Q8N9Q2	2;2	2;2	2;2	Protein SREK1IP1	SREK1IP1	>tr|A0A087WXZ8|A0A087WXZ8_HUMAN Protein SREK1IP1 OS=Homo sapiens GN=SREK1IP1 PE=1 SV=1;>sp|Q8N9Q2|SR1IP_HUMAN Protein SREK1IP1 OS=Homo sapiens GN=SREK1IP1 PE=1 SV=1	2	2	2	2	1	2	1	2	1	2	23.5	23.5	23.5	11.405	98	98;155	0	4.1129	By MS/MS	By MS/MS	1.2379	1.0585	13.115	3	1	Median	NaN	NaN	NaN	1	0	Median	1.2562	1.0855	3.563	2	1	Median	11.2	23.5	94314000	48177000
A0A087WYB4;Q9UJZ1-2;Q9UJZ1	A0A087WYB4;Q9UJZ1-2;Q9UJZ1	1;1;1	1;1;1	1;1;1	Stomatin-like protein 2, mitochondrial	STOML2	>tr|A0A087WYB4|A0A087WYB4_HUMAN Stomatin-like protein 2, mitochondrial OS=Homo sapiens GN=STOML2 PE=1 SV=1;>sp|Q9UJZ1-2|STML2_HUMAN Isoform 2 of Stomatin-like protein 2, mitochondrial OS=Homo sapiens GN=STOML2;>sp|Q9UJZ1|STML2_HUMAN Stomatin-like protein 2	3	1	1	1	1	1	1	1	1	1	5.2	5.2	5.2	33.409	310	310;311;356	0.0020593	2.1422	By MS/MS	By MS/MS	NaN	NaN	NaN	0	0	Median	NaN	NaN	NaN	0	0	Median	NaN	NaN	NaN	0	0	Median	5.2	5.2	0	0
G3V4A5;A0A087WYL7;O75586;O75586-3;O75586-2	G3V4A5;A0A087WYL7;O75586;O75586-3;O75586-2	4;4;4;3;3	4;4;4;3;3	4;4;4;3;3	Mediator of RNA polymerase II transcription subunit 6	MED6	>tr|G3V4A5|G3V4A5_HUMAN Mediator of RNA polymerase II transcription subunit 6 OS=Homo sapiens GN=MED6 PE=1 SV=1;>tr|A0A087WYL7|A0A087WYL7_HUMAN Mediator of RNA polymerase II transcription subunit 6 OS=Homo sapiens GN=MED6 PE=1 SV=1;>sp|O75586|MED6_HUMAN Me	5	4	4	4	3	4	3	4	3	4	17.7	17.7	17.7	28.723	249	249;257;246;181;253	0	9.5117	By MS/MS	By MS/MS	0.75774	0.78206	44.857	5	0	Median	0.75759	0.62835	6.5996	3	1	Median	1.6995	1.4229	37.059	3	0	Median	14.5	17.7	600690000	213970000
A0A087WYR1;Q9UH36	A0A087WYR1;Q9UH36	1;1	1;1	1;1	SRR1-like protein	SRRD	>tr|A0A087WYR1|A0A087WYR1_HUMAN SRR1-like protein OS=Homo sapiens GN=SRRD PE=1 SV=1;>sp|Q9UH36|SRR1L_HUMAN SRR1-like protein OS=Homo sapiens GN=SRRD PE=2 SV=1	2	1	1	1	1	0	1	0	1	0	5.1	5.1	5.1	37.965	335	335;339	0	8.3869	By MS/MS	By matching	NaN	NaN	NaN	1	0	Median	NaN	NaN	NaN	1	0	Median	NaN	NaN	NaN	0	0	Median	5.1	0	37749000	15756000
A0A087WYU1;Q9Y5X1	A0A087WYU1;Q9Y5X1	1;1	1;1	1;1	Sorting nexin-9	SNX9	>tr|A0A087WYU1|A0A087WYU1_HUMAN Sorting nexin OS=Homo sapiens GN=SNX9 PE=1 SV=1;>sp|Q9Y5X1|SNX9_HUMAN Sorting nexin-9 OS=Homo sapiens GN=SNX9 PE=1 SV=1	2	1	1	1	1	0	1	0	1	0	2	2	2	66.476	594	594;595	0.0012563	2.4416	By MS/MS	By matching	NaN	NaN	NaN	1	1	Median	NaN	NaN	NaN	1	1	Median	NaN	NaN	NaN	0	0	Median	2	0	15890000	8312600
A0A087WYV8;P35556;D6RJI3;P35556-2;E9PHW4;A0A087WV40;P35555;F6U495	A0A087WYV8;P35556;D6RJI3;P35556-2	16;16;9;9;4;3;2;1	16;16;9;9;4;3;2;1	16;16;9;9;4;3;2;1	Fibrillin-2	FBN2	>tr|A0A087WYV8|A0A087WYV8_HUMAN Fibrillin-2 OS=Homo sapiens GN=FBN2 PE=1 SV=1;>sp|P35556|FBN2_HUMAN Fibrillin-2 OS=Homo sapiens GN=FBN2 PE=1 SV=3;>tr|D6RJI3|D6RJI3_HUMAN Fibrillin-2 OS=Homo sapiens GN=FBN2 PE=1 SV=1;>sp|P35556-2|FBN2_HUMAN Isoform 2 of Fib	8	16	16	16	14	12	14	12	14	12	7.4	7.4	7.4	314.67	2911	2911;2912;1473;1473;341;276;2871;302	0	74.178	By MS/MS	By MS/MS	1.4187	1.1816	12.378	15	0	Median	1.4187	1.1816	14.117	7	0	Median	1.4094	1.1743	11.46	8	0	Median	6.4	5	637020000	250140000
A0A087WZ13;E9PAU2;Q8IY67-2;Q8IY67;K7EKR9;K7EQG2;Q8IY67-3	A0A087WZ13;E9PAU2;Q8IY67-2;Q8IY67	7;7;7;4;2;1;1	7;7;7;4;2;1;1	7;7;7;4;2;1;1	Ribonucleoprotein PTB-binding 1	RAVER1	>tr|A0A087WZ13|A0A087WZ13_HUMAN Ribonucleoprotein PTB-binding 1 OS=Homo sapiens GN=RAVER1 PE=1 SV=1;>tr|E9PAU2|E9PAU2_HUMAN Ribonucleoprotein PTB-binding 1 OS=Homo sapiens GN=RAVER1 PE=1 SV=1;>sp|Q8IY67-2|RAVR1_HUMAN Isoform 2 of Ribonucleoprotein PTB-bind	7	7	7	7	7	6	7	6	7	6	20.8	20.8	20.8	77.843	739	739;756;739;606;96;157;75	0	49.765	By MS/MS	By MS/MS	1.3339	1.1543	16.188	6	0	Median	1.3619	1.1546	11.93	4	0	Median	1.0223	0.87933	23.395	7	5	Median	20.8	17.9	597440000	286740000
A0A087WZ30;O94761;A0A087X072;V9GYB6;V9GY60;A0A087WTJ0;V9GYA3;V9GZ64	A0A087WZ30;O94761;A0A087X072	8;8;4;3;1;1;1;1	8;8;4;3;1;1;1;1	8;8;4;3;1;1;1;1	ATP-dependent DNA helicase Q4	RECQL4	>tr|A0A087WZ30|A0A087WZ30_HUMAN ATP-dependent DNA helicase Q4 OS=Homo sapiens GN=RECQL4 PE=1 SV=1;>sp|O94761|RECQ4_HUMAN ATP-dependent DNA helicase Q4 OS=Homo sapiens GN=RECQL4 PE=1 SV=1;>tr|A0A087X072|A0A087X072_HUMAN ATP-dependent DNA helicase Q4 OS=Homo	8	8	8	8	7	4	7	4	7	4	8.9	8.9	8.9	133.07	1208	1208;1208;851;229;37;293;352;389	0	22.078	By MS/MS	By MS/MS	1.0128	0.85586	27.461	8	0	Median	1.3111	1.0797	33.198	4	0	Median	0.987	0.82914	4.6457	4	0	Median	7.5	4.3	319690000	140210000
X6RJS7;A0A087WZR3;H9KVA9;A0A0D9SF50;P46736-4;P46736-2;P46736-3;P46736;P46736-5	X6RJS7;A0A087WZR3;H9KVA9;A0A0D9SF50;P46736-4;P46736-2;P46736-3;P46736;P46736-5	2;2;2;2;2;2;2;2;1	2;2;2;2;2;2;2;2;1	2;2;2;2;2;2;2;2;1	Lys-63-specific deubiquitinase BRCC36	BRCC3	>tr|X6RJS7|X6RJS7_HUMAN Lys-63-specific deubiquitinase BRCC36 (Fragment) OS=Homo sapiens GN=BRCC3 PE=1 SV=1;>tr|A0A087WZR3|A0A087WZR3_HUMAN Lys-63-specific deubiquitinase BRCC36 OS=Homo sapiens GN=BRCC3 PE=1 SV=1;>tr|H9KVA9|H9KVA9_HUMAN Lys-63-specific deu	9	2	2	2	1	1	1	1	1	1	10.6	10.6	10.6	25.756	226	226;293;317;317;202;291;292;316;247	0	7.2001	By MS/MS	By MS/MS	1.1524	0.98192	18.405	2	1	Median	NaN	NaN	NaN	1	1	Median	NaN	NaN	NaN	1	0	Median	5.8	4.9	56896000	26620000
D6R9P3;D6RD18;D6RBZ0;A0A087WZV1;Q99729-3;Q99729-2;Q99729-4;Q99729	D6R9P3;D6RD18;D6RBZ0;A0A087WZV1;Q99729-3;Q99729-2;Q99729-4;Q99729	8;8;8;8;8;8;7;7	7;7;7;7;7;7;6;6	7;7;7;7;7;7;6;6	Heterogeneous nuclear ribonucleoprotein A/B	HNRNPAB	>tr|D6R9P3|D6R9P3_HUMAN Heterogeneous nuclear ribonucleoprotein A/B OS=Homo sapiens GN=HNRNPAB PE=1 SV=1;>tr|D6RD18|D6RD18_HUMAN Heterogeneous nuclear ribonucleoprotein A/B OS=Homo sapiens GN=HNRNPAB PE=1 SV=1;>tr|D6RBZ0|D6RBZ0_HUMAN Heterogeneous nuclear	8	8	7	7	8	8	7	7	7	7	26.4	22.9	22.9	30.302	280	280;283;327;330;285;332;286;332	0	44.579	By MS/MS	By MS/MS	1.5224	1.3137	20.986	12	0	Median	1.7268	1.4884	5.8804	5	0	Median	1.2184	0.99994	15.298	7	0	Median	26.4	26.4	1248100000	511660000
J3KPF9;A0A087X011;E9PES4;Q9Y496;H7C2F6	J3KPF9;A0A087X011;E9PES4;Q9Y496	5;5;5;5;2	4;4;4;4;2	4;4;4;4;2	Kinesin-like protein KIF3A	KIF3A	>tr|J3KPF9|J3KPF9_HUMAN Kinesin-like protein OS=Homo sapiens GN=KIF3A PE=1 SV=1;>tr|A0A087X011|A0A087X011_HUMAN Kinesin-like protein OS=Homo sapiens GN=KIF3A PE=1 SV=1;>tr|E9PES4|E9PES4_HUMAN Kinesin-like protein OS=Homo sapiens GN=KIF3A PE=1 SV=1;>sp|Q9Y4	5	5	4	4	4	4	3	3	3	3	8.3	6.7	6.7	80.354	702	702;725;726;699;185	0	9.888	By MS/MS	By MS/MS	0.82991	0.68978	107.17	3	0	Median	0.36394	0.30722	56.965	3	1	Median	2.5413	2.1465	25.377	2	1	Median	6.1	7.1	157470000	70321000
A0A087X0K9	A0A087X0K9	64	2	1			>tr|A0A087X0K9|A0A087X0K9_HUMAN Tight junction protein ZO-1 OS=Homo sapiens GN=TJP1 PE=1 SV=1	1	64	2	1	63	58	2	2	1	1	51	1.8	1	187.85	1676	1676	0	12.957	By MS/MS	By MS/MS	1.3137	1.0978	25.463	5	0	Median	0.7542	0.65169	20.611	3	1	Median	1.3753	1.1438	5.4167	3	0	Median	49	45.5	932300000	458690000
A0A087X0N3;Q96MY1;A0A087WTU5;Q96MY1-2	A0A087X0N3;Q96MY1;A0A087WTU5;Q96MY1-2	4;4;3;3	4;4;3;3	2;2;2;2	Nucleolar protein 4-like	NOL4L	>tr|A0A087X0N3|A0A087X0N3_HUMAN Nucleolar protein 4-like OS=Homo sapiens GN=NOL4L PE=1 SV=1;>sp|Q96MY1|NOL4L_HUMAN Nucleolar protein 4-like OS=Homo sapiens GN=NOL4L PE=1 SV=2;>tr|A0A087WTU5|A0A087WTU5_HUMAN Nucleolar protein 4-like OS=Homo sapiens GN=NOL4L	4	4	4	2	3	4	3	4	1	2	7.6	7.6	4.4	74.224	680	680;436;400;398	0	24.878	By MS/MS	By MS/MS	0.93817	0.78497	42.729	5	3	Median	0.68891	0.5651	35.658	2	1	Median	1.4418	1.2046	25.799	3	2	Median	5.3	7.6	185180000	90571000
A0A087X0Q1;Q7Z739;A0A024R7W5;A0A087WY31;A0A087X0C3;S4R373	A0A087X0Q1;Q7Z739;A0A024R7W5;A0A087WY31	5;5;4;4;1;1	3;3;2;2;1;1	3;3;2;2;1;1	YTH domain-containing family protein 3	YTHDF3	>tr|A0A087X0Q1|A0A087X0Q1_HUMAN YTH domain-containing family protein 3 OS=Homo sapiens GN=YTHDF3 PE=1 SV=1;>sp|Q7Z739|YTHD3_HUMAN YTH domain-containing family protein 3 OS=Homo sapiens GN=YTHDF3 PE=1 SV=1;>tr|A0A024R7W5|A0A024R7W5_HUMAN YTH domain family,	6	5	3	3	4	5	3	3	3	3	10.1	6.3	6.3	63.674	583	583;585;534;588;41;52	0	13.306	By MS/MS	By MS/MS	1.0906	0.94827	20.716	4	0	Median	1.2769	1.0654	10.857	4	2	Median	1.0507	0.85531	20.012	3	1	Median	8.6	10.1	422520000	207800000
Q7Z776;A0A087X0U2;Q9Y2S0-2;Q9Y2S0	Q7Z776;A0A087X0U2;Q9Y2S0-2;Q9Y2S0	2;2;2;2	2;2;2;2	2;2;2;2	DNA-directed RNA polymerases I and III subunit RPAC2	POLR1D	>tr|Q7Z776|Q7Z776_HUMAN DNA-directed RNA polymerases I and III subunit RPAC2 OS=Homo sapiens GN=POLR1D PE=1 SV=1;>tr|A0A087X0U2|A0A087X0U2_HUMAN DNA-directed RNA polymerases I and III subunit RPAC2 OS=Homo sapiens GN=POLR1D PE=1 SV=1;>sp|Q9Y2S0-2|RPAC2_HUM	4	2	2	2	2	2	2	2	2	2	30.3	30.3	30.3	3.8053	33	33;42;122;133	0	8.7591	By MS/MS	By MS/MS	1.3144	1.1433	23.782	4	0	Median	1.0803	0.93132	13.495	2	0	Median	1.6141	1.3599	9.0367	2	0	Median	30.3	30.3	229930000	82616000
A0A087X106;CON__O43790;CON__Q14533;O43790;Q14533;CON__Q6NT21;CON__P78385;P78385;CON__Q61726;CON__P78386;A6NCN2;P78386;F5GYI5;CON__Q9NSB4;Q9NSB4	A0A087X106;CON__O43790;CON__Q14533;O43790;Q14533;CON__Q6NT21;CON__P78385;P78385;CON__Q61726;CON__P78386;A6NCN2;P78386	8;8;8;8;8;6;6;6;4;4;4;4;3;1;1	7;7;7;7;7;5;5;5;3;3;4;3;3;1;1	7;7;7;7;7;5;5;5;3;3;4;3;3;1;1	Keratin, type II cuticular Hb6;Keratin, type II cuticular Hb1;Keratin, type II cuticular Hb3;Putative keratin-87 protein;Keratin, type II cuticular Hb5	KRT86;KRT81;KRT83;KRT87P;KRT85	>tr|A0A087X106|A0A087X106_HUMAN Keratin, type II cuticular Hb1 OS=Homo sapiens GN=KRT81 PE=1 SV=1;>O43790 SWISS-PROT:O43790 Keratin, type II cuticular Hb6 (Hair keratin, type II Hb6) (ghHb6) - Homo sapiens (Human).;>Q14533 SWISS-PROT:Q14533 Keratin, type I	15	8	7	7	7	7	6	6	6	6	17.4	15.9	15.9	53.116	484	484;486;505;486;505;493;493;493;479;507;255;507;295;513;513	0	31.632	By MS/MS	By MS/MS	1.1806	1.016	13.885	9	0	Median	1.1912	1.0165	9.7725	6	0	Median	1.0727	0.92467	19.798	3	0	Median	15.7	13.2	514730000	235090000
J3KN36;A0A0G2JN29;A0A087X117;Q5JPE7-2;Q15155;P69849;Q5JPE7	J3KN36;A0A0G2JN29;A0A087X117;Q5JPE7-2;Q15155;P69849;Q5JPE7	2;2;2;2;2;2;2	2;2;2;2;2;2;2	2;2;2;2;2;2;2	Nodal modulator 2;Nodal modulator 1;Nodal modulator 3	NOMO3;NOMO2;NOMO1	>tr|J3KN36|J3KN36_HUMAN Nodal modulator 3 OS=Homo sapiens GN=NOMO3 PE=1 SV=1;>tr|A0A0G2JN29|A0A0G2JN29_HUMAN Nodal modulator 1 OS=Homo sapiens GN=NOMO1 PE=1 SV=1;>tr|A0A087X117|A0A087X117_HUMAN Nodal modulator 1 OS=Homo sapiens GN=NOMO1 PE=1 SV=1;>sp|Q5JPE	7	2	2	2	1	1	1	1	1	1	2	2	2	139.38	1267	1267;1267;1267;1222;1222;1222;1267	0	3.9885	By MS/MS	By MS/MS	0.87947	0.74236	85.42	2	2	Median	NaN	NaN	NaN	1	1	Median	NaN	NaN	NaN	1	1	Median	0.9	1.1	49315000	28703000
A0A087X169;Q5T6S3;F5H8K3	A0A087X169;Q5T6S3;F5H8K3	2;2;1	2;2;1	2;2;1	PHD finger protein 19	PHF19	>tr|A0A087X169|A0A087X169_HUMAN PHD finger protein 19 OS=Homo sapiens GN=PHF19 PE=1 SV=1;>sp|Q5T6S3|PHF19_HUMAN PHD finger protein 19 OS=Homo sapiens GN=PHF19 PE=1 SV=1;>tr|F5H8K3|F5H8K3_HUMAN PHD finger protein 19 OS=Homo sapiens GN=PHF19 PE=1 SV=1	3	2	2	2	1	2	1	2	1	2	4.8	4.8	4.8	67.646	599	599;580;371	0	5.149	By MS/MS	By MS/MS	1.0831	0.91254	44.549	3	1	Median	NaN	NaN	NaN	1	1	Median	1.2687	1.0702	22.537	2	0	Median	2	4.8	86721000	41563000
A0A087X1K6;Q9Y2Y9	A0A087X1K6;Q9Y2Y9	4;4	4;4	4;4	Krueppel-like factor 13	KLF13	>tr|A0A087X1K6|A0A087X1K6_HUMAN Krueppel-like factor 13 OS=Homo sapiens GN=KLF13 PE=1 SV=1;>sp|Q9Y2Y9|KLF13_HUMAN Krueppel-like factor 13 OS=Homo sapiens GN=KLF13 PE=1 SV=1	2	4	4	4	3	2	3	2	3	2	23.4	23.4	23.4	31.225	286	286;288	0	14.526	By MS/MS	By MS/MS	1.2569	1.0752	13.04	4	0	Median	1.3015	1.0662	15.948	3	0	Median	NaN	NaN	NaN	1	0	Median	17.5	12.9	152960000	68210000
X6RGR3;A0A088AWN3;A0A0A0MSY4;A0A0A0MRA7;Q9BZ29-3;Q9BZ29-5;Q9BZ29;Q9BZ29-4	X6RGR3;A0A088AWN3;A0A0A0MSY4;A0A0A0MRA7;Q9BZ29-3;Q9BZ29-5;Q9BZ29;Q9BZ29-4	1;1;1;1;1;1;1;1	1;1;1;1;1;1;1;1	1;1;1;1;1;1;1;1	Dedicator of cytokinesis protein 9	DOCK9	>tr|X6RGR3|X6RGR3_HUMAN Dedicator of cytokinesis protein 9 (Fragment) OS=Homo sapiens GN=DOCK9 PE=1 SV=1;>tr|A0A088AWN3|A0A088AWN3_HUMAN Dedicator of cytokinesis protein 9 OS=Homo sapiens GN=DOCK9 PE=1 SV=1;>tr|A0A0A0MSY4|A0A0A0MSY4_HUMAN Dedicator of cyto	8	1	1	1	1	0	1	0	1	0	6	6	6	28.148	250	250;2079;2101;2102;2061;2068;2069;2093	0	3.1087	By MS/MS	By matching	NaN	NaN	NaN	1	1	Median	NaN	NaN	NaN	1	1	Median	NaN	NaN	NaN	0	0	Median	6	0	13796000	5352300
A0A096LNV3;A0A096LP02;Q9Y508-2;Q9Y508	A0A096LNV3;A0A096LP02;Q9Y508-2;Q9Y508	1;1;1;1	1;1;1;1	1;1;1;1	E3 ubiquitin-protein ligase RNF114	RNF114	>tr|A0A096LNV3|A0A096LNV3_HUMAN E3 ubiquitin-protein ligase RNF114 (Fragment) OS=Homo sapiens GN=RNF114 PE=1 SV=1;>tr|A0A096LP02|A0A096LP02_HUMAN E3 ubiquitin-protein ligase RNF114 OS=Homo sapiens GN=RNF114 PE=1 SV=1;>sp|Q9Y508-2|RN114_HUMAN Isoform 2 of E	4	1	1	1	1	1	1	1	1	1	5.3	5.3	5.3	20.885	188	188;206;191;228	0	3.2816	By MS/MS	By MS/MS	1.9137	1.6667	108.67	2	0	Median	NaN	NaN	NaN	1	0	Median	NaN	NaN	NaN	1	0	Median	5.3	5.3	39023000	13432000
A0A096LNX8;A0A087WVE7;Q96GP6-2;Q96GP6	A0A096LNX8;A0A087WVE7;Q96GP6-2;Q96GP6	6;5;5;5	6;5;5;5	6;5;5;5	Scavenger receptor class F member 2	SCARF2	>tr|A0A096LNX8|A0A096LNX8_HUMAN Scavenger receptor class F member 2 OS=Homo sapiens GN=SCARF2 PE=1 SV=1;>tr|A0A087WVE7|A0A087WVE7_HUMAN Scavenger receptor class F member 2 OS=Homo sapiens GN=SCARF2 PE=1 SV=1;>sp|Q96GP6-2|SREC2_HUMAN Isoform 2 of Scavenger	4	6	6	6	6	4	6	4	6	4	8.3	8.3	8.3	92.383	871	871;870;865;870	0	19.228	By MS/MS	By MS/MS	1.1785	0.97613	9.053	7	0	Median	1.1785	0.97613	6.2551	3	0	Median	1.1532	0.95417	11.492	4	0	Median	8.3	6.3	423910000	190990000
A0A096LP25;Q6ZSR9;A0A096LNZ0	A0A096LP25;Q6ZSR9;A0A096LNZ0	4;4;3	4;4;3	4;4;3	Uncharacterized protein FLJ45252		>tr|A0A096LP25|A0A096LP25_HUMAN AP2-associated protein kinase 1 (Fragment) OS=Homo sapiens GN=AAK1 PE=1 SV=1;>sp|Q6ZSR9|YJ005_HUMAN Uncharacterized protein FLJ45252 OS=Homo sapiens PE=2 SV=2;>tr|A0A096LNZ0|A0A096LNZ0_HUMAN AP2-associated protein kinase 1 (	3	4	4	4	3	3	3	3	3	3	10	10	10	54.448	511	511;355;340	0	9.5538	By MS/MS	By MS/MS	0.98144	0.83052	21.409	4	0	Median	0.84187	0.71479	14.836	3	1	Median	1.0656	0.88763	31.721	3	1	Median	7.8	8.8	204530000	111270000
A0A096LPH6;Q14966-2;C9JWN0;A0A096LPI0;A0A096LPB4;A0A096LNR2;A0A096LNX0;A0A096LNQ0	A0A096LPH6;Q14966-2	27;26;6;5;2;1;1;1	1;0;0;0;0;0;0;0	1;0;0;0;0;0;0;0	Zinc finger protein 638	ZNF638	>tr|A0A096LPH6|A0A096LPH6_HUMAN Zinc finger protein 638 OS=Homo sapiens GN=ZNF638 PE=1 SV=1;>sp|Q14966-2|ZN638_HUMAN Isoform 2 of Zinc finger protein 638 OS=Homo sapiens GN=ZNF638	8	27	1	1	26	26	1	1	1	1	38.2	2.6	2.6	104.05	918	918;814;197;153;184;90;98;171	0	4.7948	By MS/MS	By MS/MS	1.456	1.234	43.657	2	0	Median	NaN	NaN	NaN	1	0	Median	NaN	NaN	NaN	1	0	Median	37	38.2	40932000	15567000
H0YKP9;H0YIY6;A0A0A0MST9;A0A0A0MQR8;A0A0A0MSZ1;A0A0A0MT23;J3KNR0;P27448-8;P27448-6;P27448-3;P27448-4;P27448-2;P27448;P27448-7	H0YKP9;H0YIY6;A0A0A0MST9;A0A0A0MQR8;A0A0A0MSZ1;A0A0A0MT23;J3KNR0;P27448-8;P27448-6;P27448-3;P27448-4;P27448-2;P27448;P27448-7	1;1;1;1;1;1;1;1;1;1;1;1;1;1	1;1;1;1;1;1;1;1;1;1;1;1;1;1	1;1;1;1;1;1;1;1;1;1;1;1;1;1	MAP/microtubule affinity-regulating kinase 3	MARK3	>tr|H0YKP9|H0YKP9_HUMAN MAP/microtubule affinity-regulating kinase 3 (Fragment) OS=Homo sapiens GN=MARK3 PE=1 SV=1;>tr|H0YIY6|H0YIY6_HUMAN MAP/microtubule affinity-regulating kinase 3 (Fragment) OS=Homo sapiens GN=MARK3 PE=1 SV=2;>tr|A0A0A0MST9|A0A0A0MST9_	14	1	1	1	1	0	1	0	1	0	8.1	8.1	8.1	24.28	222	222;505;659;713;752;753;776;659;713;729;744;752;753;760	0.00043253	2.9197	By MS/MS	By matching	NaN	NaN	NaN	0	0	Median	NaN	NaN	NaN	0	0	Median	NaN	NaN	NaN	0	0	Median	8.1	0	0	0
A0A0A0MQS0;F8W9L8;A8MW92;A8MW92-4;E5RK91;A0A0D9SG14;E9PM57;A8MUE8;A8MXR8;A8MW92-2	A0A0A0MQS0;F8W9L8;A8MW92;A8MW92-4	8;8;8;4;1;1;1;1;1;1	8;8;8;4;1;1;1;1;1;1	8;8;8;4;1;1;1;1;1;1	PHD finger protein 20-like protein 1	PHF20L1	>tr|A0A0A0MQS0|A0A0A0MQS0_HUMAN PHD finger protein 20-like protein 1 OS=Homo sapiens GN=PHF20L1 PE=1 SV=1;>tr|F8W9L8|F8W9L8_HUMAN PHD finger protein 20-like protein 1 OS=Homo sapiens GN=PHF20L1 PE=1 SV=1;>sp|A8MW92|P20L1_HUMAN PHD finger protein 20-like pr	10	8	8	8	8	6	8	6	8	6	9.7	9.7	9.7	112.26	991	991;992;1017;573;86;160;264;311;316;285	0	37.952	By MS/MS	By MS/MS	1.1513	0.99617	29.738	7	0	Median	0.81541	0.67215	3.2735	3	0	Median	1.2841	1.0702	16.869	4	0	Median	9.7	8.1	606340000	298490000
F5H0Q6;A0A0A0MQS2;Q8N2M8-3;Q8N2M8-4;Q8N2M8	F5H0Q6;A0A0A0MQS2;Q8N2M8-3;Q8N2M8-4;Q8N2M8	1;1;1;1;1	1;1;1;1;1	1;1;1;1;1	CLK4-associating serine/arginine rich protein	CLASRP	>tr|F5H0Q6|F5H0Q6_HUMAN CLK4-associating serine/arginine-rich protein OS=Homo sapiens GN=CLASRP PE=1 SV=2;>tr|A0A0A0MQS2|A0A0A0MQS2_HUMAN CLK4-associating serine/arginine-rich protein OS=Homo sapiens GN=CLASRP PE=1 SV=1;>sp|Q8N2M8-3|CLASR_HUMAN Isoform 2 o	5	1	1	1	1	1	1	1	1	1	2.1	2.1	2.1	74.824	655	655;674;594;612;674	0.002458	2.0896	By MS/MS	By MS/MS	0.84127	0.71708	66.02	2	2	Median	NaN	NaN	NaN	1	1	Median	NaN	NaN	NaN	1	1	Median	2.1	2.1	35622000	20147000
U3KQC1;A0A0A0MQU0;Q9BV38;K7EIR0;K7EML4;U3KQK3;A0A087X237;K7EKX5	U3KQC1;A0A0A0MQU0;Q9BV38;K7EIR0	7;7;7;5;3;1;1;1	7;7;7;5;3;1;1;1	7;7;7;5;3;1;1;1	WD repeat-containing protein 18	WDR18	>tr|U3KQC1|U3KQC1_HUMAN WD repeat-containing protein 18 (Fragment) OS=Homo sapiens GN=WDR18 PE=1 SV=1;>tr|A0A0A0MQU0|A0A0A0MQU0_HUMAN WD repeat-containing protein 18 (Fragment) OS=Homo sapiens GN=WDR18 PE=1 SV=1;>sp|Q9BV38|WDR18_HUMAN WD repeat-containing	8	7	7	7	7	6	7	6	7	6	20.8	20.8	20.8	43.237	394	394;429;432;409;268;48;144;152	0	32.475	By MS/MS	By MS/MS	1.2957	1.0727	20.977	12	0	Median	1.1215	0.92924	16.978	7	0	Median	1.4585	1.2266	12.959	5	0	Median	20.8	19	1241600000	544480000
A0A0A0MQV9;Q9UPS6-2;Q9UPS6	A0A0A0MQV9;Q9UPS6-2;Q9UPS6	2;2;2	1;1;1	1;1;1	Histone-lysine N-methyltransferase SETD1B	SETD1B	>tr|A0A0A0MQV9|A0A0A0MQV9_HUMAN Histone-lysine N-methyltransferase OS=Homo sapiens GN=SETD1B PE=1 SV=1;>sp|Q9UPS6-2|SET1B_HUMAN Isoform 2 of Histone-lysine N-methyltransferase SETD1B OS=Homo sapiens GN=SETD1B;>sp|Q9UPS6|SET1B_HUMAN Histone-lysine N-methylt	3	2	1	1	1	2	0	1	0	1	0.7	0.4	0.4	208.77	1923	1923;1923;1966	0.0099502	1.4715	By matching	By MS/MS	NaN	NaN	NaN	1	1	Median	NaN	NaN	NaN	0	0	Median	NaN	NaN	NaN	1	1	Median	0.3	0.7	41131000	28101000
A0A0A0MQW0;Q9P2K5-2;A0A0C4DGV1;H0YN19;Q9P2K5-3;H0YKS1;A0A087WWC8;Q9P2K5-4;C9JTY0;CON__Q6T181;Q96Q35-2;Q96Q35	A0A0A0MQW0;Q9P2K5-2	29;27;14;14;11;8;4;4;1;1;1;1	1;1;1;1;1;0;0;0;0;0;0;0	1;1;1;1;1;0;0;0;0;0;0;0	Myelin expression factor 2	MYEF2	>tr|A0A0A0MQW0|A0A0A0MQW0_HUMAN Myelin expression factor 2 OS=Homo sapiens GN=MYEF2 PE=1 SV=1;>sp|Q9P2K5-2|MYEF2_HUMAN Isoform 2 of Myelin expression factor 2 OS=Homo sapiens GN=MYEF2	12	29	1	1	27	28	1	1	1	1	65.5	3.6	3.6	61.957	576	576;576;211;290;188;126;126;128;49;401;422;445	0	26.733	By MS/MS	By MS/MS	1.6772	1.3967	60.994	2	1	Median	NaN	NaN	NaN	1	1	Median	NaN	NaN	NaN	1	0	Median	63.2	58.2	93184000	38014000
C9JP00;A0A0A0MQX8;Q9NR56;Q86VM6	C9JP00;A0A0A0MQX8;Q9NR56;Q86VM6	6;6;6;3	1;1;1;1	1;1;1;1	Muscleblind-like protein 1	MBNL1	>tr|C9JP00|C9JP00_HUMAN Muscleblind-like protein 1 OS=Homo sapiens GN=MBNL1 PE=1 SV=1;>tr|A0A0A0MQX8|A0A0A0MQX8_HUMAN Muscleblind-like protein 1 OS=Homo sapiens GN=MBNL1 PE=1 SV=1;>sp|Q9NR56|MBNL1_HUMAN Muscleblind-like protein 1 OS=Homo sapiens GN=MBNL1 P	4	6	1	1	5	6	1	1	1	1	25	7.8	7.8	37.898	348	348;400;388;343	0	6.3846	By MS/MS	By MS/MS	2.684	2.23	6.4043	2	2	Median	NaN	NaN	NaN	1	1	Median	NaN	NaN	NaN	1	1	Median	17.8	25	196920000	57460000
A0A0A0MR02;P45880;P45880-2;P45880-1;Q5JSD2;Q5JSD1;A2A3S1	A0A0A0MR02;P45880;P45880-2;P45880-1;Q5JSD2;Q5JSD1	9;9;8;8;5;5;3	8;8;7;7;5;5;3	8;8;7;7;5;5;3	Voltage-dependent anion-selective channel protein 2	VDAC2	>tr|A0A0A0MR02|A0A0A0MR02_HUMAN Voltage-dependent anion-selective channel protein 2 (Fragment) OS=Homo sapiens GN=VDAC2 PE=1 SV=1;>sp|P45880|VDAC2_HUMAN Voltage-dependent anion-selective channel protein 2 OS=Homo sapiens GN=VDAC2 PE=1 SV=2;>sp|P45880-2|VDA	7	9	8	8	8	9	7	8	7	8	35.5	33.3	33.3	30.348	282	282;294;283;309;195;204;109	0	47.199	By MS/MS	By MS/MS	1.1643	0.99963	39.248	11	0	Median	2.3608	1.9797	8.7127	4	0	Median	1.1532	0.95691	9.1231	7	0	Median	32.6	35.5	834520000	350870000
A0A0A0MR39;Q9P2K5;A0A087WUT0	A0A0A0MR39;Q9P2K5;A0A087WUT0	30;28;25	30;28;25	2;2;2	Myelin expression factor 2	MYEF2	>tr|A0A0A0MR39|A0A0A0MR39_HUMAN Myelin expression factor 2 OS=Homo sapiens GN=MYEF2 PE=1 SV=1;>sp|Q9P2K5|MYEF2_HUMAN Myelin expression factor 2 OS=Homo sapiens GN=MYEF2 PE=1 SV=3;>tr|A0A087WUT0|A0A087WUT0_HUMAN Myelin expression factor 2 OS=Homo sapiens GN	3	30	30	2	28	29	28	29	2	2	66.8	66.8	7.5	64.149	600	600;600;547	0	134.62	By MS/MS	By MS/MS	1.1269	1.0157	39.9	51	0	Median	2.0442	1.7368	28.455	23	0	Median	0.99916	0.83843	24.082	28	0	Median	64.7	59.8	7406700000	3236700000
A0A0A0MR51;H0YB97;H7C2V0;O60427	A0A0A0MR51;H0YB97;H7C2V0;O60427	2;1;1;1	2;1;1;1	2;1;1;1	Fatty acid desaturase 1	FADS1	>tr|A0A0A0MR51|A0A0A0MR51_HUMAN Fatty acid desaturase 1 OS=Homo sapiens GN=FADS1 PE=1 SV=1;>tr|H0YB97|H0YB97_HUMAN Fatty acid desaturase 1 (Fragment) OS=Homo sapiens GN=FADS1 PE=1 SV=1;>tr|H7C2V0|H7C2V0_HUMAN Fatty acid desaturase 1 (Fragment) OS=Homo sapi	4	2	2	2	2	1	2	1	2	1	3.2	3.2	3.2	57.885	501	501;175;228;444	0.00042772	2.7676	By MS/MS	By matching	1.5202	1.2627	22.849	3	0	Median	1.5593	1.2972	3.8063	2	0	Median	NaN	NaN	NaN	1	0	Median	3.2	2	184470000	77584000
A0A0C4DG68;A0A0A0MR59;Q8TB72-2;Q8TB72-4;Q8TB72-3;Q8TB72;C9JW01	A0A0C4DG68;A0A0A0MR59;Q8TB72-2;Q8TB72-4;Q8TB72-3;Q8TB72	5;5;5;5;5;5;1	1;1;1;1;1;1;1	1;1;1;1;1;1;1	Pumilio homolog 2	PUM2	>tr|A0A0C4DG68|A0A0C4DG68_HUMAN Pumilio homolog 2 (Fragment) OS=Homo sapiens GN=PUM2 PE=1 SV=1;>tr|A0A0A0MR59|A0A0A0MR59_HUMAN Pumilio homolog 2 OS=Homo sapiens GN=PUM2 PE=1 SV=1;>sp|Q8TB72-2|PUM2_HUMAN Isoform 2 of Pumilio homolog 2 OS=Homo sapiens GN=PUM	7	5	1	1	5	4	1	0	1	0	5.1	1.1	1.1	94.068	876	876;929;987;1008;1064;1066;293	0.010012	1.5165	By MS/MS	By matching	NaN	NaN	NaN	1	1	Median	NaN	NaN	NaN	1	1	Median	NaN	NaN	NaN	0	0	Median	5.1	4	17270000	10142000
A0A0A0MR66;P98175-2;P98175;P98175-4;P98175-3	A0A0A0MR66;P98175-2;P98175;P98175-4;P98175-3	39;38;38;34;34	39;38;38;34;34	34;33;33;29;29	RNA-binding protein 10	RBM10	>tr|A0A0A0MR66|A0A0A0MR66_HUMAN RNA binding motif protein 10, isoform CRA_d OS=Homo sapiens GN=RBM10 PE=1 SV=1;>sp|P98175-2|RBM10_HUMAN Isoform 2 of RNA-binding protein 10 OS=Homo sapiens GN=RBM10;>sp|P98175|RBM10_HUMAN RNA-binding protein 10 OS=Homo sapie	5	39	39	34	37	36	37	36	33	31	49.9	49.9	46	110.36	995	995;929;930;852;853	0	245.81	By MS/MS	By MS/MS	1.2264	1.0645	23.641	63	0	Median	1.4179	1.1991	11.839	32	0	Median	1.085	0.90658	21.84	31	0	Median	49.2	48.3	10767000000	4925700000
A0A0A0MRA5;Q9BUJ2-4;B7Z4B8;M0R3F1;M0QYZ0;M0R0K8;M0QYI8;M0R203;M0QZV6;M0QYM5;Q9BUJ2-5;M0QYG9	A0A0A0MRA5;Q9BUJ2-4;B7Z4B8;M0R3F1;M0QYZ0	40;40;39;34;25;10;10;8;8;5;4;1	1;1;0;0;1;1;0;1;1;0;0;0	1;1;0;0;1;1;0;1;1;0;0;0	Heterogeneous nuclear ribonucleoprotein U-like protein 1	HNRNPUL1	>tr|A0A0A0MRA5|A0A0A0MRA5_HUMAN Heterogeneous nuclear ribonucleoprotein U-like protein 1 OS=Homo sapiens GN=HNRNPUL1 PE=1 SV=1;>sp|Q9BUJ2-4|HNRL1_HUMAN Isoform 4 of Heterogeneous nuclear ribonucleoprotein U-like protein 1 OS=Homo sapiens GN=HNRNPUL1;>tr|B7	12	40	1	1	39	37	1	0	1	0	56.8	0.8	0.8	85.939	766	766;756;767;641;371;158;172;81;118;90;390;26	1	-2	By MS/MS	By matching	NaN	NaN	NaN	1	1	Median	NaN	NaN	NaN	1	1	Median	NaN	NaN	NaN	0	0	Median	56.7	51.4	43222000	13804000
A0A0A0MRB7;X6REB3;P15923-2;P15923;P15923-3;K7ELF3	A0A0A0MRB7;X6REB3;P15923-2;P15923;P15923-3;K7ELF3	2;2;2;2;2;1	2;2;2;2;2;1	2;2;2;2;2;1	Transcription factor E2-alpha	TCF3	>tr|A0A0A0MRB7|A0A0A0MRB7_HUMAN Transcription factor E2-alpha OS=Homo sapiens GN=TCF3 PE=1 SV=1;>tr|X6REB3|X6REB3_HUMAN Transcription factor E2-alpha OS=Homo sapiens GN=TCF3 PE=1 SV=2;>sp|P15923-2|TFE2_HUMAN Isoform E47 of Transcription factor E2-alpha OS=	6	2	2	2	1	2	1	2	1	2	4	4	4	62.044	600	600;679;651;654;658;213	0	3.8852	By MS/MS	By MS/MS	0.83901	0.72668	28.05	2	1	Median	NaN	NaN	NaN	0	0	Median	0.83901	0.72668	28.05	2	1	Median	1.8	4	28720000	16060000
A0A0A0MT07;A0A0A0MSC0;F8WEA4;A0A0A0MSD9;A0A0A0MRC8;Q9NR82-5;Q9NR82-2;Q9NR82;Q9NR82-7;Q9NR82-3;Q9NR82-6	A0A0A0MT07;A0A0A0MSC0;F8WEA4;A0A0A0MSD9;A0A0A0MRC8;Q9NR82-5;Q9NR82-2;Q9NR82;Q9NR82-7;Q9NR82-3;Q9NR82-6	2;2;2;2;2;2;2;2;2;2;2	1;1;1;1;1;1;1;1;1;1;1	1;1;1;1;1;1;1;1;1;1;1	Potassium voltage-gated channel subfamily KQT member 5	KCNQ5	>tr|A0A0A0MT07|A0A0A0MT07_HUMAN Potassium voltage-gated channel subfamily KQT member 5 OS=Homo sapiens GN=KCNQ5 PE=1 SV=1;>tr|A0A0A0MSC0|A0A0A0MSC0_HUMAN Potassium voltage-gated channel subfamily KQT member 5 OS=Homo sapiens GN=KCNQ5 PE=1 SV=1;>tr|F8WEA4|F	11	2	1	1	1	2	0	1	0	1	2.4	1.7	1.7	89.97	822	822;923;932;942;951;822;923;932;933;942;951	0	11.045	By matching	By MS/MS	NaN	NaN	NaN	1	1	Median	NaN	NaN	NaN	0	0	Median	NaN	NaN	NaN	1	1	Median	0.7	2.4	14030000	5972400
G3V5X4;A0A0A0MRE3;Q8WXH0;Q8WXH0-2;A0A0C4DGK3;Q8WXH0-7	G3V5X4;A0A0A0MRE3;Q8WXH0;Q8WXH0-2;A0A0C4DGK3;Q8WXH0-7	6;6;6;6;3;3	4;4;4;4;1;1	3;3;3;3;1;1	Nesprin-2	SYNE2	>tr|G3V5X4|G3V5X4_HUMAN Nesprin-2 OS=Homo sapiens GN=SYNE2 PE=1 SV=1;>tr|A0A0A0MRE3|A0A0A0MRE3_HUMAN Nesprin-2 OS=Homo sapiens GN=SYNE2 PE=1 SV=1;>sp|Q8WXH0|SYNE2_HUMAN Nesprin-2 OS=Homo sapiens GN=SYNE2 PE=1 SV=3;>sp|Q8WXH0-2|SYNE2_HUMAN Isoform 2 of Nesp	6	6	4	3	5	4	3	2	2	2	0.6	0.4	0.4	787.71	6818	6818;6824;6885;6907;3541;3270	0	4.5321	By MS/MS	By MS/MS	1.0704	0.88416	35.539	4	0	Median	1.4175	1.1849	40.451	2	0	Median	0.94238	0.77285	18.074	2	0	Median	0.5	0.4	389910000	186560000
A0A0A0MRF6;Q99996-5;Q99996-3;Q99996-2;Q99996;Q99996-6;A0A0A0MRE9;A0A087WX84;Q99996-4;H7BYL6;H7BZV6;Q6PJH3	A0A0A0MRF6;Q99996-5;Q99996-3;Q99996-2;Q99996;Q99996-6;A0A0A0MRE9	12;12;12;12;12;12;11;5;5;3;1;1	12;12;12;12;12;12;11;5;5;3;1;1	12;12;12;12;12;12;11;5;5;3;1;1	A-kinase anchor protein 9	AKAP9	>tr|A0A0A0MRF6|A0A0A0MRF6_HUMAN A-kinase anchor protein 9 OS=Homo sapiens GN=AKAP9 PE=1 SV=1;>sp|Q99996-5|AKAP9_HUMAN Isoform 5 of A-kinase anchor protein 9 OS=Homo sapiens GN=AKAP9;>sp|Q99996-3|AKAP9_HUMAN Isoform 3 of A-kinase anchor protein 9 OS=Homo sa	12	12	12	12	8	8	8	8	8	8	4.3	4.3	4.3	453.49	3910	3910;3857;3899;3907;3911;3929;3126;1637;1643;1769;232;314	0	53.499	By MS/MS	By MS/MS	0.87284	0.73636	41.343	3	0	Median	0.83575	0.68473	62.304	7	5	Median	1.5637	1.386	46.556	6	5	Median	3.1	2.5	323530000	157700000
K7ERN7;A0A0A0MRH0;Q9NVX2	K7ERN7;A0A0A0MRH0;Q9NVX2	1;1;1	1;1;1	1;1;1	Notchless protein homolog 1	NLE1	>tr|K7ERN7|K7ERN7_HUMAN Notchless protein homolog 1 OS=Homo sapiens GN=NLE1 PE=1 SV=1;>tr|A0A0A0MRH0|A0A0A0MRH0_HUMAN Notchless protein homolog 1 OS=Homo sapiens GN=NLE1 PE=1 SV=1;>sp|Q9NVX2|NLE1_HUMAN Notchless protein homolog 1 OS=Homo sapiens GN=NLE1 PE	3	1	1	1	1	1	1	1	1	1	10.2	10.2	10.2	13.717	127	127;443;485	0.00042463	2.6623	By MS/MS	By MS/MS	1.7885	1.5218	81.933	2	1	Median	NaN	NaN	NaN	1	0	Median	NaN	NaN	NaN	1	1	Median	10.2	10.2	34411000	12780000
A0A0A0MRJ0;Q5VT25-4;Q5VT25-5;Q5VT25;Q5VT25-2;Q5VT25-6;Q5VT25-3;H0Y5V1;A0A0A0MRJ1;H0Y7V8;H0Y6V3;H0Y6R0	A0A0A0MRJ0;Q5VT25-4;Q5VT25-5;Q5VT25;Q5VT25-2;Q5VT25-6;Q5VT25-3	26;26;26;26;26;25;23;12;11;9;7;2	26;26;26;26;26;25;23;12;11;9;7;2	22;22;22;22;22;21;19;9;8;6;4;2	Serine/threonine-protein kinase MRCK alpha	CDC42BPA	>tr|A0A0A0MRJ0|A0A0A0MRJ0_HUMAN Non-specific serine/threonine protein kinase OS=Homo sapiens GN=CDC42BPA PE=1 SV=1;>sp|Q5VT25-4|MRCKA_HUMAN Isoform 4 of Serine/threonine-protein kinase MRCK alpha OS=Homo sapiens GN=CDC42BPA;>sp|Q5VT25-5|MRCKA_HUMAN Isoform	12	26	26	22	22	22	22	22	19	19	18.5	18.5	16.5	193.63	1699	1699;1691;1719;1732;1754;1781;1638;1048;1018;984;728;546	0	126.79	By MS/MS	By MS/MS	1.1282	0.94646	37.126	34	0	Median	0.90221	0.77667	17.92	16	0	Median	1.471	1.2229	29.631	18	0	Median	15.4	16.4	3257300000	1436400000
F8W8M4;A0A0A0MRL6;O14639-2;O14639-6;O14639;J3QSX6;O14639-4;O14639-3;O14639-5;H0Y7N6;F6XFR5	F8W8M4;A0A0A0MRL6;O14639-2;O14639-6;O14639;J3QSX6;O14639-4;O14639-3;O14639-5	7;7;7;7;7;6;6;6;6;3;3	7;7;7;7;7;6;6;6;6;3;3	7;7;7;7;7;6;6;6;6;3;3	Actin-binding LIM protein 1	ABLIM1	>tr|F8W8M4|F8W8M4_HUMAN Actin-binding LIM protein 1 OS=Homo sapiens GN=ABLIM1 PE=1 SV=1;>tr|A0A0A0MRL6|A0A0A0MRL6_HUMAN Actin-binding LIM protein 1 OS=Homo sapiens GN=ABLIM1 PE=1 SV=1;>sp|O14639-2|ABLM1_HUMAN Isoform 2 of Actin-binding LIM protein 1 OS=Hom	11	7	7	7	6	3	6	3	6	3	12.4	12.4	12.4	81.104	718	718;746;718;748;778;401;401;427;455;172;173	0	44.164	By MS/MS	By MS/MS	1.3931	1.195	34.518	6	0	Median	1.3931	1.195	34.196	4	0	Median	1.2579	1.0556	35.863	3	1	Median	11.1	5.3	277160000	116520000
A0A0A0MRM9;Q14978;Q14978-2;S4R349;S4R402;S4R3C2	A0A0A0MRM9;Q14978;Q14978-2	23;23;23;4;2;2	1;1;1;0;0;0	1;1;1;0;0;0	Nucleolar and coiled-body phosphoprotein 1	NOLC1	>tr|A0A0A0MRM9|A0A0A0MRM9_HUMAN Nucleolar and coiled-body phosphoprotein 1 (Fragment) OS=Homo sapiens GN=NOLC1 PE=1 SV=1;>sp|Q14978|NOLC1_HUMAN Nucleolar and coiled-body phosphoprotein 1 OS=Homo sapiens GN=NOLC1 PE=1 SV=2;>sp|Q14978-2|NOLC1_HUMAN Isoform B	6	23	1	1	20	22	1	1	1	1	36.2	3.2	3.2	74.543	708	708;699;709;258;46;281	0	12.9	By MS/MS	By MS/MS	1.2788	1.0902	8.1131	2	2	Median	NaN	NaN	NaN	1	1	Median	NaN	NaN	NaN	1	1	Median	29.2	35	126170000	57605000
A0A0A0MRP0;Q8IWC1-2;Q8IWC1-3;Q8IWC1-4;Q8IWC1	A0A0A0MRP0;Q8IWC1-2;Q8IWC1-3;Q8IWC1-4;Q8IWC1	2;2;2;2;2	2;2;2;2;2	2;2;2;2;2	MAP7 domain-containing protein 3	MAP7D3	>tr|A0A0A0MRP0|A0A0A0MRP0_HUMAN MAP7 domain-containing protein 3 (Fragment) OS=Homo sapiens GN=MAP7D3 PE=1 SV=1;>sp|Q8IWC1-2|MA7D3_HUMAN Isoform 2 of MAP7 domain-containing protein 3 OS=Homo sapiens GN=MAP7D3;>sp|Q8IWC1-3|MA7D3_HUMAN Isoform 3 of MAP7 doma	5	2	2	2	2	1	2	1	2	1	2.6	2.6	2.6	90.131	802	802;835;841;858;876	0.00043554	3.0412	By MS/MS	By MS/MS	NaN	NaN	NaN	1	1	Median	NaN	NaN	NaN	0	0	Median	NaN	NaN	NaN	1	1	Median	2.6	1.5	22183000	7107900
A0A0A0MRP6;B7ZLQ5;P28370-2;P28370;REV__I3L0G6;REV__Q86YA3	A0A0A0MRP6;B7ZLQ5;P28370-2;P28370	39;39;39;39;1;1	23;23;23;23;1;1	23;23;23;23;1;1	Probable global transcription activator SNF2L1	SMARCA1	>tr|A0A0A0MRP6|A0A0A0MRP6_HUMAN Probable global transcription activator SNF2L1 OS=Homo sapiens GN=SMARCA1 PE=1 SV=1;>tr|B7ZLQ5|B7ZLQ5_HUMAN Probable global transcription activator SNF2L1 OS=Homo sapiens GN=SMARCA1 PE=1 SV=1;>sp|P28370-2|SMCA1_HUMAN Isoform	6	39	23	23	32	36	16	20	16	20	31.9	20.5	20.5	122.86	1058	1058;1070;1042;1054;681;2104	0	68.118	By MS/MS	By MS/MS	1.2115	1.0389	17.59	21	0	Median	1.1494	0.95456	15.396	10	0	Median	1.2944	1.0769	19.758	11	0	Median	25.7	29.7	1465800000	651140000
A0A0A0MRQ5;Q06830;A0A0A0MSI0;H7C3T4;Q13162	A0A0A0MRQ5;Q06830;A0A0A0MSI0	3;3;2;1;1	3;3;2;1;1	2;2;1;1;1	Peroxiredoxin-1	PRDX1	>tr|A0A0A0MRQ5|A0A0A0MRQ5_HUMAN Peroxiredoxin-1 OS=Homo sapiens GN=PRDX1 PE=1 SV=1;>sp|Q06830|PRDX1_HUMAN Peroxiredoxin-1 OS=Homo sapiens GN=PRDX1 PE=1 SV=1;>tr|A0A0A0MSI0|A0A0A0MSI0_HUMAN Peroxiredoxin-1 (Fragment) OS=Homo sapiens GN=PRDX1 PE=1 SV=1	5	3	3	2	2	3	2	3	1	2	42.3	42.3	30.9	10.676	97	97;199;171;161;271	0	9.0094	By MS/MS	By MS/MS	0.79508	0.65569	59.379	3	0	Median	0.99752	0.82914	33.192	2	0	Median	0.27506	0.24514	38.728	2	1	Median	19.6	42.3	189290000	153530000
A0A0A0MRR7;P09234;Q5TAL2	A0A0A0MRR7;P09234	3;3;1	3;3;1	3;3;1	U1 small nuclear ribonucleoprotein C	SNRPC	>tr|A0A0A0MRR7|A0A0A0MRR7_HUMAN U1 small nuclear ribonucleoprotein C OS=Homo sapiens GN=SNRPC PE=1 SV=1;>sp|P09234|RU1C_HUMAN U1 small nuclear ribonucleoprotein C OS=Homo sapiens GN=SNRPC PE=1 SV=1	3	3	3	3	3	3	3	3	3	3	21.7	21.7	21.7	19.687	180	180;159;118	0	15.983	By MS/MS	By MS/MS	1.6374	1.3725	12.239	5	0	Median	1.5945	1.3665	15.427	3	0	Median	1.715	1.4381	16.885	3	1	Plateau	21.7	21.7	576370000	223900000
B6VEX4;A0A0A0MRT6;Q8IZP0-11;Q8IZP0-10;Q8IZP0-8;Q8IZP0-7;Q8IZP0-2;Q8IZP0-4;Q8IZP0-3;Q8IZP0-5;Q8IZP0-6;Q8IZP0-9;Q8IZP0-12;Q8IZP0	B6VEX4;A0A0A0MRT6;Q8IZP0-11;Q8IZP0-10;Q8IZP0-8;Q8IZP0-7;Q8IZP0-2;Q8IZP0-4;Q8IZP0-3;Q8IZP0-5;Q8IZP0-6;Q8IZP0-9;Q8IZP0-12;Q8IZP0	1;1;1;1;1;1;1;1;1;1;1;1;1;1	1;1;1;1;1;1;1;1;1;1;1;1;1;1	1;1;1;1;1;1;1;1;1;1;1;1;1;1	Abl interactor 1	ABI1	>tr|B6VEX4|B6VEX4_HUMAN Abl interactor 1 OS=Homo sapiens GN=ABI1 PE=1 SV=1;>tr|A0A0A0MRT6|A0A0A0MRT6_HUMAN Abl interactor 1 OS=Homo sapiens GN=ABI1 PE=1 SV=1;>sp|Q8IZP0-11|ABI1_HUMAN Isoform 11 of Abl interactor 1 OS=Homo sapiens GN=ABI1;>sp|Q8IZP0-10|ABI1	14	1	1	1	1	1	1	1	1	1	2.8	2.8	2.8	43.294	393	393;475;329;388;393;422;446;451;452;476;480;481;496;508	0	4.3321	By MS/MS	By MS/MS	1.1177	0.93529	2.1827	2	0	Median	NaN	NaN	NaN	1	0	Median	NaN	NaN	NaN	1	0	Median	2.8	2.8	71678000	34932000
A0A0A0MRV0;Q9P2E9-2;Q9P2E9;Q9P2E9-3;A0A087WVV2;F8W7S5;A0A087WU26;A2A2S5;V9GY78;H0YAE2;REV__Q5TG38;X6R6X3;REV__Q5TG39;REV__Q5TG40;G3XAD3;H7BXJ4;REV__Q9NPF5;A0A0C4DH87;A0A0A0MRL4;A0A0A0MR30;F5H1W5;F8WEZ8;H7BYG7;F8W7X3;E7EPZ0;E9PD61;E7EPY9;E7ENK3;H0YDJ4;H9KV85;E9PN67;C9J066;Q0JRZ9-2;Q8WXH0-6;Q8WXH0-11;Q8WXH0-12;Q8WXH0-5;Q13002-3;Q8WXH0-10;Q13002-6;Q13002-7;Q8WXH0-4;Q0JRZ9-3;Q0JRZ9;Q13002-4;Q8WXH0-3;…	A0A0A0MRV0;Q9P2E9-2;Q9P2E9;Q9P2E9-3;A0A087WVV2;F8W7S5	47;47;47;43;40;35;16;8;3;1;1;1;1;1;1;1;1;1;1;1;1;1;1;1;1;1;1;1;1;1;1;1;1;1;1;1;1;1;1;1;1;1;1;1;1;1;1;1;1;1;1;1;1;1;1;1;1;1;1;1;1;1;1	47;47;47;43;40;35;16;8;3;1;1;1;1;1;1;1;1;1;1;1;1;1;1;1;1;1;1;1;1;1;1;1;1;1;1;1;1;1;1;1;1;1;1;1;1;1;1;1;1;1;1;1;1;1;1;1;1;1;1;1;1;1;1	45;45;45;41;38;33;14;8;3;0;1;0;1;1;0;0;1;0;0;0;0;0;0;0;0;0;0;0;1;1;1;1;0;0;0;0;0;0;0;0;0;0;0;0;0;0;0;0;0;0;0;0;1;1;1;1;1;1;1;1;1;0;0	Ribosome-binding protein 1	RRBP1	>tr|A0A0A0MRV0|A0A0A0MRV0_HUMAN Ribosome-binding protein 1 OS=Homo sapiens GN=RRBP1 PE=1 SV=1;>sp|Q9P2E9-2|RRBP1_HUMAN Isoform 1 of Ribosome-binding protein 1 OS=Homo sapiens GN=RRBP1;>sp|Q9P2E9|RRBP1_HUMAN Ribosome-binding protein 1 OS=Homo sapiens GN=RRB	63	47	47	45	42	42	42	42	41	40	40	40	39.1	152.45	1410	1410;1407;1410;977;934;751;346;300;229;232;237;280;285;302;353;378;467;668;831;854;866;870;871;879;903;920;934;949;1537;1581;1989;2046;375;429;451;542;556;584;667;682;687;763;777;810;832;855;869;892;905;908;918;1035;1275;1377;2029;2052;2073;2090;2096;2116;2133;3052;3130	0	323.31	By MS/MS	By MS/MS	1.0051	0.84016	27.696	72	0	Median	1.1425	0.95715	22.491	37	0	Median	0.78751	0.65779	20.151	35	0	Median	36.5	35.5	9655500000	4920400000
A0A0A0MRW6;Q9H6R4-2;Q9H6R4-4;Q9H6R4;Q9H6R4-3;B4DYI2;P0DKV0	A0A0A0MRW6;Q9H6R4-2;Q9H6R4-4;Q9H6R4;Q9H6R4-3	13;13;13;13;8;1;1	13;13;13;13;8;1;1	13;13;13;13;8;1;1	Nucleolar protein 6	NOL6	>tr|A0A0A0MRW6|A0A0A0MRW6_HUMAN Nucleolar protein 6 OS=Homo sapiens GN=NOL6 PE=1 SV=1;>sp|Q9H6R4-2|NOL6_HUMAN Isoform 2 of Nucleolar protein 6 OS=Homo sapiens GN=NOL6;>sp|Q9H6R4-4|NOL6_HUMAN Isoform 4 of Nucleolar protein 6 OS=Homo sapiens GN=NOL6;>sp|Q9H6	7	13	13	13	10	11	10	11	10	11	14.3	14.3	14.3	112.16	1008	1008;1007;1143;1146;699;1134;1188	0	26.13	By MS/MS	By MS/MS	1.0892	0.93175	24.747	8	0	Median	1.081	0.91266	10.151	5	0	Median	1.4246	1.1994	41.512	3	0	Median	10.2	11.9	1033100000	445450000
C9J8U3;C9JZ40;A0A0A0MRW7;Q7Z2E3-13;Q7Z2E3-4;Q7Z2E3-5;Q7Z2E3-9;Q7Z2E3-10;Q7Z2E3-11;Q7Z2E3-8;Q7Z2E3-7;Q7Z2E3	C9J8U3;C9JZ40;A0A0A0MRW7;Q7Z2E3-13;Q7Z2E3-4;Q7Z2E3-5;Q7Z2E3-9;Q7Z2E3-10;Q7Z2E3-11;Q7Z2E3-8;Q7Z2E3-7;Q7Z2E3	1;1;1;1;1;1;1;1;1;1;1;1	1;1;1;1;1;1;1;1;1;1;1;1	1;1;1;1;1;1;1;1;1;1;1;1	Aprataxin	APTX	>tr|C9J8U3|C9J8U3_HUMAN Aprataxin (Fragment) OS=Homo sapiens GN=APTX PE=1 SV=1;>tr|C9JZ40|C9JZ40_HUMAN Aprataxin (Fragment) OS=Homo sapiens GN=APTX PE=1 SV=1;>tr|A0A0A0MRW7|A0A0A0MRW7_HUMAN Aprataxin OS=Homo sapiens GN=APTX PE=1 SV=1;>sp|Q7Z2E3-13|APTX_HUM	12	1	1	1	1	0	1	0	1	0	17.4	17.4	17.4	17.731	155	155;216;336;192;254;288;292;302;306;337;342;356	0	14.535	By MS/MS	By matching	NaN	NaN	NaN	0	0	Median	NaN	NaN	NaN	0	0	Median	NaN	NaN	NaN	0	0	Median	17.4	0	0	0
A0A0A0MS41;Q9BWM7;S4R3N9	A0A0A0MS41;Q9BWM7;S4R3N9	13;13;7	13;13;7	12;12;7	Sideroflexin-3	SFXN3	>tr|A0A0A0MS41|A0A0A0MS41_HUMAN Sideroflexin OS=Homo sapiens GN=SFXN3 PE=1 SV=1;>sp|Q9BWM7|SFXN3_HUMAN Sideroflexin-3 OS=Homo sapiens GN=SFXN3 PE=1 SV=2;>tr|S4R3N9|S4R3N9_HUMAN Sideroflexin-3 OS=Homo sapiens GN=SFXN3 PE=1 SV=1	3	13	13	12	12	11	12	11	11	10	52.3	52.3	46.4	35.503	321	321;325;177	0	46.061	By MS/MS	By MS/MS	1.2902	1.0615	15.851	18	0	Median	1.364	1.136	20.094	10	0	Median	1.2103	1.0017	7.3304	8	0	Median	47.7	43.6	3263600000	832760000
A0A0A0MS59;A0A0C4DFX4;Q6ZRS2-3;Q6ZRS2-2;Q6ZRS2;A0A087X0E3	A0A0A0MS59;A0A0C4DFX4;Q6ZRS2-3;Q6ZRS2-2;Q6ZRS2	8;8;8;8;8;2	8;8;8;8;8;2	8;8;8;8;8;2	Helicase SRCAP	SRCAP	>tr|A0A0A0MS59|A0A0A0MS59_HUMAN Helicase SRCAP OS=Homo sapiens GN=SRCAP PE=1 SV=1;>tr|A0A0C4DFX4|A0A0C4DFX4_HUMAN Helicase SRCAP (Fragment) OS=Homo sapiens GN=SRCAP PE=1 SV=1;>sp|Q6ZRS2-3|SRCAP_HUMAN Isoform 3 of Helicase SRCAP OS=Homo sapiens GN=SRCAP;>sp	6	8	8	8	5	7	5	7	5	7	3	3	3	315.61	2971	2971;3053;3072;3168;3230;1610	0	19.688	By MS/MS	By MS/MS	1.891	1.6079	22.049	5	0	Median	1.891	1.6079	43.203	5	3	Median	1.9384	1.6528	21.929	3	0	Median	1.7	2.6	233530000	115600000
F8VYN8;A0A0A0MS84;J3KNW7;Q9Y592-2;Q9Y592	F8VYN8;A0A0A0MS84;J3KNW7;Q9Y592-2;Q9Y592	2;2;2;2;2	2;2;2;2;2	2;2;2;2;2	Centrosomal protein of 83 kDa	CEP83	>tr|F8VYN8|F8VYN8_HUMAN Centrosomal protein of 83 kDa OS=Homo sapiens GN=CEP83 PE=1 SV=1;>tr|A0A0A0MS84|A0A0A0MS84_HUMAN Centrosomal protein of 83 kDa OS=Homo sapiens GN=CEP83 PE=1 SV=1;>tr|J3KNW7|J3KNW7_HUMAN Centrosomal protein of 83 kDa OS=Homo sapiens	5	2	2	2	2	2	2	2	2	2	4.5	4.5	4.5	41.53	352	352;472;701;568;693	0.002863	2.0751	By MS/MS	By MS/MS	1.2384	0.97734	54.945	4	0	Median	1.6465	1.2982	48.207	2	0	Median	0.83334	0.70342	54.567	2	0	Median	4.5	4.5	3733000000	1636000000
A0A0A0MSA8;J3KTH2;Q92750	A0A0A0MSA8;J3KTH2;Q92750	2;2;2	1;1;1	1;1;1	Transcription initiation factor TFIID subunit 4B	TAF4B	>tr|A0A0A0MSA8|A0A0A0MSA8_HUMAN Transcription initiation factor TFIID subunit 4B OS=Homo sapiens GN=TAF4B PE=1 SV=1;>tr|J3KTH2|J3KTH2_HUMAN HCG38478, isoform CRA_a OS=Homo sapiens GN=TAF4B PE=1 SV=1;>sp|Q92750|TAF4B_HUMAN Transcription initiation factor TF	3	2	1	1	2	2	1	1	1	1	3.5	2	2	91.807	865	865;867;862	1	-2	By matching	By MS/MS	0.62945	0.54985	33.832	2	0	Median	NaN	NaN	NaN	1	0	Median	NaN	NaN	NaN	1	0	Median	3.5	3.5	67017000	30906000
A0A0A0MSB8;Q9UPT5-1;Q9UPT5-6;Q9UPT5;B5MCY9;K7ERQ5;A0A0A0MRE1;B4DJ07;Q9UPT5-4;Q9UPT5-2;Q9UPT5-5;C9JME6	A0A0A0MSB8;Q9UPT5-1;Q9UPT5-6;Q9UPT5;B5MCY9;K7ERQ5;A0A0A0MRE1;B4DJ07;Q9UPT5-4;Q9UPT5-2;Q9UPT5-5;C9JME6	4;4;4;4;3;3;3;3;3;3;3;2	4;4;4;4;3;3;3;3;3;3;3;2	4;4;4;4;3;3;3;3;3;3;3;2	Exocyst complex component 7	EXOC7	>tr|A0A0A0MSB8|A0A0A0MSB8_HUMAN Exocyst complex component 7 OS=Homo sapiens GN=EXOC7 PE=1 SV=1;>sp|Q9UPT5-1|EXOC7_HUMAN Isoform 1 of Exocyst complex component 7 OS=Homo sapiens GN=EXOC7;>sp|Q9UPT5-6|EXOC7_HUMAN Isoform 6 of Exocyst complex component 7 OS=H	12	4	4	4	1	3	1	3	1	3	5.1	5.1	5.1	78.808	693	693;684;707;735;159;168;617;656;283;653;676;121	0	4.6557	By MS/MS	By MS/MS	1.2141	1.0471	23.356	2	0	Median	NaN	NaN	NaN	1	0	Median	NaN	NaN	NaN	1	0	Median	0.9	4.2	95537000	45475000
J3KNW4;A0A0A0MSG2;Q14192	J3KNW4;A0A0A0MSG2;Q14192	3;3;3	3;3;3	3;3;3	Four and a half LIM domains protein 2	FHL2	>tr|J3KNW4|J3KNW4_HUMAN Four and a half LIM domains protein 2 OS=Homo sapiens GN=FHL2 PE=1 SV=1;>tr|A0A0A0MSG2|A0A0A0MSG2_HUMAN Four and a half LIM domains protein 2 OS=Homo sapiens GN=FHL2 PE=1 SV=1;>sp|Q14192|FHL2_HUMAN Four and a half LIM domains protei	3	3	3	3	3	3	3	3	3	3	11.8	11.8	11.8	44.205	389	389;395;279	0	15.847	By MS/MS	By MS/MS	1.2319	1.0453	34.341	5	0	Median	1.515	1.2632	38.17	3	0	Median	1.2319	1.0453	19.801	3	1	Median	11.8	11.8	292590000	123090000
A0A0A0MSH9;A0A0A0MRH8	A0A0A0MSH9;A0A0A0MRH8	16;12	1;1	1;1			>tr|A0A0A0MSH9|A0A0A0MSH9_HUMAN Chromodomain-helicase-DNA-binding protein 1-like OS=Homo sapiens GN=CHD1L PE=1 SV=1;>tr|A0A0A0MRH8|A0A0A0MRH8_HUMAN Chromodomain-helicase-DNA-binding protein 1-like OS=Homo sapiens GN=CHD1L PE=1 SV=1	2	16	1	1	13	10	1	0	1	0	21.1	1.8	1.8	89.974	797	797;616	0	4.9763	By MS/MS	By matching	NaN	NaN	NaN	1	1	Median	NaN	NaN	NaN	1	1	Median	NaN	NaN	NaN	0	0	Median	17.9	15.2	51008000	43154000
B3KPJ4;A0A0A0MSI2;Q8IXK0-2;Q8IXK0-4;Q8IXK0;Q8IXK0-5;Q8IXK0-3;H7C528;Q8NDX5-2;Q8NDX5;Q8NDX5-7	B3KPJ4;A0A0A0MSI2;Q8IXK0-2;Q8IXK0-4;Q8IXK0;Q8IXK0-5;Q8IXK0-3	5;5;5;5;5;5;3;1;1;1;1	5;5;5;5;5;5;3;1;1;1;1	5;5;5;5;5;5;3;1;1;1;1	Polyhomeotic-like protein 2	PHC2	>tr|B3KPJ4|B3KPJ4_HUMAN Polyhomeotic-like protein 2 OS=Homo sapiens GN=PHC2 PE=1 SV=1;>tr|A0A0A0MSI2|A0A0A0MSI2_HUMAN Polyhomeotic-like protein 2 OS=Homo sapiens GN=PHC2 PE=1 SV=1;>sp|Q8IXK0-2|PHC2_HUMAN Isoform 2 of Polyhomeotic-like protein 2 OS=Homo sap	11	5	5	5	4	4	4	4	4	4	12.1	12.1	12.1	50.403	464	464;830;323;829;858;859;267;161;964;983;995	0	10.538	By MS/MS	By MS/MS	1.2746	1.0675	45.879	7	5	Median	1.4864	1.2604	68.99	3	2	Plateau	1.2758	1.0835	22.222	4	3	Median	9.3	9.7	288490000	149900000
A0A0A0MSM4;Q9C0D5-2;Q9C0D5	A0A0A0MSM4;Q9C0D5-2;Q9C0D5	1;1;1	1;1;1	1;1;1	Protein TANC1	TANC1	>tr|A0A0A0MSM4|A0A0A0MSM4_HUMAN Protein TANC1 OS=Homo sapiens GN=TANC1 PE=1 SV=1;>sp|Q9C0D5-2|TANC1_HUMAN Isoform 2 of Protein TANC1 OS=Homo sapiens GN=TANC1;>sp|Q9C0D5|TANC1_HUMAN Protein TANC1 OS=Homo sapiens GN=TANC1 PE=1 SV=3	3	1	1	1	0	1	0	1	0	1	2.6	2.6	2.6	50.847	462	462;1755;1861	0.0032441	2.0032	By matching	By MS/MS	NaN	NaN	NaN	1	1	Median	NaN	NaN	NaN	0	0	Median	NaN	NaN	NaN	1	1	Median	0	2.6	8274000	3303000
S4R3Z2;A0A0A0MSS8;P42330-2;P42330	S4R3Z2;A0A0A0MSS8;P42330-2;P42330	1;1;1;1	1;1;1;1	1;1;1;1	Aldo-keto reductase family 1 member C3	AKR1C3	>tr|S4R3Z2|S4R3Z2_HUMAN Aldo-keto reductase family 1 member C3 OS=Homo sapiens GN=AKR1C3 PE=1 SV=1;>tr|A0A0A0MSS8|A0A0A0MSS8_HUMAN Aldo-keto reductase family 1 member C3 OS=Homo sapiens GN=AKR1C3 PE=1 SV=1;>sp|P42330-2|AK1C3_HUMAN Isoform 2 of Aldo-keto re	4	1	1	1	0	1	0	1	0	1	5.3	5.3	5.3	34.339	300	300;323;204;323	0	6.3619	By matching	By MS/MS	NaN	NaN	NaN	1	1	Median	NaN	NaN	NaN	0	0	Median	NaN	NaN	NaN	1	1	Median	0	5.3	34364000	31820000
A0A0A0MSU2;Q6PJG2;H7C1L3	A0A0A0MSU2;Q6PJG2	24;24;11	24;24;11	24;24;11	ELM2 and SANT domain-containing protein 1	ELMSAN1	>tr|A0A0A0MSU2|A0A0A0MSU2_HUMAN ELM2 and SANT domain-containing protein 1 (Fragment) OS=Homo sapiens GN=ELMSAN1 PE=1 SV=3;>sp|Q6PJG2|EMSA1_HUMAN ELM2 and SANT domain-containing protein 1 OS=Homo sapiens GN=ELMSAN1 PE=1 SV=2	3	24	24	24	21	21	21	21	21	21	30.8	30.8	30.8	111.92	1019	1019;1045;445	0	143.82	By MS/MS	By MS/MS	0.99591	0.83192	36.662	28	0	Median	0.70499	0.59876	19.595	14	0	Median	1.2507	1.0842	20.388	14	0	Median	26.3	28.5	2411500000	1271200000
A0A0A0MSW3;P35658-2;P35658-4;P35658;P35658-3;P35658-5;H0Y837;H0YF36	A0A0A0MSW3;P35658-2;P35658-4;P35658;P35658-3;P35658-5	19;19;19;19;19;19;7;3	19;19;19;19;19;19;7;3	14;14;14;14;14;14;2;3	Nuclear pore complex protein Nup214	NUP214	>tr|A0A0A0MSW3|A0A0A0MSW3_HUMAN Nuclear pore complex protein Nup214 OS=Homo sapiens GN=NUP214 PE=1 SV=1;>sp|P35658-2|NU214_HUMAN Isoform 2 of Nuclear pore complex protein Nup214 OS=Homo sapiens GN=NUP214;>sp|P35658-4|NU214_HUMAN Isoform 4 of Nuclear pore c	8	19	19	14	18	15	18	15	14	11	17.8	17.8	13	152.57	1519	1519;2079;2080;2090;2091;2093;967;140	0	83.707	By MS/MS	By MS/MS	1.1552	0.97875	44.56	26	0	Median	1.2473	1.0471	26.647	13	0	Median	1.0248	0.8598	55.192	13	0	Median	16.7	14.6	1738300000	843140000
J3KR24;A0A0A0MSX9;P41252;Q5TCC6;Q5TCD1	J3KR24;A0A0A0MSX9;P41252	5;5;5;1;1	5;5;5;1;1	5;5;5;1;1	Isoleucine--tRNA ligase, cytoplasmic	IARS	>tr|J3KR24|J3KR24_HUMAN Isoleucine--tRNA ligase, cytoplasmic OS=Homo sapiens GN=IARS PE=1 SV=1;>tr|A0A0A0MSX9|A0A0A0MSX9_HUMAN Isoleucine--tRNA ligase, cytoplasmic OS=Homo sapiens GN=IARS PE=1 SV=1;>sp|P41252|SYIC_HUMAN Isoleucine--tRNA ligase, cytoplasmic	5	5	5	5	3	4	3	4	3	4	5.2	5.2	5.2	131.76	1152	1152;1242;1262;174;330	0	13.787	By MS/MS	By MS/MS	1.6646	1.4205	40.285	7	5	Median	1.9388	1.6439	24.987	3	3	Plateau	1.5483	1.3024	53.172	4	2	Median	3.8	4.5	120920000	43892000
A0A0A0MTB8;Q8NI36	A0A0A0MTB8;Q8NI36	5;5	5;5	5;5	WD repeat-containing protein 36	WDR36	>tr|A0A0A0MTB8|A0A0A0MTB8_HUMAN WD repeat-containing protein 36 OS=Homo sapiens GN=WDR36 PE=1 SV=1;>sp|Q8NI36|WDR36_HUMAN WD repeat-containing protein 36 OS=Homo sapiens GN=WDR36 PE=1 SV=1	2	5	5	5	5	2	5	2	5	2	9.6	9.6	9.6	99.365	895	895;951	0	12.382	By MS/MS	By MS/MS	1.4051	1.1698	29.145	4	0	Median	2.3384	1.9932	28.091	4	2	Median	1.3304	1.1085	4.8429	2	0	Median	9.6	3.2	209010000	80839000
A0A0A0MTR7;A0A0A0MTC1;Q63HN8-5;Q63HN8;Q63HN8-4	A0A0A0MTR7;A0A0A0MTC1;Q63HN8-5;Q63HN8;Q63HN8-4	1;1;1;1;1	1;1;1;1;1	1;1;1;1;1	E3 ubiquitin-protein ligase RNF213	RNF213	>tr|A0A0A0MTR7|A0A0A0MTR7_HUMAN E3 ubiquitin-protein ligase RNF213 OS=Homo sapiens GN=RNF213 PE=1 SV=1;>tr|A0A0A0MTC1|A0A0A0MTC1_HUMAN E3 ubiquitin-protein ligase RNF213 OS=Homo sapiens GN=RNF213 PE=1 SV=1;>sp|Q63HN8-5|RN213_HUMAN Isoform 3 of E3 ubiquitin	5	1	1	1	1	1	1	1	1	1	0.2	0.2	0.2	591.4	5207	5207;5256;1063;5207;5256	0.00042699	2.746	By MS/MS	By MS/MS	1.1711	0.99676	3.9483	2	1	Median	NaN	NaN	NaN	1	1	Median	NaN	NaN	NaN	1	0	Median	0.2	0.2	41963000	18915000
E9PH62;A0A0A0MTC5;Q9NUL3-2;Q9NUL3;A0A0A0MTD1;F8VPI7;E7EPX0;E7EVJ4;Q9NUL3-8;Q9NUL3-3;A0A0A0MTC4;A0A0A0MTC6;Q9NUL3-6;Q9NUL3-7;E5RJN7;Q9NUL3-4;G5EA18;E7EVI1;E5RJ67;H0YBY0;E5RFK1;E5RGT3;Q9NUL3-5	E9PH62;A0A0A0MTC5;Q9NUL3-2;Q9NUL3;A0A0A0MTD1;F8VPI7;E7EPX0;E7EVJ4;Q9NUL3-8;Q9NUL3-3;A0A0A0MTC4;A0A0A0MTC6;Q9NUL3-6;Q9NUL3-7;E5RJN7;Q9NUL3-4;G5EA18;E7EVI1	16;16;16;16;15;15;15;15;15;15;14;14;14;14;12;12;11;10;5;5;4;2;2	16;16;16;16;15;15;15;15;15;15;14;14;14;14;12;12;11;10;5;5;4;2;2	14;14;14;14;13;13;13;13;13;13;12;12;12;12;10;10;9;8;5;5;4;2;2	Double-stranded RNA-binding protein Staufen homolog 2	STAU2	>tr|E9PH62|E9PH62_HUMAN Double-stranded RNA-binding protein Staufen homolog 2 OS=Homo sapiens GN=STAU2 PE=1 SV=1;>tr|A0A0A0MTC5|A0A0A0MTC5_HUMAN Double-stranded RNA-binding protein Staufen homolog 2 OS=Homo sapiens GN=STAU2 PE=1 SV=1;>sp|Q9NUL3-2|STAU2_HUM	23	16	16	14	16	15	16	15	14	13	39.2	39.2	36.4	58.97	538	538;570;538;570;473;479;491;511;473;479;398;504;398;504;320;314;291;390;135;162;204;125;105	0	87.69	By MS/MS	By MS/MS	1.0174	0.84297	38.775	19	0	Median	1.4611	1.2348	18.878	10	0	Median	0.85568	0.70369	23.215	9	0	Median	39.2	38.1	1859800000	979900000
A0A0A0MTH3;Q13418;Q13418-3;Q13418-2;A0A087WWY6;E9PQ52;A0A087WW45	A0A0A0MTH3;Q13418;Q13418-3;Q13418-2	16;16;12;12;2;1;1	16;16;12;12;2;1;1	16;16;12;12;2;1;1	Integrin-linked protein kinase	ILK	>tr|A0A0A0MTH3|A0A0A0MTH3_HUMAN Integrin-linked protein kinase OS=Homo sapiens GN=ILK PE=1 SV=1;>sp|Q13418|ILK_HUMAN Integrin-linked protein kinase OS=Homo sapiens GN=ILK PE=1 SV=2;>sp|Q13418-3|ILK_HUMAN Isoform 3 of Integrin-linked protein kinase OS=Homo	7	16	16	16	14	15	14	15	14	15	30.8	30.8	30.8	54.611	483	483;452;318;391;111;36;40	0	33.639	By MS/MS	By MS/MS	1.146	0.94767	10.025	23	0	Median	1.1226	0.94168	11.688	12	0	Median	1.1593	0.96566	8.4082	11	0	Median	27.5	29.4	2307700000	958960000
A0A0A0MTH9;O14981;O14981-2	A0A0A0MTH9;O14981	6;6;2	6;6;2	6;6;2	TATA-binding protein-associated factor 172	BTAF1	>tr|A0A0A0MTH9|A0A0A0MTH9_HUMAN TATA-binding protein-associated factor 172 OS=Homo sapiens GN=BTAF1 PE=1 SV=1;>sp|O14981|BTAF1_HUMAN TATA-binding protein-associated factor 172 OS=Homo sapiens GN=BTAF1 PE=1 SV=2	3	6	6	6	2	5	2	5	2	5	5.1	5.1	5.1	206.93	1849	1849;1849;677	0	12.103	By MS/MS	By MS/MS	1.9112	1.6057	72.499	6	6	Median	0.99393	0.85788	97.269	2	2	Median	2.1152	1.7972	66.631	4	4	Median	2.2	3.6	110750000	46673000
A0A0A0MTI6;Q9NYP7-3;Q9NYP7;Q9NYP7-2	A0A0A0MTI6;Q9NYP7-3;Q9NYP7;Q9NYP7-2	1;1;1;1	1;1;1;1	1;1;1;1	Elongation of very long chain fatty acids protein 5	ELOVL5	>tr|A0A0A0MTI6|A0A0A0MTI6_HUMAN Elongation of very long chain fatty acids protein OS=Homo sapiens GN=ELOVL5 PE=1 SV=1;>sp|Q9NYP7-3|ELOV5_HUMAN Isoform 3 of Elongation of very long chain fatty acids protein 5 OS=Homo sapiens GN=ELOVL5;>sp|Q9NYP7|ELOV5_HUMAN	4	1	1	1	1	1	1	1	1	1	5	5	5	30.742	262	262;88;299;326	0	17.62	By MS/MS	By MS/MS	1.5746	1.292	29.766	3	1	Median	1.9159	1.5782	28.3	2	1	Median	NaN	NaN	NaN	1	0	Median	5	5	321510000	122350000
A0A0A0MTS7;Q8WZ42-12;Q8WZ42-5;Q8WZ42-11;Q8WZ42-4;Q8WZ42-7;Q8WZ42-2;Q8WZ42;Q8WZ42-8;Q8WZ42-13;A0A0A0MRA3;Q8WZ42-3;Q8WZ42-10;Q8WZ42-9;REV__Q8IVS8-6;REV__O14829-4;REV__Q8NHS2;REV__Q8IVS8-3;REV__Q8IVS8;REV__O14829-5;REV__O14829-3;REV__Q5JYW6;REV__O14829;REV__H0Y5P0;REV__H0YE38;REV__H7C563;H7C1P9;REV__Q9P2D7-5;REV__Q9P2D7-2;REV__Q9P2D7-4;REV__Q9P2D7;Q9Y4B5-4;Q8WZ42-6	A0A0A0MTS7;Q8WZ42-12;Q8WZ42-5;Q8WZ42-11;Q8WZ42-4;Q8WZ42-7;Q8WZ42-2;Q8WZ42;Q8WZ42-8;Q8WZ42-13;A0A0A0MRA3;Q8WZ42-3;Q8WZ42-10;Q8WZ42-9	9;9;8;8;8;8;8;8;8;8;7;7;7;7;1;1;1;1;1;1;1;1;1;1;1;1;1;1;1;1;1;1;1	6;6;6;6;6;6;6;6;6;6;5;5;5;5;1;1;1;1;1;1;1;1;1;1;1;1;1;1;1;1;1;1;1	5;5;5;5;5;5;5;5;5;5;4;4;4;4;1;0;1;1;1;0;0;0;0;0;0;0;1;0;0;0;0;0;1	Titin	TTN	>tr|A0A0A0MTS7|A0A0A0MTS7_HUMAN Titin OS=Homo sapiens GN=TTN PE=1 SV=1;>sp|Q8WZ42-12|TITIN_HUMAN Isoform 12 of Titin OS=Homo sapiens GN=TTN;>sp|Q8WZ42-5|TITIN_HUMAN Isoform 5 of Titin OS=Homo sapiens GN=TTN;>sp|Q8WZ42-11|TITIN_HUMAN Isoform 11 of Titin OS=	33	9	6	5	7	7	4	4	3	4	0.2	0.1	0.1	3994.6	35991	35991;35991;32900;33423;33445;33615;34258;34350;34475;34484;27118;26926;27051;27118;187;376;421;457;523;591;625;647;653;693;701;928;962;3164;4261;4265;4330;976;5604	0	5.1027	By MS/MS	By MS/MS	1.0812	0.91324	21.095	8	0	Median	1.0703	0.91605	23.807	4	0	Median	1.0812	0.91324	21.639	4	0	Median	0.1	0.1	966440000	442130000
V9H0X6;M0R081;A0A0A6YY95;Q9Y240	V9H0X6;M0R081;A0A0A6YY95;Q9Y240	1;1;1;1	1;1;1;1	1;1;1;1	C-type lectin domain family 11 member A	CLEC11A	>tr|V9H0X6|V9H0X6_HUMAN C-type lectin domain family 11 member A OS=Homo sapiens GN=CLEC11A PE=1 SV=1;>tr|M0R081|M0R081_HUMAN C-type lectin domain family 11 member A OS=Homo sapiens GN=CLEC11A PE=1 SV=1;>tr|A0A0A6YY95|A0A0A6YY95_HUMAN C-type lectin domain f	4	1	1	1	1	0	1	0	1	0	4.9	4.9	4.9	26.901	245	245;317;323;323	0	4.9689	By MS/MS	By matching	NaN	NaN	NaN	1	1	Median	NaN	NaN	NaN	1	1	Median	NaN	NaN	NaN	0	0	Median	4.9	0	17809000	6113400
A0A0A6YYC0;E9PJN1;O75676-2;O75676	A0A0A6YYC0;E9PJN1;O75676-2;O75676	3;3;3;3	3;3;3;3	3;3;3;3	Ribosomal protein S6 kinase;Ribosomal protein S6 kinase alpha-4	RPS6KA4	>tr|A0A0A6YYC0|A0A0A6YYC0_HUMAN Ribosomal protein S6 kinase alpha-4 (Fragment) OS=Homo sapiens GN=RPS6KA4 PE=1 SV=2;>tr|E9PJN1|E9PJN1_HUMAN Ribosomal protein S6 kinase OS=Homo sapiens GN=RPS6KA4 PE=1 SV=1;>sp|O75676-2|KS6A4_HUMAN Isoform 2 of Ribosomal pro	4	3	3	3	3	2	3	2	3	2	5.8	5.8	5.8	78.479	705	705;765;766;772	0	5.8143	By MS/MS	By MS/MS	1.8585	1.5712	23.069	4	2	Linear	1.4142	1.1863	35.828	2	1	Median	1.6267	1.3792	9.2655	2	1	Median	5.8	3.1	124520000	41842000
A0A0A6YYI3;A0A0B4J1V8;Q9NQ55-2;Q9NQ55;Q9NQ55-3;A8MV53;H7C446;C9J3W3;C9JHF7	A0A0A6YYI3;A0A0B4J1V8;Q9NQ55-2;Q9NQ55;Q9NQ55-3;A8MV53;H7C446	8;8;8;8;8;7;5;2;1	8;8;8;8;8;7;5;2;1	8;8;8;8;8;7;5;2;1	Suppressor of SWI4 1 homolog	PPAN	>tr|A0A0A6YYI3|A0A0A6YYI3_HUMAN Protein PPAN-P2RY11 OS=Homo sapiens GN=PPAN-P2RY11 PE=4 SV=1;>tr|A0A0B4J1V8|A0A0B4J1V8_HUMAN HCG2039996 OS=Homo sapiens GN=PPAN-P2RY11 PE=3 SV=1;>sp|Q9NQ55-2|SSF1_HUMAN Isoform 2 of Suppressor of SWI4 1 homolog OS=Homo sapie	9	8	8	8	6	5	6	5	6	5	17.1	17.1	17.1	58.199	520	520;794;460;473;520;420;208;210;97	0	28.224	By MS/MS	By MS/MS	1.7744	1.4834	19.272	4	0	Median	2.0028	1.6694	39.278	4	2	Median	1.492	1.2552	45.836	3	1	Plateau	12.7	11.3	422650000	171710000
A0A0A6YYJ5;O94854-2;O94854	A0A0A6YYJ5;O94854-2;O94854	4;4;4	4;4;4	4;4;4	Uncharacterized protein KIAA0754	KIAA0754	>tr|A0A0A6YYJ5|A0A0A6YYJ5_HUMAN Microtubule-actin cross-linking factor 1, isoforms 1/2/3/5 OS=Homo sapiens GN=MACF1 PE=1 SV=1;>sp|O94854-2|K0754_HUMAN Isoform 2 of Uncharacterized protein KIAA0754 OS=Homo sapiens GN=KIAA0754;>sp|O94854|K0754_HUMAN Uncharac	3	4	4	4	4	4	4	4	4	4	3.4	3.4	3.4	150.45	1427	1427;980;1291	0	12.744	By MS/MS	By MS/MS	1.4355	1.2397	17.108	6	0	Median	1.4165	1.2352	17.396	3	0	Median	1.4547	1.2442	20.712	3	0	Median	3.4	3.4	175550000	67963000
I3L0X9;I3L3T0;P57737-3;A0A0A6YYL4;Q9Y3D7;I3L1U7	I3L0X9;I3L3T0;P57737-3;A0A0A6YYL4;Q9Y3D7;I3L1U7	4;4;4;4;4;3	4;4;4;4;4;3	4;4;4;4;4;3	Mitochondrial import inner membrane translocase subunit TIM16	PAM16	>tr|I3L0X9|I3L0X9_HUMAN Mitochondrial import inner membrane translocase subunit TIM16 OS=Homo sapiens GN=PAM16 PE=4 SV=1;>tr|I3L3T0|I3L3T0_HUMAN HCG15164, isoform CRA_b OS=Homo sapiens GN=PAM16 PE=4 SV=1;>sp|P57737-3|CORO7_HUMAN Isoform 3 of Coronin-7 OS=H	6	4	4	4	4	1	4	1	4	1	34.3	34.3	34.3	15.131	137	137;145;1048;1048;125;129	0	9.4926	By MS/MS	By MS/MS	1.4853	1.2727	25.561	4	2	Median	1.6204	1.3707	30.688	3	2	Median	NaN	NaN	NaN	1	0	Median	34.3	16.8	303180000	131260000
A0A0B4J1S3;H3BLT4;O15392-5;O15392-4;O15392;O15392-2;O15392-7;O15392-6;O15392-3;K7EMW2;K7EP76;K7ELG2	A0A0B4J1S3;H3BLT4;O15392-5;O15392-4;O15392;O15392-2;O15392-7;O15392-6;O15392-3;K7EMW2	4;4;4;4;4;4;3;3;3;2;1;1	4;4;4;4;4;4;3;3;3;2;1;1	4;4;4;4;4;4;3;3;3;2;1;1	Baculoviral IAP repeat-containing protein 5	BIRC5	>tr|A0A0B4J1S3|A0A0B4J1S3_HUMAN Baculoviral IAP repeat-containing protein 5 OS=Homo sapiens GN=BIRC5 PE=1 SV=1;>tr|H3BLT4|H3BLT4_HUMAN Baculoviral IAP repeat-containing protein 5 OS=Homo sapiens GN=BIRC5 PE=1 SV=1;>sp|O15392-5|BIRC5_HUMAN Isoform 5 of Bacu	12	4	4	4	1	3	1	3	1	3	45.8	45.8	45.8	16.389	142	142;165;117;120;142;165;74;78;137;121;52;83	0	7.8936	By MS/MS	By MS/MS	1.5747	1.2998	18.96	3	3	Median	NaN	NaN	NaN	1	1	Median	1.7822	1.496	19.883	2	2	Median	17.6	28.2	66979000	26475000
A0A0B4J1V9;Q9NRZ9-6;Q9NRZ9-5;Q9NRZ9-4;Q9NRZ9-3;Q9NRZ9-2;Q9NRZ9;A0A087WSW7;F6XU50;Q9NW36;Q9NRZ9-8;Q9NRZ9-7;B1ALG6;Q9NRZ9-9	A0A0B4J1V9;Q9NRZ9-6;Q9NRZ9-5;Q9NRZ9-4;Q9NRZ9-3;Q9NRZ9-2;Q9NRZ9;A0A087WSW7;F6XU50	10;10;10;10;10;10;10;9;9;3;3;3;1;1	10;10;10;10;10;10;10;9;9;3;3;3;1;1	10;10;10;10;10;10;10;9;9;3;3;3;1;1	Lymphoid-specific helicase	HELLS	>tr|A0A0B4J1V9|A0A0B4J1V9_HUMAN Helicase, lymphoid-specific, isoform CRA_b OS=Homo sapiens GN=HELLS PE=1 SV=1;>sp|Q9NRZ9-6|HELLS_HUMAN Isoform 6 of Lymphoid-specific helicase OS=Homo sapiens GN=HELLS;>sp|Q9NRZ9-5|HELLS_HUMAN Isoform 5 of Lymphoid-specific	14	10	10	10	7	9	7	9	7	9	12.9	12.9	12.9	102.71	884	884;708;740;782;806;822;838;700;714;310;315;345;192;129	0	35.375	By MS/MS	By MS/MS	1.3935	1.1734	15.961	11	0	Median	1.3935	1.1609	18.542	5	0	Median	1.4159	1.1902	15.291	6	0	Median	9.3	11.8	609680000	239600000
F5GY88;A0A0B4J1W0;O75448-2;O75448;B4DDR8;F5H5K2;B9TX62;E9PFL1	F5GY88;A0A0B4J1W0;O75448-2;O75448;B4DDR8;F5H5K2	4;4;4;4;3;3;1;1	4;4;4;4;3;3;1;1	4;4;4;4;3;3;1;1	Mediator of RNA polymerase II transcription subunit 24	MED24	>tr|F5GY88|F5GY88_HUMAN Mediator of RNA polymerase II transcription subunit 24 OS=Homo sapiens GN=MED24 PE=1 SV=2;>tr|A0A0B4J1W0|A0A0B4J1W0_HUMAN Mediator of RNA polymerase II transcription subunit 24 OS=Homo sapiens GN=MED24 PE=1 SV=1;>sp|O75448-2|MED24_H	8	4	4	4	4	3	4	3	4	3	5.1	5.1	5.1	112.18	1008	1008;1014;976;989;638;791;292;301	0	10.468	By MS/MS	By MS/MS	1.0064	0.82604	46.263	6	0	Median	1.0064	0.82604	44.834	4	0	Median	0.73293	0.6099	63.369	2	0	Median	5.1	4.1	156180000	80698000
A0A0B4J1W3;Q6N069-5;Q6N069-4;Q6N069-3;Q9BXJ9-4;Q6N069-2;Q6N069;Q9BXJ9	A0A0B4J1W3;Q6N069-5;Q6N069-4;Q6N069-3;Q9BXJ9-4;Q6N069-2;Q6N069;Q9BXJ9	1;1;1;1;1;1;1;1	1;1;1;1;1;1;1;1	1;1;1;1;1;1;1;1	N-alpha-acetyltransferase 16, NatA auxiliary subunit;N-alpha-acetyltransferase 15, NatA auxiliary subunit	NAA16;NAA15	>tr|A0A0B4J1W3|A0A0B4J1W3_HUMAN N-alpha-acetyltransferase 15, NatA auxiliary subunit OS=Homo sapiens GN=NAA15 PE=1 SV=1;>sp|Q6N069-5|NAA16_HUMAN Isoform 5 of N-alpha-acetyltransferase 16, NatA auxiliary subunit OS=Homo sapiens GN=NAA16;>sp|Q6N069-4|NAA16_H	8	1	1	1	1	1	1	1	1	1	1.2	1.2	1.2	101.2	865	865;311;429;516;526;530;864;866	0.0016522	2.1999	By MS/MS	By MS/MS	NaN	NaN	NaN	1	1	Median	NaN	NaN	NaN	1	1	Median	NaN	NaN	NaN	0	0	Median	1.2	1.2	12683000	4795500
A0A0B4J220	A0A0B4J220	5	4	4			>tr|A0A0B4J220|A0A0B4J220_HUMAN Chromosome 11 open reading frame 48, isoform CRA_c OS=Homo sapiens GN=C11orf98 PE=1 SV=1	1	5	4	4	5	3	4	3	4	3	23.6	18.7	18.7	14.234	123	123	0	23.633	By MS/MS	By MS/MS	0.88994	0.73888	20.129	8	0	Median	0.72995	0.62804	6.5189	4	0	Median	1.0336	0.88992	11.192	4	0	Median	23.6	18.7	627620000	320020000
A0A0B4J2E5;Q15269	A0A0B4J2E5;Q15269	1;1	1;1	1;1	Periodic tryptophan protein 2 homolog	PWP2	>tr|A0A0B4J2E5|A0A0B4J2E5_HUMAN Uncharacterized protein OS=Homo sapiens PE=1 SV=1;>sp|Q15269|PWP2_HUMAN Periodic tryptophan protein 2 homolog OS=Homo sapiens GN=PWP2 PE=2 SV=2	2	1	1	1	0	1	0	1	0	1	1.7	1.7	1.7	102.45	919	919;919	0	3.5256	By matching	By MS/MS	NaN	NaN	NaN	1	1	Median	NaN	NaN	NaN	0	0	Median	NaN	NaN	NaN	1	1	Median	0	1.7	21674000	7063900
A0A0C4DFN0;Q6NSZ9-2;Q6NSZ9;C9K079;Q6NSZ9-4;Q6NSZ9-3	A0A0C4DFN0;Q6NSZ9-2;Q6NSZ9;C9K079;Q6NSZ9-4;Q6NSZ9-3	2;2;2;1;1;1	2;2;2;1;1;1	2;2;2;1;1;1	Zinc finger and SCAN domain-containing protein 25	ZSCAN25	>tr|A0A0C4DFN0|A0A0C4DFN0_HUMAN Zinc finger and SCAN domain-containing protein 25 OS=Homo sapiens GN=ZSCAN25 PE=1 SV=1;>sp|Q6NSZ9-2|ZSC25_HUMAN Isoform 2 of Zinc finger and SCAN domain-containing protein 25 OS=Homo sapiens GN=ZSCAN25;>sp|Q6NSZ9|ZSC25_HUMAN	6	2	2	2	1	2	1	2	1	2	5.4	5.4	5.4	52.867	465	465;472;544;70;162;328	0	3.3259	By MS/MS	By MS/MS	1.0348	0.87171	29.744	4	4	Median	1.2034	1.0235	34.548	2	2	Median	0.94271	0.78223	27.163	2	2	Median	2.8	5.4	158360000	69551000
A0A0C4DFR6;P55735-2;P55735;P55735-3;A8MXL6;E7ERC8	A0A0C4DFR6;P55735-2;P55735;P55735-3;A8MXL6	5;5;5;5;3;1	5;5;5;5;3;1	5;5;5;5;3;1	Protein SEC13 homolog	SEC13	>tr|A0A0C4DFR6|A0A0C4DFR6_HUMAN Protein SEC13 homolog OS=Homo sapiens GN=SEC13 PE=1 SV=1;>sp|P55735-2|SEC13_HUMAN Isoform 2 of Protein SEC13 homolog OS=Homo sapiens GN=SEC13;>sp|P55735|SEC13_HUMAN Protein SEC13 homolog OS=Homo sapiens GN=SEC13 PE=1 SV=3;>s	6	5	5	5	4	4	4	4	4	4	20.9	20.9	20.9	35.857	325	325;308;322;368;284;86	0	46.363	By MS/MS	By MS/MS	0.94446	0.79301	90.454	5	3	Median	1.0893	0.94154	100.74	3	2	Median	0.46594	0.38831	100.98	2	1	Median	16.3	17.5	548700000	428930000
A0A0C4DFX7;Q9H967	A0A0C4DFX7;Q9H967	3;3	3;3	3;3	WD repeat-containing protein 76	WDR76	>tr|A0A0C4DFX7|A0A0C4DFX7_HUMAN WD repeat-containing protein 76 OS=Homo sapiens GN=WDR76 PE=1 SV=1;>sp|Q9H967|WDR76_HUMAN WD repeat-containing protein 76 OS=Homo sapiens GN=WDR76 PE=1 SV=2	2	3	3	3	1	2	1	2	1	2	5.9	5.9	5.9	62.553	562	562;626	0	6.0437	By MS/MS	By MS/MS	1.148	0.96758	64.928	2	1	Median	NaN	NaN	NaN	1	1	Median	NaN	NaN	NaN	1	0	Median	1.4	4.4	41082000	23508000
A0A0C4DG07;O60934;A0A087X1V5	A0A0C4DG07;O60934	5;5;2	5;5;2	5;5;2	Nibrin	NBN	>tr|A0A0C4DG07|A0A0C4DG07_HUMAN Nibrin OS=Homo sapiens GN=NBN PE=1 SV=1;>sp|O60934|NBN_HUMAN Nibrin OS=Homo sapiens GN=NBN PE=1 SV=1	3	5	5	5	3	5	3	5	3	5	11	11	11	75.968	672	672;754;124	0	14.409	By MS/MS	By MS/MS	0.86007	0.70793	18.103	3	0	Median	0.86007	0.70793	15.083	3	2	Median	0.83539	0.6862	25.936	4	2	Median	4.9	11	272340000	149340000
C9J9K3;A0A0C4DG17;P08865;A6NE09	C9J9K3;A0A0C4DG17;P08865;A6NE09	4;4;4;3	4;4;4;3	4;4;4;3	40S ribosomal protein SA	RPSA;RPSAP58	>tr|C9J9K3|C9J9K3_HUMAN 40S ribosomal protein SA (Fragment) OS=Homo sapiens GN=RPSA PE=1 SV=5;>tr|A0A0C4DG17|A0A0C4DG17_HUMAN 40S ribosomal protein SA OS=Homo sapiens GN=RPSA PE=1 SV=1;>sp|P08865|RSSA_HUMAN 40S ribosomal protein SA OS=Homo sapiens GN=RPSA	4	4	4	4	4	4	4	4	4	4	20.1	20.1	20.1	29.505	264	264;300;295;295	0	18.801	By MS/MS	By MS/MS	1.0946	0.92481	12.671	5	0	Median	1.1196	0.94575	7.6207	4	2	Median	0.98753	0.82243	14.651	3	0	Median	20.1	20.1	353660000	165210000
A0A0C4DG62;F8WCT1;Q66PJ3-7;Q66PJ3-3;Q66PJ3-2;Q66PJ3;F8WEP2;A0A0C4DH18;F5GYV5;H7BZV4;Q66PJ3-5;Q66PJ3-4;F5H7X4	A0A0C4DG62;F8WCT1;Q66PJ3-7;Q66PJ3-3;Q66PJ3-2;Q66PJ3;F8WEP2;A0A0C4DH18;F5GYV5;H7BZV4;Q66PJ3-5;Q66PJ3-4;F5H7X4	4;4;4;4;4;4;3;3;3;3;3;3;2	4;4;4;4;4;4;3;3;3;3;3;3;2	4;4;4;4;4;4;3;3;3;3;3;3;2	ADP-ribosylation factor-like protein 6-interacting protein 4	ARL6IP4	>tr|A0A0C4DG62|A0A0C4DG62_HUMAN ADP-ribosylation factor-like protein 6-interacting protein 4 OS=Homo sapiens GN=ARL6IP4 PE=1 SV=1;>tr|F8WCT1|F8WCT1_HUMAN ADP-ribosylation factor-like protein 6-interacting protein 4 OS=Homo sapiens GN=ARL6IP4 PE=1 SV=1;>sp|	13	4	4	4	4	3	4	3	4	3	22	22	22	24.591	218	218;229;226;402;413;421;170;181;211;216;365;399;307	0	45.475	By MS/MS	By MS/MS	1.1742	0.97931	11.164	4	0	Median	1.0645	0.87904	25.348	4	2	Median	1.1864	0.98988	1.4077	3	1	Median	22	15.1	523310000	238330000
A0A0C4DG85;P40394;P40394-2;E9PFG0	A0A0C4DG85;P40394;P40394-2;E9PFG0	2;2;2;1	2;2;2;1	2;2;2;1	Alcohol dehydrogenase class 4 mu/sigma chain	ADH7	>tr|A0A0C4DG85|A0A0C4DG85_HUMAN Alcohol dehydrogenase class 4 mu/sigma chain OS=Homo sapiens GN=ADH7 PE=1 SV=1;>sp|P40394|ADH7_HUMAN Alcohol dehydrogenase class 4 mu/sigma chain OS=Homo sapiens GN=ADH7 PE=1 SV=2;>sp|P40394-2|ADH7_HUMAN Isoform 2 of Alcohol	4	2	2	2	1	2	1	2	1	2	4.3	4.3	4.3	40.005	374	374;386;394;317	0.00084388	2.5932	By MS/MS	By MS/MS	1.0318	0.89098	24.155	3	0	Median	NaN	NaN	NaN	1	0	Median	1.1171	0.94953	9.0007	2	0	Median	2.1	4.3	1089300000	599940000
A0A0C4DG88;P14859-4;P14859-5;P14859-3;P14859;P14859-2;P14859-6;U3KQN1;U3KQ96;H0YNW1;H0YLL6;B5ME60;H0YKT2;P09086-4;Q9UKI9-3;Q9UKI9;Q9UKI9-2;P09086-3;P09086-2;P09086;P09086-5;H0YLC5;A0A0A0MT46	A0A0C4DG88;P14859-4;P14859-5;P14859-3;P14859;P14859-2;P14859-6;U3KQN1;U3KQ96;H0YNW1;H0YLL6;B5ME60;H0YKT2;P09086-4;Q9UKI9-3;Q9UKI9;Q9UKI9-2;P09086-3;P09086-2;P09086;P09086-5	5;5;5;5;5;5;5;3;3;3;3;3;3;3;3;3;3;3;3;3;3;2;2	5;5;5;5;5;5;5;3;3;3;3;3;3;3;3;3;3;3;3;3;3;2;2	5;5;5;5;5;5;5;3;3;3;3;3;3;3;3;3;3;3;3;3;3;2;2	POU domain, class 2, transcription factor 1;POU domain, class 2, transcription factor 2;POU domain, class 2, transcription factor 3	POU2F1;POU2F2;POU2F3	>tr|A0A0C4DG88|A0A0C4DG88_HUMAN POU domain protein (Fragment) OS=Homo sapiens GN=POU2F1 PE=1 SV=1;>sp|P14859-4|PO2F1_HUMAN Isoform 4 of POU domain, class 2, transcription factor 1 OS=Homo sapiens GN=POU2F1;>sp|P14859-5|PO2F1_HUMAN Isoform 5 of POU domain,	23	5	5	5	4	4	4	4	4	4	13.4	13.4	13.4	58.683	561	561;653;703;741;743;755;766;220;262;424;485;586;618;400;432;436;438;463;467;479;602;161;594	0	17.373	By MS/MS	By MS/MS	0.97393	0.81484	15.141	5	0	Median	0.69125	0.59689	63.77	4	2	Median	0.97044	0.80901	16.018	3	0	Median	10.2	9.6	260290000	157520000
A0A0C4DG89;D6RJA6;H0Y9U3;H0Y9Q6;H0YJ62;REV__D6R9U7;REV__O15318;REV__A0A087WTV7;P09497-2;P09497;Q2TAC6-3;Q2TAC6-2;Q96MY7;Q96MY7-2	A0A0C4DG89	36;15;2;1;1;1;1;1;1;1;1;1;1;1	36;15;2;1;1;1;1;1;1;1;1;1;1;1	1;0;0;0;0;0;0;0;0;0;0;0;0;0			>tr|A0A0C4DG89|A0A0C4DG89_HUMAN Probable ATP-dependent RNA helicase DDX46 OS=Homo sapiens GN=DDX46 PE=1 SV=1	14	36	36	1	34	33	34	33	1	1	38.4	38.4	1.9	117.46	1032	1032;471;70;81;144;221;223;233;211;229;506;548;647;710	0	246.35	By MS/MS	By MS/MS	1.2966	1.1093	25.234	57	0	Median	1.1565	0.96343	21.399	31	0	Median	1.5352	1.2854	22.02	26	0	Median	37.3	35.6	6952400000	3122500000
A0A0C4DGA6;Q14527;Q14527-2	A0A0C4DGA6;Q14527;Q14527-2	4;4;3	4;4;3	4;4;3	Helicase-like transcription factor	HLTF	>tr|A0A0C4DGA6|A0A0C4DGA6_HUMAN Helicase-like transcription factor OS=Homo sapiens GN=HLTF PE=1 SV=1;>sp|Q14527|HLTF_HUMAN Helicase-like transcription factor OS=Homo sapiens GN=HLTF PE=1 SV=2;>sp|Q14527-2|HLTF_HUMAN Isoform 2 of Helicase-like transcription	3	4	4	4	4	3	4	3	4	3	5.8	5.8	5.8	113.86	1008	1008;1009;887	0	16.664	By MS/MS	By MS/MS	1.2188	1.0127	14.659	5	0	Median	1.1871	0.97441	16.552	2	0	Median	1.2188	1.0127	17.104	3	0	Median	5.8	3.7	140250000	65274000
A0A0C4DGG3;Q8NHM5-4;Q8NHM5-2;Q8NHM5-3;Q8NHM5	A0A0C4DGG3;Q8NHM5-4;Q8NHM5-2;Q8NHM5-3;Q8NHM5	2;2;2;2;2	2;2;2;2;2	2;2;2;2;2	Lysine-specific demethylase 2B	KDM2B	>tr|A0A0C4DGG3|A0A0C4DGG3_HUMAN Lysine-specific demethylase 2B OS=Homo sapiens GN=KDM2B PE=1 SV=1;>sp|Q8NHM5-4|KDM2B_HUMAN Isoform 4 of Lysine-specific demethylase 2B OS=Homo sapiens GN=KDM2B;>sp|Q8NHM5-2|KDM2B_HUMAN Isoform 2 of Lysine-specific demethylas	5	2	2	2	2	1	2	1	2	1	3.4	3.4	3.4	80.049	704	704;1265;1306;1326;1336	0	4.3294	By MS/MS	By MS/MS	0.96866	0.82649	0.35189	2	0	Median	NaN	NaN	NaN	1	0	Median	NaN	NaN	NaN	1	0	Median	3.4	1.7	31197000	15309000
E9PK85;A0A0C4DGH2;P62070-3;P62070;P62070-4;P62070-2;E9PQ87	E9PK85;A0A0C4DGH2;P62070-3;P62070;P62070-4;P62070-2	4;4;4;4;4;3;1	4;4;4;4;4;3;1	3;3;3;3;3;3;1	Ras-related protein R-Ras2	RRAS2	>tr|E9PK85|E9PK85_HUMAN Ras-related protein R-Ras2 (Fragment) OS=Homo sapiens GN=RRAS2 PE=1 SV=1;>tr|A0A0C4DGH2|A0A0C4DGH2_HUMAN Ras-related protein R-Ras2 OS=Homo sapiens GN=RRAS2 PE=1 SV=1;>sp|P62070-3|RRAS2_HUMAN Isoform 3 of Ras-related protein R-Ras2	7	4	4	3	3	4	3	4	2	3	28.9	28.9	19.3	19.569	166	166;203;169;204;210;127;69	0	25.587	By MS/MS	By MS/MS	1.6381	1.3588	7.0929	7	0	Median	1.5318	1.2582	7.735	3	0	Median	1.6812	1.3827	6.404	4	0	Median	24.1	28.9	346660000	140100000
A0A0C4DGP2;A0A0C4DGP5;Q86Y91-2;Q86Y91-3;Q86Y91;Q86Y91-4;REV__Q8N5U0	A0A0C4DGP2;A0A0C4DGP5;Q86Y91-2;Q86Y91-3;Q86Y91;Q86Y91-4	7;7;6;6;6;6;1	6;6;5;5;5;5;1	6;6;5;5;5;5;1	Kinesin-like protein KIF18B	KIF18B	>tr|A0A0C4DGP2|A0A0C4DGP2_HUMAN Kinesin-like protein OS=Homo sapiens GN=KIF18B PE=1 SV=1;>tr|A0A0C4DGP5|A0A0C4DGP5_HUMAN Kinesin-like protein OS=Homo sapiens GN=KIF18B PE=1 SV=1;>sp|Q86Y91-2|KI18B_HUMAN Isoform 2 of Kinesin-like protein KIF18B OS=Homo sapi	7	7	6	6	6	6	5	5	5	5	11.2	9.8	9.8	91.054	833	833;852;842;861;864;873;333	0	26.192	By MS/MS	By MS/MS	1.0063	0.87563	30.135	5	0	Median	0.78214	0.65684	17.354	3	0	Median	1.1566	0.9967	25.629	3	1	Median	9.4	9.2	264240000	128110000
A0A0C4DGQ8;Q6IAN0;J3KRS1	A0A0C4DGQ8;Q6IAN0;J3KRS1	3;3;2	3;3;2	3;3;2	Dehydrogenase/reductase SDR family member 7B	DHRS7B	>tr|A0A0C4DGQ8|A0A0C4DGQ8_HUMAN Dehydrogenase/reductase SDR family member 7B OS=Homo sapiens GN=DHRS7B PE=1 SV=1;>sp|Q6IAN0|DRS7B_HUMAN Dehydrogenase/reductase SDR family member 7B OS=Homo sapiens GN=DHRS7B PE=1 SV=2;>tr|J3KRS1|J3KRS1_HUMAN Dehydrogenase/r	3	3	3	3	2	1	2	1	2	1	13.2	13.2	13.2	33.524	310	310;325;125	0	13.931	By MS/MS	By MS/MS	1.7842	1.4791	36.226	3	3	Median	1.8209	1.5034	2.2983	2	2	Median	NaN	NaN	NaN	1	1	Median	8.4	4.8	62130000	24146000
A0A0C4DGS0;P56556;R4GN43	A0A0C4DGS0;P56556	3;3;1	3;3;1	3;3;1	NADH dehydrogenase [ubiquinone] 1 alpha subcomplex subunit 6	NDUFA6	>tr|A0A0C4DGS0|A0A0C4DGS0_HUMAN NADH dehydrogenase [ubiquinone] 1 alpha subcomplex subunit 6 OS=Homo sapiens GN=NDUFA6 PE=1 SV=1;>sp|P56556|NDUA6_HUMAN NADH dehydrogenase [ubiquinone] 1 alpha subcomplex subunit 6 OS=Homo sapiens GN=NDUFA6 PE=1 SV=3	3	3	3	3	2	2	2	2	2	2	31.2	31.2	31.2	15.136	128	128;154;71	0	3.997	By MS/MS	By MS/MS	1.538	1.3116	45.781	3	1	Median	NaN	NaN	NaN	1	0	Median	1.8676	1.601	62.663	2	1	Median	18.8	18.8	212660000	76579000
A0A0C4DGS1;P39656-3;P39656;P39656-2;U3KQ84	A0A0C4DGS1;P39656-3;P39656;P39656-2	11;11;11;9;5	11;11;11;9;5	11;11;11;9;5	Dolichyl-diphosphooligosaccharide--protein glycosyltransferase 48 kDa subunit	DDOST	>tr|A0A0C4DGS1|A0A0C4DGS1_HUMAN Dolichyl-diphosphooligosaccharide--protein glycosyltransferase 48 kDa subunit OS=Homo sapiens GN=DDOST PE=1 SV=1;>sp|P39656-3|OST48_HUMAN Isoform 3 of Dolichyl-diphosphooligosaccharide--protein glycosyltransferase 48 kDa sub	5	11	11	11	10	10	10	10	10	10	31.4	31.4	31.4	48.799	439	439;438;456;419;155	0	50.185	By MS/MS	By MS/MS	1.5437	1.3091	29.97	15	0	Median	1.6672	1.3579	28.413	7	0	Median	1.4124	1.2145	30.184	8	0	Median	30.1	26.7	899750000	352490000
A0A0C4DGS5;Q08379-2;Q08379	A0A0C4DGS5;Q08379-2;Q08379	3;3;3	2;2;2	2;2;2	Golgin subfamily A member 2	GOLGA2	>tr|A0A0C4DGS5|A0A0C4DGS5_HUMAN Golgi autoantigen, golgin subfamily a, 2, isoform CRA_a OS=Homo sapiens GN=GOLGA2 PE=1 SV=1;>sp|Q08379-2|GOGA2_HUMAN Isoform 2 of Golgin subfamily A member 2 OS=Homo sapiens GN=GOLGA2;>sp|Q08379|GOGA2_HUMAN Golgin subfamily	3	3	2	2	3	3	2	2	2	2	3.3	2.3	2.3	111.66	990	990;620;1002	0	15.076	By MS/MS	By MS/MS	2.2884	1.9531	29.18	3	3	Plateau	2.1217	1.8114	10.65	2	2	Median	NaN	NaN	NaN	1	1	Median	3.3	3.3	36397000	11148000
A0A0C4DGS9;Q9Y6K0	A0A0C4DGS9;Q9Y6K0	1;1	1;1	1;1	Choline/ethanolaminephosphotransferase 1	CEPT1	>tr|A0A0C4DGS9|A0A0C4DGS9_HUMAN Choline/ethanolaminephosphotransferase 1 OS=Homo sapiens GN=CEPT1 PE=1 SV=1;>sp|Q9Y6K0|CEPT1_HUMAN Choline/ethanolaminephosphotransferase 1 OS=Homo sapiens GN=CEPT1 PE=1 SV=1	2	1	1	1	1	1	1	1	1	1	3.9	3.9	3.9	31.293	280	280;416	0	4.0459	By MS/MS	By MS/MS	1.1498	0.95316	0.93096	2	0	Median	NaN	NaN	NaN	1	0	Median	NaN	NaN	NaN	1	0	Median	3.9	3.9	222030000	98340000
A0A0C4DGX4;Q13616	A0A0C4DGX4;Q13616	2;2	2;2	2;2	Cullin-1	CUL1	>tr|A0A0C4DGX4|A0A0C4DGX4_HUMAN Cullin-1 OS=Homo sapiens GN=CUL1 PE=1 SV=1;>sp|Q13616|CUL1_HUMAN Cullin-1 OS=Homo sapiens GN=CUL1 PE=1 SV=2	2	2	2	2	2	2	2	2	2	2	2.4	2.4	2.4	87.387	752	752;776	0	3.9001	By MS/MS	By MS/MS	1.3499	1.1417	27.892	3	0	Median	1.9703	1.6482	33.943	2	1	Median	1.0886	0.93159	28.767	2	0	Median	2.4	2.4	85801000	34577000
A0A0C4DGZ0;P24928;A0A087WWE2;P24928-2	A0A0C4DGZ0;P24928;A0A087WWE2	19;18;14;5	19;18;14;5	19;18;14;5	DNA-directed RNA polymerase II subunit RPB1	POLR2A	>tr|A0A0C4DGZ0|A0A0C4DGZ0_HUMAN DNA-directed RNA polymerase OS=Homo sapiens GN=POLR2A PE=1 SV=1;>sp|P24928|RPB1_HUMAN DNA-directed RNA polymerase II subunit RPB1 OS=Homo sapiens GN=POLR2A PE=1 SV=2;>tr|A0A087WWE2|A0A087WWE2_HUMAN DNA-directed RNA polymeras	4	19	19	19	13	16	13	16	13	16	15.3	15.3	15.3	217.2	1970	1970;1970;1980;566	0	90.014	By MS/MS	By MS/MS	1.021	0.86021	53.213	20	0	Median	0.82252	0.69084	34.173	9	0	Median	1.7595	1.4648	32.132	11	0	Median	11.4	12.5	1521500000	1001600000
A0A0C4DGZ1;Q8N5P1	A0A0C4DGZ1;Q8N5P1	4;4	4;4	4;4	Zinc finger CCCH domain-containing protein 8	ZC3H8	>tr|A0A0C4DGZ1|A0A0C4DGZ1_HUMAN Zinc finger CCCH domain-containing protein 8 OS=Homo sapiens GN=ZC3H8 PE=1 SV=1;>sp|Q8N5P1|ZC3H8_HUMAN Zinc finger CCCH domain-containing protein 8 OS=Homo sapiens GN=ZC3H8 PE=1 SV=2	2	4	4	4	3	3	3	3	3	3	23.6	23.6	23.6	34.315	297	297;291	0	34.179	By MS/MS	By MS/MS	1.2676	1.0568	13.969	5	0	Median	1.3776	1.1771	15.242	2	0	Median	1.0998	0.9581	8.8989	3	0	Median	15.5	15.8	217740000	92113000
A0A0C4DH07;Q8N2S1-2;Q8N2S1-3;Q8N2S1	A0A0C4DH07;Q8N2S1-2;Q8N2S1-3;Q8N2S1	1;1;1;1	1;1;1;1	1;1;1;1	Latent-transforming growth factor beta-binding protein 4	LTBP4	>tr|A0A0C4DH07|A0A0C4DH07_HUMAN Latent-transforming growth factor beta-binding protein 4 OS=Homo sapiens GN=LTBP4 PE=1 SV=1;>sp|Q8N2S1-2|LTBP4_HUMAN Isoform 2 of Latent-transforming growth factor beta-binding protein 4 OS=Homo sapiens GN=LTBP4;>sp|Q8N2S1-3	4	1	1	1	1	0	1	0	1	0	0.9	0.9	0.9	169.46	1587	1587;1557;1587;1624	0.0016556	2.2392	By MS/MS	By matching	NaN	NaN	NaN	1	1	Median	NaN	NaN	NaN	1	1	Median	NaN	NaN	NaN	0	0	Median	0.9	0	39570000	20187000
A0A0D9SEI3;J3QKR5;B7ZVY7;A0A0D9SER5;A0A0D9SEN2;J3QR44;P21127-8;P21127-3;P21127-2;P21127;J3QR29;P21127-5;P21127-10;P21127-6;P21127-9;Q5QPR3;Q9UQ88-4;Q9UQ88-3;Q9UQ88-2;Q9UQ88;Q5QPR4;P21127-12;P21127-4;Q9UQ88-10;Q9UQ88-9;Q9UQ88-5;J3KS35;E7ESP2;Q5QPQ9;E9PFJ2;A0A087WYI9;A0A087X1I0;Q9UQ88-8;Q13882	A0A0D9SEI3;J3QKR5;B7ZVY7;A0A0D9SER5;A0A0D9SEN2;J3QR44;P21127-8;P21127-3;P21127-2;P21127;J3QR29;P21127-5;P21127-10;P21127-6;P21127-9;Q5QPR3;Q9UQ88-4;Q9UQ88-3;Q9UQ88-2;Q9UQ88;Q5QPR4;P21127-12;P21127-4;Q9UQ88-10;Q9UQ88-9;Q9UQ88-5	13;13;13;13;13;13;13;13;13;13;12;12;12;12;12;11;11;11;11;11;10;10;10;8;8;7;3;3;1;1;1;1;1;1	13;13;13;13;13;13;13;13;13;13;12;12;12;12;12;11;11;11;11;11;10;10;10;8;8;7;3;3;1;1;1;1;1;1	13;13;13;13;13;13;13;13;13;13;12;12;12;12;12;11;11;11;11;11;10;10;10;8;8;7;3;3;1;1;1;1;1;1	Cyclin-dependent kinase 11B;Cyclin-dependent kinase 11A	CDK11B;CDC2L1;CDK11A	>tr|A0A0D9SEI3|A0A0D9SEI3_HUMAN Cyclin-dependent kinase 11B OS=Homo sapiens GN=CDK11B PE=1 SV=1;>tr|J3QKR5|J3QKR5_HUMAN Cyclin-dependent kinase 11B OS=Homo sapiens GN=CDK11B PE=1 SV=2;>tr|B7ZVY7|B7ZVY7_HUMAN Cell division cycle 2-like 1 (PITSLRE proteins)	34	13	13	13	7	12	7	12	7	12	15.5	15.5	15.5	89.437	772	772;780;782;783;785;795;772;781;782;795;748;526;565;738;748;779;770;779;780;783;746;439;461;439;531;397;407;420;37;151;203;244;167;451	0	28.505	By MS/MS	By MS/MS	1.2404	1.0754	33.695	12	0	Median	0.99813	0.82228	12.195	6	0	Median	1.8352	1.5466	14.295	6	0	Median	9.7	14.2	610090000	242360000
A0A0D9SEN7;Q13950-3;Q13950-2;Q13950;I3L354;I3L0L0;Q13761;Q13761-2	A0A0D9SEN7;Q13950-3;Q13950-2;Q13950;I3L354;I3L0L0	5;5;4;4;3;3;2;2	5;5;4;4;3;3;2;2	5;5;4;4;3;3;2;2	Runt-related transcription factor 2	RUNX2	>tr|A0A0D9SEN7|A0A0D9SEN7_HUMAN Runt-related transcription factor 2 OS=Homo sapiens GN=RUNX2 PE=1 SV=1;>sp|Q13950-3|RUNX2_HUMAN Isoform 3 of Runt-related transcription factor 2 OS=Homo sapiens GN=RUNX2;>sp|Q13950-2|RUNX2_HUMAN Isoform 2 of Runt-related tra	8	5	5	5	5	5	5	5	5	5	12.6	12.6	12.6	52.655	485	485;499;507;521;276;542;415;429	0	9.2125	By MS/MS	By MS/MS	1.1372	0.95519	34.692	6	0	Median	1.1505	0.9756	15.006	3	1	Median	1.1448	0.95857	41.007	4	0	Median	12.6	12.6	191480000	87503000
G5E948;A0A0D9SEY1;E7ENQ1;G3XAA2;H7C360;O95819-4;O95819-2;O95819;O95819-5;O95819-3;C9J840;A0A0D9SG62;E7EX83;H7C0P6;C9J338;I3L2I2;Q9UKE5-8;Q9UKE5-5;Q9UKE5-7;Q9UKE5-3;Q9UKE5-6;Q9UKE5-2;Q9UKE5-4;Q9UKE5	G5E948;A0A0D9SEY1;E7ENQ1;G3XAA2;H7C360;O95819-4;O95819-2;O95819;O95819-5;O95819-3;C9J840;A0A0D9SG62;E7EX83;H7C0P6	13;13;12;12;12;12;12;12;12;12;11;11;10;9;3;3;3;3;3;3;3;3;3;3	1;1;1;1;1;1;1;1;1;1;1;1;1;1;0;0;0;0;0;0;0;0;0;0	1;1;1;1;1;1;1;1;1;1;1;1;1;1;0;0;0;0;0;0;0;0;0;0	Mitogen-activated protein kinase kinase kinase kinase 4	MAP4K4	>tr|G5E948|G5E948_HUMAN Mitogen-activated protein kinase kinase kinase kinase 4 OS=Homo sapiens GN=MAP4K4 PE=1 SV=2;>tr|A0A0D9SEY1|A0A0D9SEY1_HUMAN Mitogen-activated protein kinase kinase kinase kinase 4 OS=Homo sapiens GN=MAP4K4 PE=1 SV=1;>tr|E7ENQ1|E7ENQ	24	13	1	1	12	8	1	1	1	1	15.9	0.9	0.9	141.15	1235	1235;1320;1154;1165;1170;1165;1211;1239;1242;1319;987;1044;1038;1056;350;381;1268;1276;1297;1305;1323;1331;1352;1360	0	7.4162	By MS/MS	By MS/MS	1.0592	0.87305	4.5678	2	0	Median	NaN	NaN	NaN	1	0	Median	NaN	NaN	NaN	1	0	Median	15.3	10.4	77612000	36556000
A0A0D9SFB3;A0A0D9SG12;A0A0D9SF53;O00571;O00571-2;O15523-2;O15523;O15523-3;B4DLA0;A0A087WX09;C9J081;C9J8G5;A0A087WVZ1;D6RCM4;Q9NQI0-3;Q9NQI0-2;Q9NQI0-4;Q9NQI0;H0Y960	A0A0D9SFB3;A0A0D9SG12;A0A0D9SF53;O00571;O00571-2;O15523-2;O15523	37;37;37;37;35;23;23;9;8;6;6;5;4;2;2;2;2;2;1	36;36;36;36;34;22;22;9;8;6;6;5;4;2;2;2;2;2;1	36;36;36;36;34;22;22;9;8;6;6;5;4;2;2;2;2;2;1	ATP-dependent RNA helicase DDX3X;ATP-dependent RNA helicase DDX3Y	DDX3X;DDX3Y	>tr|A0A0D9SFB3|A0A0D9SFB3_HUMAN ATP-dependent RNA helicase DDX3X OS=Homo sapiens GN=DDX3X PE=1 SV=1;>tr|A0A0D9SG12|A0A0D9SG12_HUMAN ATP-dependent RNA helicase DDX3X OS=Homo sapiens GN=DDX3X PE=1 SV=1;>tr|A0A0D9SF53|A0A0D9SF53_HUMAN ATP-dependent RNA helica	19	37	36	36	37	36	36	35	36	35	61.2	59.5	59.5	70.839	640	640;647;733;662;646;657;660;291;139;98;250;224;138;518;575;690;704;724;305	0	251.3	By MS/MS	By MS/MS	1.144	0.96421	21.36	107	0	Median	1.4184	1.1629	11.167	52	0	Median	1.0406	0.86893	16.71	55	0	Median	61.2	61.2	38832000000	17370000000
A0A0D9SF63;Q9BZK7;F8W9D8;C9IYU9;C9JLJ1;C9JCK0;C9JBN1;A0A0D9SF25;C9JCW4;C9JTW8;C9JY82;C9JEC9;C9J3H2;C9J903;A0A0D9SEW5;A0A0D9SFS8;C9J7E1;Q9BQ87;O60907-2;O60907	A0A0D9SF63;Q9BZK7;F8W9D8;C9IYU9	6;6;3;3;2;2;2;2;1;1;1;1;1;1;1;1;1;1;1;1	6;6;3;3;2;2;2;2;1;1;1;1;1;1;1;1;1;1;1;1	6;6;3;3;2;2;2;2;1;1;1;1;1;1;1;1;1;1;1;1	F-box-like/WD repeat-containing protein TBL1XR1	TBL1XR1	>tr|A0A0D9SF63|A0A0D9SF63_HUMAN F-box-like/WD repeat-containing protein TBL1XR1 OS=Homo sapiens GN=TBL1XR1 PE=1 SV=1;>sp|Q9BZK7|TBL1R_HUMAN F-box-like/WD repeat-containing protein TBL1XR1 OS=Homo sapiens GN=TBL1XR1 PE=1 SV=1;>tr|F8W9D8|F8W9D8_HUMAN F-box-l	20	6	6	6	6	4	6	4	6	4	15	15	15	51.556	474	474;514;144;145;55;73;76;122;33;62;72;81;87;96;105;112;120;522;526;577	0	45.511	By MS/MS	By MS/MS	1.1351	0.95402	21.215	11	0	Median	1.1517	0.95794	21.695	6	0	Median	1.1104	0.93034	21.722	5	0	Median	15	9.5	560850000	270490000
A0A0D9SF70;G5E9L0;Q8N6H7;Q8N6H7-2;E9PQP3;Q8N6H7-3;H0YDN9;E9PMU9;E9PIY6;E9PM18;E9PMR9;E9PM63;E9PNY8;E9PJT7;E9PK28;E9PN48	A0A0D9SF70;G5E9L0;Q8N6H7;Q8N6H7-2;E9PQP3;Q8N6H7-3;H0YDN9	8;8;8;7;6;6;4;3;3;1;1;1;1;1;1;1	8;8;8;7;6;6;4;3;3;1;1;1;1;1;1;1	8;8;8;7;6;6;4;3;3;1;1;1;1;1;1;1	ADP-ribosylation factor GTPase-activating protein 2	ARFGAP2	>tr|A0A0D9SF70|A0A0D9SF70_HUMAN ADP-ribosylation factor GTPase-activating protein 2 OS=Homo sapiens GN=ARFGAP2 PE=1 SV=1;>tr|G5E9L0|G5E9L0_HUMAN ADP-ribosylation factor GTPase-activating protein 2 OS=Homo sapiens GN=ARFGAP2 PE=1 SV=2;>sp|Q8N6H7|ARFG2_HUMAN	16	8	8	8	6	4	6	4	6	4	30.1	30.1	30.1	42.153	385	385;493;521;414;274;252;237;156;327;70;89;94;110;173;239;252	0	26.22	By MS/MS	By MS/MS	0.80089	0.66909	9.6362	3	0	Median	0.86922	0.72364	12.032	2	0	Median	1.1896	0.99034	55.927	3	2	Median	23.4	14	139620000	62417000
A0A0D9SFK2;Q92614-2;Q92614-3;Q92614-4;Q92614;Q92614-5;H0YEV9	A0A0D9SFK2;Q92614-2;Q92614-3;Q92614-4;Q92614;Q92614-5	12;12;12;12;12;10;2	12;12;12;12;12;10;2	12;12;12;12;12;10;2	Unconventional myosin-XVIIIa	MYO18A	>tr|A0A0D9SFK2|A0A0D9SFK2_HUMAN Unconventional myosin-XVIIIa OS=Homo sapiens GN=MYO18A PE=1 SV=1;>sp|Q92614-2|MY18A_HUMAN Isoform 2 of Unconventional myosin-XVIIIa OS=Homo sapiens GN=MYO18A;>sp|Q92614-3|MY18A_HUMAN Isoform 3 of Unconventional myosin-XVIIIa	7	12	12	12	8	8	8	8	8	8	8.2	8.2	8.2	231.1	2038	2038;1723;2002;2039;2054;1581;197	0	47.135	By MS/MS	By MS/MS	0.80831	0.66929	30.867	5	0	Median	0.65346	0.55049	26.277	6	5	Median	0.85684	0.72771	25.561	4	0	Median	5.5	5.2	378810000	186950000
A0A0D9SFM0;Q149N8-4;Q149N8;Q149N8-2	A0A0D9SFM0;Q149N8-4;Q149N8;Q149N8-2	2;2;2;1	2;2;2;1	2;2;2;1	E3 ubiquitin-protein ligase SHPRH	SHPRH	>tr|A0A0D9SFM0|A0A0D9SFM0_HUMAN E3 ubiquitin-protein ligase SHPRH OS=Homo sapiens GN=SHPRH PE=1 SV=1;>sp|Q149N8-4|SHPRH_HUMAN Isoform 3 of E3 ubiquitin-protein ligase SHPRH OS=Homo sapiens GN=SHPRH;>sp|Q149N8|SHPRH_HUMAN E3 ubiquitin-protein ligase SHPRH O	4	2	2	2	2	1	2	1	2	1	0.9	0.9	0.9	193.46	1687	1687;1659;1683;929	0.0016543	2.2363	By MS/MS	By MS/MS	1.4582	1.2454	14.25	3	0	Median	1.5277	1.2787	3.738	2	0	Median	NaN	NaN	NaN	1	0	Median	0.9	0.4	205820000	85641000
A0A0D9SGE8;Q8IWS0-3;Q8IWS0;Q5JRC6;Q8IWS0-5;Q8IWS0-4;Q8IWS0-2	A0A0D9SGE8;Q8IWS0-3;Q8IWS0;Q5JRC6;Q8IWS0-5;Q8IWS0-4;Q8IWS0-2	15;15;15;13;13;11;11	15;15;15;13;13;11;11	15;15;15;13;13;11;11	PHD finger protein 6	PHF6	>tr|A0A0D9SGE8|A0A0D9SGE8_HUMAN PHD finger protein 6 OS=Homo sapiens GN=PHF6 PE=1 SV=1;>sp|Q8IWS0-3|PHF6_HUMAN Isoform 3 of PHD finger protein 6 OS=Homo sapiens GN=PHF6;>sp|Q8IWS0|PHF6_HUMAN PHD finger protein 6 OS=Homo sapiens GN=PHF6 PE=1 SV=1;>tr|Q5JRC6	7	15	15	15	14	15	14	15	14	15	53.6	53.6	53.6	41.361	366	366;364;365;324;331;310;312	0	172.36	By MS/MS	By MS/MS	1.2529	1.0725	24.59	32	0	Median	1.0874	0.90083	12.644	16	0	Median	1.6453	1.3547	14.892	16	0	Median	45.9	53.6	5390000000	2281900000
Q5JXX2;A0A0E3D6L8;Q15014;Q5JXX1;Q5JXX6;A0A0A0MT59	Q5JXX2;A0A0E3D6L8;Q15014;Q5JXX1	3;3;3;2;1;1	3;3;3;2;1;1	3;3;3;2;1;1	Mortality factor 4-like protein 2	MORF4L2	>tr|Q5JXX2|Q5JXX2_HUMAN Mortality factor 4-like protein 2 (Fragment) OS=Homo sapiens GN=MORF4L2 PE=1 SV=1;>tr|A0A0E3D6L8|A0A0E3D6L8_HUMAN Mortality factor 4-like protein 2 (Fragment) OS=Homo sapiens GN=MORF4L2 PE=1 SV=1;>sp|Q15014|MO4L2_HUMAN Mortality fac	6	3	3	3	3	2	3	2	3	2	19.2	19.2	19.2	19.831	177	177;178;288;158;67;237	0	6.3835	By MS/MS	By MS/MS	0.93414	0.78058	14.246	3	0	Median	0.77225	0.65622	19.081	4	2	Median	1.1458	0.95839	4.2214	2	1	Median	19.2	11.3	268670000	132470000
A0A0G2JHC2;Q6NYC8-2;Q6NYC8	A0A0G2JHC2;Q6NYC8-2;Q6NYC8	4;4;4	4;4;4	4;4;4	Phostensin	PPP1R18	>tr|A0A0G2JHC2|A0A0G2JHC2_HUMAN Phostensin OS=Homo sapiens GN=PPP1R18 PE=1 SV=1;>sp|Q6NYC8-2|PPR18_HUMAN Isoform 2 of Phostensin OS=Homo sapiens GN=PPP1R18;>sp|Q6NYC8|PPR18_HUMAN Phostensin OS=Homo sapiens GN=PPP1R18 PE=1 SV=1	3	4	4	4	2	2	2	2	2	2	9.8	9.8	9.8	68.041	613	613;377;613	0	11.039	By MS/MS	By MS/MS	0.6768	0.58306	54.258	4	2	Median	1.0409	0.88799	40.833	2	1	Median	0.46862	0.4063	32.424	2	1	Median	5.2	4.6	188250000	117370000
A0A0G2JIS2;Q96KQ7-2;A2ABF8;A0A0G2JIR1;Q96KQ7;A2ABF9;A0A0G2JK64;A0A0G2JRR0;A0A0G2JRN8;H0Y4K5;Q96KQ7-3	A0A0G2JIS2;Q96KQ7-2;A2ABF8;A0A0G2JIR1;Q96KQ7;A2ABF9;A0A0G2JK64;A0A0G2JRR0;A0A0G2JRN8	26;26;25;25;25;24;24;22;21;6;1	26;26;25;25;25;24;24;22;21;6;1	26;26;25;25;25;24;24;22;21;6;1	Histone-lysine N-methyltransferase EHMT2	EHMT2	>tr|A0A0G2JIS2|A0A0G2JIS2_HUMAN Histone-lysine N-methyltransferase EHMT2 OS=Homo sapiens GN=EHMT2 PE=1 SV=1;>sp|Q96KQ7-2|EHMT2_HUMAN Isoform 2 of Histone-lysine N-methyltransferase EHMT2 OS=Homo sapiens GN=EHMT2;>tr|A2ABF8|A2ABF8_HUMAN Histone-lysine N-met	11	26	26	26	23	22	23	22	23	22	31.8	31.8	31.8	129.03	1176	1176;1176;1233;1233;1210;1267;1267;888;922;298;202	0	175.09	By MS/MS	By MS/MS	1.3553	1.1146	55.376	31	0	Median	1.7186	1.4817	22.804	15	0	Median	0.68936	0.58103	30.783	16	0	Median	30.5	27.7	2916400000	1439600000
P0DMV9;P0DMV8;A0A0G2JIW1;P0DMV8-2;V9GZ37;P48741	P0DMV9;P0DMV8;A0A0G2JIW1;P0DMV8-2;V9GZ37	32;32;32;27;19;6	27;27;27;22;17;4	15;15;15;11;8;0		HSPA1A	>sp|P0DMV9|HS71B_HUMAN Heat shock 70 kDa protein 1B OS=Homo sapiens GN=HSPA1B PE=1 SV=1;>sp|P0DMV8|HS71A_HUMAN Heat shock 70 kDa protein 1A OS=Homo sapiens GN=HSPA1A PE=1 SV=1;>tr|A0A0G2JIW1|A0A0G2JIW1_HUMAN Heat shock 70 kDa protein 1B OS=Homo sapiens GN=	6	32	27	15	32	30	27	25	15	14	59.9	52.6	31.4	70.051	641	641;641;642;586;476;367	0	142.68	By MS/MS	By MS/MS	1.4192	1.1752	23.415	56	0	Median	1.2084	1.0456	15.473	29	0	Median	1.7486	1.4573	21.276	27	0	Median	59.9	53.8	8495800000	3395200000
A0A0G2JJ56;Q9NS25	A0A0G2JJ56;Q9NS25	3;3	3;3	3;3	Sperm protein associated with the nucleus on the X chromosome B/F	SPANXB1	>tr|A0A0G2JJ56|A0A0G2JJ56_HUMAN Sperm protein-associated with the nucleus on the X chromosome B1 OS=Homo sapiens GN=SPANXB1 PE=1 SV=1;>sp|Q9NS25|SPNXB_HUMAN Sperm protein associated with the nucleus on the X chromosome B1 OS=Homo sapiens GN=SPANXB1 PE=2 SV	2	3	3	3	2	2	2	2	2	2	52.4	52.4	52.4	11.84	103	103;103	0	10.146	By MS/MS	By MS/MS	1.0038	0.82924	3.5282	3	0	Median	0.8185	0.70494	22.968	2	1	Median	1.0208	0.84391	4.7798	2	0	Median	35.9	33	316470000	149570000
A0A0G2JJL1	A0A0G2JJL1	4	1	1			>tr|A0A0G2JJL1|A0A0G2JJL1_HUMAN WD repeat-containing protein 46 (Fragment) OS=Homo sapiens GN=WDR46 PE=1 SV=1	1	4	1	1	3	4	1	1	1	1	25.5	6.8	6.8	35.787	322	322	0	10.265	By MS/MS	By MS/MS	1.3618	1.1272	27.809	6	4	Median	1.5926	1.3274	36.695	3	2	Median	1.5577	1.3085	22.682	3	2	Plateau	18.6	25.5	174650000	76559000
H0YEI0;A0A0G2JLR5;A0A0G2JMW4;Q02833-3;Q02833-2;Q02833	H0YEI0;A0A0G2JLR5;A0A0G2JMW4;Q02833-3;Q02833-2;Q02833	1;1;1;1;1;1	1;1;1;1;1;1	1;1;1;1;1;1	Ras association domain-containing protein 7	RASSF7	>tr|H0YEI0|H0YEI0_HUMAN Ras association domain-containing protein 7 (Fragment) OS=Homo sapiens GN=RASSF7 PE=1 SV=1;>tr|A0A0G2JLR5|A0A0G2JLR5_HUMAN Ras association domain-containing protein 7 OS=Homo sapiens GN=RASSF7 PE=1 SV=1;>tr|A0A0G2JMW4|A0A0G2JMW4_HUM	6	1	1	1	1	0	1	0	1	0	7.2	7.2	7.2	20.98	194	194;337;373;320;337;373	0	7.9812	By MS/MS	By matching	NaN	NaN	NaN	1	1	Median	NaN	NaN	NaN	1	1	Median	NaN	NaN	NaN	0	0	Median	7.2	0	13419000	5546200
A0A0G2JMS7;A0A0G2JNZ2;A0A0G2JPP5;Q14160-2;Q14160;Q14160-3;H0YCG0	A0A0G2JMS7;A0A0G2JNZ2;A0A0G2JPP5;Q14160-2;Q14160;Q14160-3;H0YCG0	3;3;3;3;3;3;2	3;3;3;3;3;3;2	3;3;3;3;3;3;2	Protein scribble homolog	SCRIB	>tr|A0A0G2JMS7|A0A0G2JMS7_HUMAN Protein scribble homolog OS=Homo sapiens GN=SCRIB PE=1 SV=1;>tr|A0A0G2JNZ2|A0A0G2JNZ2_HUMAN Protein scribble homolog OS=Homo sapiens GN=SCRIB PE=1 SV=1;>tr|A0A0G2JPP5|A0A0G2JPP5_HUMAN Protein scribble homolog OS=Homo sapiens	7	3	3	3	1	3	1	3	1	3	3.1	3.1	3.1	165.27	1549	1549;1630;1655;1549;1630;1655;650	0	8.6825	By MS/MS	By MS/MS	1.3102	1.0955	54.495	3	3	Median	NaN	NaN	NaN	0	0	Median	1.3102	1.0955	54.495	3	3	Median	0.8	3.1	84381000	38010000
A0A0G2JMZ6;J3KNA1;O60282-2;O60282;P33176;Q12840	A0A0G2JMZ6;J3KNA1;O60282-2;O60282;P33176;Q12840	2;2;2;2;2;2	2;2;2;2;2;2	2;2;2;2;2;2	Kinesin heavy chain isoform 5C;Kinesin-1 heavy chain;Kinesin heavy chain isoform 5A	KIF5A;KIF5C;KIF5B	>tr|A0A0G2JMZ6|A0A0G2JMZ6_HUMAN Kinesin-like protein (Fragment) OS=Homo sapiens GN=KIF5C PE=1 SV=1;>tr|J3KNA1|J3KNA1_HUMAN Kinesin-like protein OS=Homo sapiens GN=KIF5A PE=1 SV=1;>sp|O60282-2|KIF5C_HUMAN Isoform 2 of Kinesin heavy chain isoform 5C OS=Homo	6	2	2	2	1	1	1	1	1	1	2.3	2.3	2.3	98.679	860	860;943;725;957;963;1032	0.00043048	2.8446	By MS/MS	By MS/MS	NaN	NaN	NaN	1	1	Median	NaN	NaN	NaN	0	0	Median	NaN	NaN	NaN	1	1	Median	0.8	1.5	37277000	9066700
A0A0G2JMZ8;Q16625-4;Q16625-2;Q16625-3;Q16625;Q16625-5	A0A0G2JMZ8;Q16625-4;Q16625-2;Q16625-3;Q16625;Q16625-5	3;3;3;3;3;2	3;3;3;3;3;2	3;3;3;3;3;2	Occludin	OCLN	>tr|A0A0G2JMZ8|A0A0G2JMZ8_HUMAN Occludin OS=Homo sapiens GN=OCLN PE=1 SV=1;>sp|Q16625-4|OCLN_HUMAN Isoform 4 of Occludin OS=Homo sapiens GN=OCLN;>sp|Q16625-2|OCLN_HUMAN Isoform 2 of Occludin OS=Homo sapiens GN=OCLN;>sp|Q16625-3|OCLN_HUMAN Isoform 3 of Occl	6	3	3	3	3	3	3	3	3	3	10.5	10.5	10.5	59.129	522	522;271;468;479;522;200	0	24.63	By MS/MS	By MS/MS	1.689	1.4331	25.733	5	4	Median	1.689	1.4331	28.939	3	3	Median	1.7839	1.4851	29.753	2	1	Median	10.5	10.5	133840000	47401000
I3L4J3;A0A0G2JNB1;A0A0G2JNT7;Q7Z3B3;A0A0G2JQF5;A0A0G2JQF4;Q7Z3B3-2	I3L4J3;A0A0G2JNB1;A0A0G2JNT7;Q7Z3B3;A0A0G2JQF5;A0A0G2JQF4	11;11;11;11;10;10;1	11;11;11;11;10;10;1	11;11;11;11;10;10;1	KAT8 regulatory NSL complex subunit 1	KANSL1	>tr|I3L4J3|I3L4J3_HUMAN KAT8 regulatory NSL complex subunit 1 OS=Homo sapiens GN=KANSL1 PE=1 SV=2;>tr|A0A0G2JNB1|A0A0G2JNB1_HUMAN KAT8 regulatory NSL complex subunit 1 OS=Homo sapiens GN=KANSL1 PE=1 SV=1;>tr|A0A0G2JNT7|A0A0G2JNT7_HUMAN KAT8 regulatory NSL	7	11	11	11	7	9	7	9	7	9	16.2	16.2	16.2	113.59	1041	1041;1104;1105;1105;1041;1105;436	0	66.75	By MS/MS	By MS/MS	1.0044	0.84871	16.458	12	0	Median	0.85854	0.72324	12.63	7	0	Median	1.1317	0.97673	8.0077	5	0	Median	10.1	14.1	835740000	415670000
A0A0G2JRX7;H7C2P3;E7EW99;P78395	A0A0G2JRX7;H7C2P3;E7EW99;P78395	1;1;1;1	1;1;1;1	1;1;1;1	Melanoma antigen preferentially expressed in tumors	PRAME	>tr|A0A0G2JRX7|A0A0G2JRX7_HUMAN Melanoma antigen preferentially-expressed in tumors (Fragment) OS=Homo sapiens GN=PRAME PE=1 SV=1;>tr|H7C2P3|H7C2P3_HUMAN Melanoma antigen preferentially-expressed in tumors (Fragment) OS=Homo sapiens GN=PRAME PE=1 SV=1;>tr|	4	1	1	1	1	1	1	1	1	1	11.4	11.4	11.4	16.947	149	149;189;201;509	0.0062992	1.7318	By MS/MS	By MS/MS	1.0002	0.82866	16.259	4	4	Median	1.0862	0.90446	12.163	2	2	Median	0.90056	0.7406	15.672	2	2	Median	11.4	11.4	115960000	58102000
A0A0G2JRY5;O00268;V9GY03;V9GY14	A0A0G2JRY5;O00268	8;8;2;2	8;8;2;2	7;7;1;2	Transcription initiation factor TFIID subunit 4	TAF4	>tr|A0A0G2JRY5|A0A0G2JRY5_HUMAN Transcription initiation factor TFIID subunit 4 (Fragment) OS=Homo sapiens GN=TAF4 PE=1 SV=1;>sp|O00268|TAF4_HUMAN Transcription initiation factor TFIID subunit 4 OS=Homo sapiens GN=TAF4 PE=1 SV=2	4	8	8	7	8	5	8	5	7	4	27.1	27.1	24.3	50.294	457	457;1085;79;215	0	41.206	By MS/MS	By MS/MS	0.97198	0.86487	58.768	6	0	Median	0.56028	0.48385	20.32	3	0	Median	1.4909	1.2877	15.308	3	0	Median	27.1	18.2	402940000	191790000
H7BXI1;A0FGR8-2;A0A087WXU3;A0FGR8;A0FGR8-6;A0FGR8-4;A0FGR8-5	H7BXI1;A0FGR8-2;A0A087WXU3;A0FGR8;A0FGR8-6;A0FGR8-4	10;10;9;9;9;5;3	10;10;9;9;9;5;3	10;10;9;9;9;5;3	Extended synaptotagmin-2	ESYT2	>tr|H7BXI1|H7BXI1_HUMAN Extended synaptotagmin-2 (Fragment) OS=Homo sapiens GN=ESYT2 PE=1 SV=1;>sp|A0FGR8-2|ESYT2_HUMAN Isoform 2 of Extended synaptotagmin-2 OS=Homo sapiens GN=ESYT2;>tr|A0A087WXU3|A0A087WXU3_HUMAN Extended synaptotagmin-2 OS=Homo sapiens	7	10	10	10	9	9	9	9	9	9	15.4	15.4	15.4	98.008	884	884;893;921;921;942;527;328	0	33.203	By MS/MS	By MS/MS	1.6525	1.3713	20.896	11	0	Median	1.4389	1.216	23.301	4	0	Median	1.6802	1.3713	20.433	7	0	Median	13.8	14.3	747800000	286890000
J3KR33;A0JLT2-2;A0JLT2	J3KR33;A0JLT2-2;A0JLT2	4;4;4	4;4;4	4;4;4	Mediator of RNA polymerase II transcription subunit 19	MED19	>tr|J3KR33|J3KR33_HUMAN Mediator of RNA polymerase II transcription subunit 19 OS=Homo sapiens GN=MED19 PE=1 SV=1;>sp|A0JLT2-2|MED19_HUMAN Isoform 2 of Mediator of RNA polymerase II transcription subunit 19 OS=Homo sapiens GN=MED19;>sp|A0JLT2|MED19_HUMAN M	3	4	4	4	4	4	4	4	4	4	35.7	35.7	35.7	26.287	244	244;194;244	0	27.289	By MS/MS	By MS/MS	1.092	0.91363	37.97	6	0	Median	0.7172	0.63066	19.685	3	0	Median	1.3966	1.1778	19.737	3	0	Median	35.7	35.7	652120000	311060000
K4DIA6;A1KZ92-2;A1KZ92	K4DIA6;A1KZ92-2;A1KZ92	1;1;1	1;1;1	1;1;1	Peroxidasin-like protein	PXDNL	>tr|K4DIA6|K4DIA6_HUMAN Peroxidasin-like protein (Fragment) OS=Homo sapiens GN=PXDNL PE=4 SV=1;>sp|A1KZ92-2|PXDNL_HUMAN Isoform 2 of Peroxidasin-like protein OS=Homo sapiens GN=PXDNL;>sp|A1KZ92|PXDNL_HUMAN Peroxidasin-like protein OS=Homo sapiens GN=PXDNL	3	1	1	1	1	1	1	1	1	1	1.5	1.5	1.5	64.7	582	582;1316;1463	0.0062943	1.7218	By MS/MS	By MS/MS	NaN	NaN	NaN	1	0	Median	NaN	NaN	NaN	0	0	Median	NaN	NaN	NaN	1	0	Median	1.5	1.5	30159000	15331000
M0R026;A1L0T0;M0R1B5;E9PL44;M0QZX5;E9PJS0	M0R026;A1L0T0	5;5;1;1;1;1	5;5;1;1;1;1	5;5;1;1;1;1	Acetolactate synthase-like protein	ILVBL	>tr|M0R026|M0R026_HUMAN Acetolactate synthase-like protein OS=Homo sapiens GN=ILVBL PE=1 SV=1;>sp|A1L0T0|ILVBL_HUMAN Acetolactate synthase-like protein OS=Homo sapiens GN=ILVBL PE=1 SV=2	6	5	5	5	5	4	5	4	5	4	15.6	15.6	15.6	56.732	525	525;632;166;166;230;262	0	18.825	By MS/MS	By MS/MS	1.2424	1.0583	22.85	8	0	Median	1.3788	1.185	18.563	4	0	Median	1.1761	0.99114	25.718	4	0	Median	15.6	13.1	427110000	189450000
A1L170;A1L170-2;F8W6W0	A1L170;A1L170-2	3;3;1	2;2;0	2;2;0	Uncharacterized protein C1orf226	C1orf226	>sp|A1L170|CA226_HUMAN Uncharacterized protein C1orf226 OS=Homo sapiens GN=C1orf226 PE=1 SV=1;>sp|A1L170-2|CA226_HUMAN Isoform 2 of Uncharacterized protein C1orf226 OS=Homo sapiens GN=C1orf226	3	3	2	2	2	2	1	2	1	2	14.7	12.5	12.5	29.057	272	272;315;171	0	12.857	By MS/MS	By MS/MS	NaN	NaN	NaN	1	1	Median	NaN	NaN	NaN	0	0	Median	NaN	NaN	NaN	1	1	Median	8.5	12.5	13049000	3355100
A1L390;A1L390-3;G3V3I3;G3V278;G3V311;A1L390-2;C9J7S4;C9JVL3;E7ESZ3;H7BXC7;Q9H7P9-2;Q9H7P9-3;Q9H7P9	A1L390;A1L390-3;G3V3I3;G3V278	8;7;4;4;2;2;1;1;1;1;1;1;1	8;7;4;4;2;2;1;1;1;1;1;1;1	8;7;4;4;2;2;1;1;1;1;1;1;1	Pleckstrin homology domain-containing family G member 3	PLEKHG3	>sp|A1L390|PKHG3_HUMAN Pleckstrin homology domain-containing family G member 3 OS=Homo sapiens GN=PLEKHG3 PE=1 SV=1;>sp|A1L390-3|PKHG3_HUMAN Isoform 3 of Pleckstrin homology domain-containing family G member 3 OS=Homo sapiens GN=PLEKHG3;>tr|G3V3I3|G3V3I3_H	13	8	8	8	6	8	6	8	6	8	7.5	7.5	7.5	134.41	1219	1219;1163;161;188;724;752;127;198;1237;1254;577;1357;1386	0	28.238	By MS/MS	By MS/MS	1.2637	1.0473	17.661	13	0	Median	1.2702	1.0438	23.487	6	0	Median	1.2629	1.0578	12.134	7	0	Median	5.5	7.5	497520000	198790000
A2A2M0;Q9NQG5	A2A2M0;Q9NQG5	1;1	1;1	1;1	Regulation of nuclear pre-mRNA domain-containing protein 1B	RPRD1B	>tr|A2A2M0|A2A2M0_HUMAN Regulation of nuclear pre-mRNA domain-containing protein 1B (Fragment) OS=Homo sapiens GN=RPRD1B PE=1 SV=1;>sp|Q9NQG5|RPR1B_HUMAN Regulation of nuclear pre-mRNA domain-containing protein 1B OS=Homo sapiens GN=RPRD1B PE=1 SV=1	2	1	1	1	1	1	1	1	1	1	8.1	8.1	8.1	22.128	197	197;326	0	3.1159	By MS/MS	By MS/MS	NaN	NaN	NaN	0	0	Median	NaN	NaN	NaN	0	0	Median	NaN	NaN	NaN	0	0	Median	8.1	8.1	8619500	0
A2A2Q9;Q9Y312	A2A2Q9;Q9Y312	2;2	2;2	2;2	Protein AAR2 homolog	AAR2	>tr|A2A2Q9|A2A2Q9_HUMAN Protein AAR2 homolog OS=Homo sapiens GN=AAR2 PE=1 SV=1;>sp|Q9Y312|AAR2_HUMAN Protein AAR2 homolog OS=Homo sapiens GN=AAR2 PE=1 SV=2	2	2	2	2	1	2	1	2	1	2	7.5	7.5	7.5	45.034	398	398;384	0	15.932	By MS/MS	By MS/MS	0.85825	0.71314	9.9837	4	2	Median	NaN	NaN	NaN	1	0	Median	0.82628	0.67779	9.5925	3	2	Median	3.8	7.5	183780000	97765000
A2A3R5	A2A3R5	13	1	1	40S ribosomal protein S6	RPS6	>tr|A2A3R5|A2A3R5_HUMAN 40S ribosomal protein S6 OS=Homo sapiens GN=RPS6 PE=1 SV=1	1	13	1	1	11	12	1	1	1	1	44	6.4	6.4	24.968	218	218	0	12.154	By MS/MS	By MS/MS	1.0095	0.83136	25.028	2	1	Median	NaN	NaN	NaN	1	0	Median	NaN	NaN	NaN	1	1	Median	39	41.7	308640000	157330000
M0QX96;A2RRD8;Q96IR2;M0R1K6;M0QZA2;M0R2Z6;M0R2L4;M0R2N3;A0A087WTN2;G3XAE0;A8WFQ3;F8WEZ9;A0A096LNS5;A0A087WTY0;A0A0G2JMG9;A0A075B7G4;A0A087WT67;Q7Z3I0;A0A087WXT7;Q15929;Q5JVG8-2;P0CB33;Q8N859;Q5JVG8;Q96H40;Q9NV72-2;Q5HY98;Q15928;Q3SXZ3;A6NP11;O75346;Q8IW36;Q96JC4;Q9Y2Q1-4;Q9NV72;Q9Y2Q1-2;Q8WV37;Q8TB69;Q03936-3;Q09FC8-6;Q09FC8-5;O14628-4;O14628-7;Q9Y2Q1;Q6ZN08;Q86XU0;B4DXR9;Q03936;Q03938;O14628-5;O…	M0QX96;A2RRD8;Q96IR2;M0R1K6;M0QZA2;M0R2Z6;M0R2L4;M0R2N3;A0A087WTN2;G3XAE0;A8WFQ3;F8WEZ9;A0A096LNS5;A0A087WTY0;A0A0G2JMG9;A0A075B7G4;A0A087WT67;Q7Z3I0;A0A087WXT7;Q15929;Q5JVG8-2;P0CB33;Q8N859;Q5JVG8;Q96H40;Q9NV72-2;Q5HY98;Q15928;Q3SXZ3;A6NP11;O75346;Q8IW36;Q96JC4;Q9Y2Q1-4;Q9NV72;Q9Y2Q1-2;Q8WV37;Q8TB69;Q03936-3;Q09FC8-6;Q09FC8-5;O14628-4;O14628-7;Q9Y2Q1;Q6ZN08;Q86XU0;B4DXR9;Q03936;Q03938;O14628-5;O…	3;3;3;2;2;2;2;2;2;2;2;2;2;2;2;2;2;2;2;2;2;2;2;2;2;2;2;2;2;2;2;2;2;2;2;2;2;2;2;2;2;2;2;2;2;2;2;2;2;2;2;2;2;2;2;2;2;2;2;2;2;2;2;2;1;1;1;1;1;1;1;1;1;1;1;1;1;1;1;1;1;1;1;1;1;1;1;1;1;1;1;1;1;1;1;1;1;1;1;1;1;1;1;1;1;1;1;1;1;1;1;1;1;1;1;1;1;1;1;1;1;1;1;1;1;1;1;1;1;1;1;1;1;1;1;1;1;1;1;1;1;1;1;1;1;1;1;1;1;1;1;1;1;1;1;1;1;1;1;1;1;1;1;1;1;1;1;1;1;1;1;1;1;1;1;1;1;1;1;1;1;1;1;1;1;1;1;1	1;1;1;1;1;1;1;1;0;0;0;0;0;0;0;0;0;0;0;0;0;0;0;0;0;0;0;0;0;0;0;0;0;0;0;0;0;0;0;0;0;0;0;0;0;0;0;0;0;0;0;0;0;0;0;0;0;0;0;0;0;0;0;0;1;0;0;0;0;0;0;0;0;0;0;0;0;0;0;0;0;0;0;0;0;0;0;0;0;0;0;0;0;0;0;0;0;0;0;0;0;0;0;0;0;0;0;0;0;0;0;0;0;0;0;0;0;0;0;0;0;0;0;0;0;0;0;0;0;0;0;0;0;0;0;0;0;0;0;0;0;0;0;0;0;0;0;0;0;0;0;0;0;0;0;0;0;0;0;0;0;0;0;0;0;0;0;0;0;0;0;0;0;0;0;0;0;0;0;0;0;0;0;0;0;0;0;0	1;1;1;1;1;1;1;1;0;0;0;0;0;0;0;0;0;0;0;0;0;0;0;0;0;0;0;0;0;0;0;0;0;0;0;0;0;0;0;0;0;0;0;0;0;0;0;0;0;0;0;0;0;0;0;0;0;0;0;0;0;0;0;0;1;0;0;0;0;0;0;0;0;0;0;0;0;0;0;0;0;0;0;0;0;0;0;0;0;0;0;0;0;0;0;0;0;0;0;0;0;0;0;0;0;0;0;0;0;0;0;0;0;0;0;0;0;0;0;0;0;0;0;0;0;0;0;0;0;0;0;0;0;0;0;0;0;0;0;0;0;0;0;0;0;0;0;0;0;0;0;0;0;0;0;0;0;0;0;0;0;0;0;0;0;0;0;0;0;0;0;0;0;0;0;0;0;0;0;0;0;0;0;0;0;0;0;0	Zinc finger protein 320;Zinc finger protein 845;Putative zinc finger protein 56;Zinc finger protein 506;Putative zinc finger protein 735;Zinc finger protein 713;Zinc finger protein 486;Zinc finger protein 701;Zinc finger protein 766;Zinc finger protein 141;Zinc finger protein 718;Zinc finger protein 716;Zinc finger protein 253;Zinc finger protein 695;Zinc finger protein 479;Zinc finger protein 25…	ZNF320;ZNF845;ZNF766;ZNF718;ZNF480;ZNF595;DKFZp313E1411;ZNF56;ZNF506;ZNF735P;ZNF713;ZNF486;ZNF701;ZNF141;ZNF716;ZNF253;ZNF695;ZNF479;ZNF257;ZNF519;ZNF92;ZNF415;ZNF195;ZNF66;ZNF677;ZNF732;ZNF90;ZNF528;ZNF534;ZNF665;ZNF761;ZNF616;ZNF347;ZNF624;ZNF841	>tr|M0QX96|M0QX96_HUMAN Zinc finger protein 320 (Fragment) OS=Homo sapiens GN=ZNF320 PE=4 SV=1;>sp|A2RRD8|ZN320_HUMAN Zinc finger protein 320 OS=Homo sapiens GN=ZNF320 PE=1 SV=1;>sp|Q96IR2|ZN845_HUMAN Zinc finger protein 845 OS=Homo sapiens GN=ZNF845 PE=2	188	3	1	1	3	3	1	1	1	1	17.4	6.5	6.5	18.26	155	155;509;970;57;86;117;123;136;412;471;478;492;568;584;601;616;633;648;746;161;412;412;430;444;463;465;468;474;478;495;499;515;524;530;531;535;535;540;554;555;555;557;561;563;573;584;585;586;601;606;610;628;629;648;661;674;678;718;746;781;839;840;865;924;25;50;53;54;55;55;56;56;57;58;59;61;66;68;69;70;71;71;73;73;74;74;75;76;77;78;79;79;80;80;80;81;82;85;85;85;86;88;90;91;91;92;92;92;94;100;102;10…	0	4.1731	By MS/MS	By MS/MS	0.80225	0.68418	0.92759	2	1	Median	NaN	NaN	NaN	1	1	Median	NaN	NaN	NaN	1	0	Median	17.4	17.4	31766000	14583000
A3KMH1-3;A3KMH1;A3KMH1-2	A3KMH1-3;A3KMH1;A3KMH1-2	6;6;4	6;6;4	6;6;4	von Willebrand factor A domain-containing protein 8	VWA8	>sp|A3KMH1-3|VWA8_HUMAN Isoform 3 of von Willebrand factor A domain-containing protein 8 OS=Homo sapiens GN=VWA8;>sp|A3KMH1|VWA8_HUMAN von Willebrand factor A domain-containing protein 8 OS=Homo sapiens GN=VWA8 PE=1 SV=2;>sp|A3KMH1-2|VWA8_HUMAN Isoform 2 o	3	6	6	6	5	4	5	4	5	4	4	4	4	210.92	1872	1872;1905;1039	0	7.2347	By MS/MS	By MS/MS	1.5958	1.3473	17.205	5	3	Median	1.4644	1.2432	11.38	2	2	Median	1.6526	1.4088	22.953	3	1	Median	3.3	2.9	78557000	31273000
A5YKK6-2;A5YKK6;H3BMZ2;A5YKK6-3;B5MDN3;A0A0A0MTQ8;P0C221	A5YKK6-2;A5YKK6;H3BMZ2;A5YKK6-3	5;5;4;4;1;1;1	5;5;4;4;1;1;1	5;5;4;4;1;1;1	CCR4-NOT transcription complex subunit 1	CNOT1	>sp|A5YKK6-2|CNOT1_HUMAN Isoform 2 of CCR4-NOT transcription complex subunit 1 OS=Homo sapiens GN=CNOT1;>sp|A5YKK6|CNOT1_HUMAN CCR4-NOT transcription complex subunit 1 OS=Homo sapiens GN=CNOT1 PE=1 SV=2;>tr|H3BMZ2|H3BMZ2_HUMAN CCR4-NOT transcription comple	7	5	5	5	3	3	3	3	3	3	2.1	2.1	2.1	266.38	2371	2371;2376;439;2150;316;828;793	0	6.9626	By MS/MS	By MS/MS	1.1687	0.99399	14.5	3	0	Median	1.5071	1.2524	7.8129	2	1	Median	1.1084	0.93997	7.902	2	0	Median	1.3	1.2	74289000	33518000
H7C231;H7BZ37;H7C2V9;A6NE70;Q6W2J9-4;Q6W2J9-2;Q6W2J9;A0A075B6Q3;Q5H9F3-3	H7C231;H7BZ37;H7C2V9;A6NE70;Q6W2J9-4;Q6W2J9-2;Q6W2J9;A0A075B6Q3;Q5H9F3-3	2;2;2;2;2;2;2;1;1	2;2;2;2;2;2;2;1;1	2;2;2;2;2;2;2;1;1	BCL-6 corepressor	BCOR;BCORL1	>tr|H7C231|H7C231_HUMAN BCL-6 corepressor (Fragment) OS=Homo sapiens GN=BCOR PE=1 SV=1;>tr|H7BZ37|H7BZ37_HUMAN BCL-6 corepressor (Fragment) OS=Homo sapiens GN=BCOR PE=1 SV=1;>tr|H7C2V9|H7C2V9_HUMAN BCL-6 corepressor (Fragment) OS=Homo sapiens GN=BCOR PE=1	9	2	2	2	1	2	1	2	1	2	9	9	9	32.43	289	289;332;594;622;1703;1721;1755;1385;1785	0	5.2927	By MS/MS	By MS/MS	0.70132	0.58862	1.1023	2	1	Median	NaN	NaN	NaN	1	1	Median	NaN	NaN	NaN	1	0	Median	5.9	9	45013000	28298000
A6NEM2;P51610-4;P51610-3	A6NEM2;P51610-4	21;21;5	21;21;5	2;2;0	Host cell factor 1;HCF N-terminal chain 1;HCF N-terminal chain 2;HCF N-terminal chain 3;HCF N-terminal chain 4;HCF N-terminal chain 5;HCF N-terminal chain 6;HCF C-terminal chain 1;HCF C-terminal chain 2;HCF C-terminal chain 3;HCF C-terminal chain 4;HCF C-terminal chain 5;HCF C-terminal chain 6	HCFC1	>tr|A6NEM2|A6NEM2_HUMAN Host cell factor 1 OS=Homo sapiens GN=HCFC1 PE=1 SV=2;>sp|P51610-4|HCFC1_HUMAN Isoform 4 of Host cell factor 1 OS=Homo sapiens GN=HCFC1	3	21	21	2	17	15	17	15	1	2	16.1	16.1	1.3	213.47	2080	2080;2079;428	0	83.129	By MS/MS	By MS/MS	1.0453	0.86971	18.36	17	0	Median	1.0891	0.90805	22.42	8	0	Median	1.0334	0.86971	14.486	9	0	Median	12.3	12.6	1860100000	848840000
A6NFI3	A6NFI3	4	4	4	Zinc finger protein 316	ZNF316	>sp|A6NFI3|ZN316_HUMAN Zinc finger protein 316 OS=Homo sapiens GN=ZNF316 PE=1 SV=1	1	4	4	4	2	4	2	4	2	4	6.8	6.8	6.8	108.44	1004	1004	0	18.743	By MS/MS	By MS/MS	1.3133	1.1145	44.073	5	3	Median	1.5881	1.3299	24.986	2	2	Median	1.1989	1.0074	54.079	3	1	Median	2.9	6.8	194740000	91811000
A6NHB5;Q14202;A6NHN7;A6NL54;Q14202-3;A6NC58;A0A087WY08;Q9UPZ6	A6NHB5;Q14202;A6NHN7	42;42;37;8;8;1;1;1	42;42;37;8;8;1;1;1	2;2;2;0;0;0;0;0	Zinc finger MYM-type protein 3	ZMYM3	>tr|A6NHB5|A6NHB5_HUMAN Zinc finger MYM-type protein 3 OS=Homo sapiens GN=ZMYM3 PE=1 SV=1;>sp|Q14202|ZMYM3_HUMAN Zinc finger MYM-type protein 3 OS=Homo sapiens GN=ZMYM3 PE=1 SV=2;>tr|A6NHN7|A6NHN7_HUMAN Zinc finger MYM-type protein 3 OS=Homo sapiens GN=ZMY	8	42	42	2	36	36	36	36	2	1	42.1	42.1	1.3	152.6	1372	1372;1370;1280;497;495;349;1657;1657	0	286.71	By MS/MS	By MS/MS	1.3334	1.1102	25.587	66	0	Median	1.6326	1.3901	15.454	29	0	Median	1.2098	1.0161	21.707	37	0	Median	34	35.5	5952800000	2450100000
J3KNE0;A6NKT7;Q7Z3J3	J3KNE0;A6NKT7;Q7Z3J3	39;39;35	2;2;1	0;0;0	RanBP2-like and GRIP domain-containing protein 3;RanBP2-like and GRIP domain-containing protein 4	RGPD3;RGPD4	>tr|J3KNE0|J3KNE0_HUMAN RanBP2-like and GRIP domain-containing protein 3 OS=Homo sapiens GN=RGPD3 PE=4 SV=2;>sp|A6NKT7|RGPD3_HUMAN RanBP2-like and GRIP domain-containing protein 3 OS=Homo sapiens GN=RGPD3 PE=3 SV=2;>sp|Q7Z3J3|RGPD4_HUMAN RanBP2-like and GR	3	39	2	0	35	36	2	2	0	0	24.4	1.8	0	197.62	1760	1760;1758;1758	0	9.0501	By MS/MS	By MS/MS	1.2684	1.0649	28.936	4	2	Median	1.458	1.2241	23.897	2	1	Median	1.049	0.88697	30.055	2	1	Median	22.9	22.2	76758000	28080000
A6NP58;B0YJ81-2;B0YJ81	A6NP58;B0YJ81-2;B0YJ81	1;1;1	1;1;1	1;1;1	Very-long-chain (3R)-3-hydroxyacyl-CoA dehydratase 1	PTPLA	>tr|A6NP58|A6NP58_HUMAN Very-long-chain (3R)-3-hydroxyacyl-CoA dehydratase 1 OS=Homo sapiens GN=HACD1 PE=1 SV=2;>sp|B0YJ81-2|HACD1_HUMAN Isoform 2 of Very-long-chain (3R)-3-hydroxyacyl-CoA dehydratase 1 OS=Homo sapiens GN=HACD1;>sp|B0YJ81|HACD1_HUMAN Very-	3	1	1	1	1	1	1	1	1	1	7.6	7.6	7.6	16.962	158	158;140;288	0.00042553	2.7005	By MS/MS	By MS/MS	NaN	NaN	NaN	1	1	Median	NaN	NaN	NaN	1	1	Median	NaN	NaN	NaN	0	0	Median	7.6	7.6	20258000	7200100
A6PW57;Q99755-4;Q99755-3;Q99755;Q99755-2;A2A3N6;O14986-3;O14986;O14986-2;O60331-4;O60331;O60331-2;O60331-3	A6PW57;Q99755-4;Q99755-3;Q99755;Q99755-2;A2A3N6	5;5;5;5;4;3;1;1;1;1;1;1;1	5;5;5;5;4;3;1;1;1;1;1;1;1	5;5;5;5;4;3;1;1;1;1;1;1;1	Phosphatidylinositol 4-phosphate 5-kinase type-1 alpha;Putative PIP5K1A and PSMD4-like protein	PIP5K1A;PIPSL	>tr|A6PW57|A6PW57_HUMAN Phosphatidylinositol 4-phosphate 5-kinase type-1 alpha OS=Homo sapiens GN=PIP5K1A PE=1 SV=2;>sp|Q99755-4|PI51A_HUMAN Isoform 4 of Phosphatidylinositol 4-phosphate 5-kinase type-1 alpha OS=Homo sapiens GN=PIP5K1A;>sp|Q99755-3|PI51A_H	13	5	5	5	3	4	3	4	3	4	13.1	13.1	13.1	61.257	550	550;522;549;562;500;862;502;540;549;640;668;700;707	0	15.22	By MS/MS	By MS/MS	0.81677	0.68846	54.72	4	0	Median	0.56282	0.46707	10.477	3	1	Median	1.5001	1.2619	20.049	4	2	Linear	6.9	10.5	326750000	161590000
Q5TIG5;A8MQ02;J3KN01;P55196-2;P55196-6;P55196-3;P55196-1;P55196;P55196-5;H0Y7R8	Q5TIG5;A8MQ02;J3KN01;P55196-2;P55196-6;P55196-3;P55196-1;P55196;P55196-5;H0Y7R8	2;2;2;2;2;2;2;2;2;1	2;2;2;2;2;2;2;2;2;1	2;2;2;2;2;2;2;2;2;1	Afadin	MLLT4	>tr|Q5TIG5|Q5TIG5_HUMAN Afadin OS=Homo sapiens GN=MLLT4 PE=1 SV=1;>tr|A8MQ02|A8MQ02_HUMAN Afadin OS=Homo sapiens GN=MLLT4 PE=1 SV=2;>tr|J3KN01|J3KN01_HUMAN Afadin OS=Homo sapiens GN=MLLT4 PE=1 SV=1;>sp|P55196-2|AFAD_HUMAN Isoform 1 of Afadin OS=Homo sapien	10	2	2	2	2	0	2	0	2	0	1	1	1	189.15	1665	1665;1781;1831;1612;1651;1743;1816;1824;1834;389	0.0016604	2.2891	By MS/MS	By matching	NaN	NaN	NaN	0	0	Median	NaN	NaN	NaN	0	0	Median	NaN	NaN	NaN	0	0	Median	1	0	0	0
J3QLE5;A8MT02;P14678-2;P63162;P14678;P63162-2;P14678-3;J3KRY3;S4R3P3	J3QLE5;A8MT02;P14678-2;P63162;P14678;P63162-2;P14678-3;J3KRY3;S4R3P3	3;3;3;3;3;3;3;2;2	3;3;3;3;3;3;3;2;2	3;3;3;3;3;3;3;2;2	Small nuclear ribonucleoprotein-associated proteins B and B;Small nuclear ribonucleoprotein-associated protein N	SNRPN;SNRPB	>tr|J3QLE5|J3QLE5_HUMAN Small nuclear ribonucleoprotein-associated protein N (Fragment) OS=Homo sapiens GN=SNRPN PE=4 SV=1;>tr|A8MT02|A8MT02_HUMAN Small nuclear ribonucleoprotein-associated proteins B and B OS=Homo sapiens GN=SNRPB PE=1 SV=3;>sp|P14678-2|	9	3	3	3	3	3	3	3	3	3	13	13	13	17.546	169	169;288;231;240;240;244;289;59;70	0	4.1416	By MS/MS	By MS/MS	1.9059	1.5954	21.526	4	0	Median	1.9943	1.6831	29.138	3	1	Plateau	2.4693	2.1409	24.382	3	1	Plateau	13	13	263040000	96517000
A8MT69;J3QR35;J3QR01;J3QRS1;A8MT69-2	A8MT69;J3QR35;J3QR01;J3QRS1;A8MT69-2	2;1;1;1;1	2;1;1;1;1	2;1;1;1;1	Centromere protein X	STRA13	>sp|A8MT69|CENPX_HUMAN Centromere protein X OS=Homo sapiens GN=STRA13 PE=1 SV=1;>tr|J3QR35|J3QR35_HUMAN Centromere protein X (Fragment) OS=Homo sapiens GN=STRA13 PE=1 SV=1;>tr|J3QR01|J3QR01_HUMAN Centromere protein X (Fragment) OS=Homo sapiens GN=STRA13 PE	5	2	2	2	2	2	2	2	2	2	28.4	28.4	28.4	8.9593	81	81;66;75;131;63	0	5.229	By MS/MS	By MS/MS	1.2389	1.0439	2.6611	2	0	Median	NaN	NaN	NaN	1	0	Median	NaN	NaN	NaN	1	0	Median	28.4	28.4	34379000	15686000
A8MTF7;Q96EV2-2;Q96EV2	A8MTF7;Q96EV2-2;Q96EV2	1;1;1	1;1;1	1;1;1	RNA-binding protein 33	RBM33	>tr|A8MTF7|A8MTF7_HUMAN RNA-binding protein 33 OS=Homo sapiens GN=RBM33 PE=1 SV=1;>sp|Q96EV2-2|RBM33_HUMAN Isoform 2 of RNA-binding protein 33 OS=Homo sapiens GN=RBM33;>sp|Q96EV2|RBM33_HUMAN RNA-binding protein 33 OS=Homo sapiens GN=RBM33 PE=1 SV=3	3	1	1	1	1	0	1	0	1	0	8.8	8.8	8.8	34.65	308	308;268;1170	0	3.1712	By MS/MS	By matching	NaN	NaN	NaN	0	0	Median	NaN	NaN	NaN	0	0	Median	NaN	NaN	NaN	0	0	Median	8.8	0	0	0
Q49AN9;F5H013;P62308;A8MWD9	Q49AN9;F5H013;P62308;A8MWD9	1;1;1;1	1;1;1;1	1;1;1;1	Small nuclear ribonucleoprotein G;Putative small nuclear ribonucleoprotein G-like protein 15	SNRPG;SNRPGP15	>tr|Q49AN9|Q49AN9_HUMAN SNRPG protein OS=Homo sapiens GN=SNRPG PE=1 SV=1;>tr|F5H013|F5H013_HUMAN Small nuclear ribonucleoprotein G OS=Homo sapiens GN=SNRPG PE=1 SV=1;>sp|P62308|RUXG_HUMAN Small nuclear ribonucleoprotein G OS=Homo sapiens GN=SNRPG PE=1 SV=1	4	1	1	1	1	1	1	1	1	1	20.3	20.3	20.3	7.1013	64	64;68;76;76	0	6.6904	By MS/MS	By MS/MS	1.1212	0.9333	47.634	2	0	Median	NaN	NaN	NaN	1	0	Median	NaN	NaN	NaN	1	0	Median	20.3	20.3	93792000	41907000
A8MX75;P18074;E7EVE9;K7EIT8;P18074-2	A8MX75;P18074;E7EVE9	7;7;6;3;3	7;7;6;3;3	7;7;6;3;3	TFIIH basal transcription factor complex helicase XPD subunit	ERCC2	>tr|A8MX75|A8MX75_HUMAN TFIIH basal transcription factor complex helicase XPD subunit (Fragment) OS=Homo sapiens GN=ERCC2 PE=1 SV=2;>sp|P18074|ERCC2_HUMAN TFIIH basal transcription factor complex helicase XPD subunit OS=Homo sapiens GN=ERCC2 PE=1 SV=1;>tr|	5	7	7	7	6	6	6	6	6	6	10.6	10.6	10.6	80.511	706	706;760;682;292;405	0	12.058	By MS/MS	By MS/MS	1.2692	1.0701	11.585	5	0	Median	1.4623	1.2193	16.711	4	2	Median	1.1178	0.96764	11.783	3	0	Median	8.5	9.8	166780000	73954000
A8MXP9;P43243;D6REM6;D6R991;B3KM87;P43243-2;H0Y8T4;Q68E03;D6R8Z5;D6RBK5;D6RCM3;D6REK4;D6RBI2;D6RE02;D6RIA2;D6RB45;D6R9F3;D6RAM9;D6RAY2;D6RBS2;REV__O95263-2;REV__O95263-3;REV__O95263-6;REV__O95263-4;REV__O95263;Q5T481	A8MXP9;P43243;D6REM6;D6R991	47;44;40;29;18;18;17;8;4;4;3;3;3;3;3;2;2;2;2;2;1;1;1;1;1;1	47;44;40;29;18;18;17;8;4;4;3;3;3;3;3;2;2;2;2;2;1;1;1;1;1;1	47;44;40;29;18;18;17;8;4;4;3;3;3;3;3;2;2;2;2;2;1;1;1;1;1;1	Matrin-3	MATR3	>tr|A8MXP9|A8MXP9_HUMAN Matrin-3 OS=Homo sapiens GN=MATR3 PE=1 SV=1;>sp|P43243|MATR3_HUMAN Matrin-3 OS=Homo sapiens GN=MATR3 PE=1 SV=2;>tr|D6REM6|D6REM6_HUMAN Matrin-3 OS=Homo sapiens GN=MATR3 PE=1 SV=1;>tr|D6R991|D6R991_HUMAN Matrin-3 (Fragment) OS=Homo s	26	47	47	47	46	45	46	45	46	45	54.9	54.9	54.9	99.966	895	895;847;794;433;509;559;334;283;107;121;99;100;109;125;172;47;78;81;86;87;788;830;838;865;885;1227	0	323.31	By MS/MS	By MS/MS	1.3777	1.1366	13.511	137	0	Median	1.4972	1.2496	10.167	69	0	Median	1.2617	1.0612	11.045	68	0	Median	54.7	54.4	75778000000	31604000000
C9JY26;A8MYQ9;Q9BZG1-4;Q9BZG1-2;Q9BZG1;J3QLC6;K7ESN3;Q8N2G8-2;Q8N2G8-3;Q8N2G8	C9JY26;A8MYQ9;Q9BZG1-4;Q9BZG1-2;Q9BZG1;J3QLC6;K7ESN3;Q8N2G8-2;Q8N2G8-3;Q8N2G8	2;2;2;2;2;1;1;1;1;1	2;2;2;2;2;1;1;1;1;1	2;2;2;2;2;1;1;1;1;1	Ras-related protein Rab-34;GH3 domain-containing protein	RAB34;GHDC	>tr|C9JY26|C9JY26_HUMAN Ras-related protein Rab-34, isoform NARR (Fragment) OS=Homo sapiens GN=RAB34 PE=1 SV=6;>tr|A8MYQ9|A8MYQ9_HUMAN Ras-related protein Rab-34, isoform NARR OS=Homo sapiens GN=RAB34 PE=1 SV=2;>sp|Q9BZG1-4|RAB34_HUMAN Isoform 4 of Ras-rel	10	2	2	2	1	2	1	2	1	2	7.7	7.7	7.7	28.915	259	259;260;237;251;259;156;479;474;491;530	0	8.0882	By MS/MS	By MS/MS	1.832	1.5504	71.627	2	2	Median	NaN	NaN	NaN	0	0	Median	1.832	1.5504	71.627	2	2	Median	5.4	7.7	146270000	47271000
A9Z1X7;Q8IYB3;Q8IYB3-2;E9PCT1;M0R088;M0R1E7;M0QXG5;REV__A0A0C4DGX6;REV__Q86TI4;REV__Q86TI4-1	A9Z1X7;Q8IYB3;Q8IYB3-2;E9PCT1;M0R088	35;34;33;29;24;5;4;1;1;1	35;34;33;29;24;5;4;1;1;1	35;34;33;29;24;5;4;1;1;1	Serine/arginine repetitive matrix protein 1	SRRM1	>tr|A9Z1X7|A9Z1X7_HUMAN Serine/arginine repetitive matrix protein 1 OS=Homo sapiens GN=SRRM1 PE=1 SV=1;>sp|Q8IYB3|SRRM1_HUMAN Serine/arginine repetitive matrix protein 1 OS=Homo sapiens GN=SRRM1 PE=1 SV=2;>sp|Q8IYB3-2|SRRM1_HUMAN Isoform 2 of Serine/argini	10	35	35	35	33	31	33	31	33	31	37.2	37.2	37.2	103.39	913	913;904;902;820;681;79;102;248;376;491	0	271.8	By MS/MS	By MS/MS	1.0542	0.92256	30.525	85	0	Median	0.89531	0.73649	22.804	43	0	Median	1.3688	1.1384	21.636	42	0	Median	36.5	34	43839000000	20512000000
Q9BR76;A9Z1Z3-3;A9Z1Z3	Q9BR76;A9Z1Z3-3;A9Z1Z3	1;1;1	1;1;1	1;1;1	Coronin-1B;Fer-1-like protein 4	CORO1B;FER1L4	>sp|Q9BR76|COR1B_HUMAN Coronin-1B OS=Homo sapiens GN=CORO1B PE=1 SV=1;>sp|A9Z1Z3-3|FR1L4_HUMAN Isoform 3 of Fer-1-like protein 4 OS=Homo sapiens GN=FER1L4;>sp|A9Z1Z3|FR1L4_HUMAN Fer-1-like protein 4 OS=Homo sapiens GN=FER1L4 PE=2 SV=1	3	1	1	1	1	1	1	1	1	1	1.4	1.4	1.4	54.234	489	489;1367;1794	0.0070533	1.6845	By MS/MS	By MS/MS	1.5176	1.2373	1.011	2	0	Median	NaN	NaN	NaN	1	0	Median	NaN	NaN	NaN	1	0	Median	1.4	1.4	397550000	152030000
B0QXZ6;O95503	B0QXZ6;O95503	2;2	1;1	1;1	Chromobox protein homolog 6	CBX6	>tr|B0QXZ6|B0QXZ6_HUMAN Chromobox protein homolog 6 OS=Homo sapiens GN=CBX6 PE=1 SV=1;>sp|O95503|CBX6_HUMAN Chromobox protein homolog 6 OS=Homo sapiens GN=CBX6 PE=1 SV=1	2	2	1	1	2	1	1	0	1	0	6.3	4.1	4.1	41.918	394	394;412	0	9.5604	By MS/MS	By matching	NaN	NaN	NaN	0	0	Median	NaN	NaN	NaN	0	0	Median	NaN	NaN	NaN	0	0	Median	6.3	2.3	0	0
B0QY90;B0QY89;Q9Y262-2;Q9Y262	B0QY90;B0QY89;Q9Y262-2;Q9Y262	1;1;1;1	1;1;1;1	1;1;1;1	Eukaryotic translation initiation factor 3 subunit L	EIF3L	>tr|B0QY90|B0QY90_HUMAN Eukaryotic translation initiation factor 3 subunit L OS=Homo sapiens GN=EIF3L PE=1 SV=1;>tr|B0QY89|B0QY89_HUMAN Eukaryotic translation initiation factor 3 subunit L OS=Homo sapiens GN=EIF3L PE=1 SV=1;>sp|Q9Y262-2|EIF3L_HUMAN Isoform	4	1	1	1	0	1	0	1	0	1	3.4	3.4	3.4	55.161	466	466;607;516;564	0.0051813	1.8336	By matching	By MS/MS	NaN	NaN	NaN	0	0	Median	NaN	NaN	NaN	0	0	Median	NaN	NaN	NaN	0	0	Median	0	3.4	0	0
B0QYK0;Q01844-6;Q01844-3;Q01844;Q01844-5;A0A0D9SFL3;C9JGE3;Q01844-2;H7BY36;F8WC90;Q01844-4	B0QYK0;Q01844-6;Q01844-3;Q01844;Q01844-5;A0A0D9SFL3;C9JGE3;Q01844-2;H7BY36	7;7;7;7;7;6;6;6;5;1;1	7;7;7;7;7;6;6;6;5;1;1	7;7;7;7;7;6;6;6;5;1;1	RNA-binding protein EWS	EWSR1	>tr|B0QYK0|B0QYK0_HUMAN RNA-binding protein EWS OS=Homo sapiens GN=EWSR1 PE=1 SV=1;>sp|Q01844-6|EWS_HUMAN Isoform 6 of RNA-binding protein EWS OS=Homo sapiens GN=EWSR1;>sp|Q01844-3|EWS_HUMAN Isoform 3 of RNA-binding protein EWS OS=Homo sapiens GN=EWSR1;>sp	11	7	7	7	6	7	6	7	6	7	16	16	16	64.929	618	618;600;655;656;661;584;620;583;308;293;354	0	66.852	By MS/MS	By MS/MS	1.0571	0.92941	41.814	17	0	Median	0.98483	0.81851	13.52	10	0	Median	2.1208	1.7049	17.323	7	0	Median	14.1	16	3313900000	1349600000
U3KQS8;F8WC47;U3KPY1;U3KQB0;B0QYL8;B0QYL9;P61218	U3KQS8;F8WC47;U3KPY1;U3KQB0;B0QYL8;B0QYL9;P61218	2;2;2;2;2;2;2	2;2;2;2;2;2;2	2;2;2;2;2;2;2	DNA-directed RNA polymerases I, II, and III subunit RPABC2	POLR2F	>tr|U3KQS8|U3KQS8_HUMAN DNA-directed RNA polymerases I, II, and III subunit RPABC2 OS=Homo sapiens GN=POLR2F PE=1 SV=1;>tr|F8WC47|F8WC47_HUMAN DNA-directed RNA polymerases I, II, and III subunit RPABC2 OS=Homo sapiens GN=POLR2F PE=1 SV=1;>tr|U3KPY1|U3KPY1_	7	2	2	2	2	2	2	2	2	2	34.7	34.7	34.7	11.078	98	98;111;112;122;126;158;127	0	13.281	By MS/MS	By MS/MS	0.97274	0.83023	59.085	4	0	Median	0.97274	0.83023	59.844	2	0	Median	1.6248	1.4078	65.667	3	1	Median	34.7	34.7	341780000	154420000
H3BQQ9;B0QYN7;P63279;H3BPC4;H3BRD1	H3BQQ9;B0QYN7;P63279;H3BPC4	3;3;3;2;1	3;3;3;2;1	3;3;3;2;1	SUMO-conjugating enzyme UBC9	UBE2I	>tr|H3BQQ9|H3BQQ9_HUMAN SUMO-conjugating enzyme UBC9 (Fragment) OS=Homo sapiens GN=UBE2I PE=1 SV=1;>tr|B0QYN7|B0QYN7_HUMAN SUMO-conjugating enzyme UBC9 OS=Homo sapiens GN=UBE2I PE=1 SV=1;>sp|P63279|UBC9_HUMAN SUMO-conjugating enzyme UBC9 OS=Homo sapiens GN	5	3	3	3	3	3	3	3	3	3	21.9	21.9	21.9	15.516	137	137;184;158;70;29	0	3.1165	By MS/MS	By MS/MS	1.1252	0.95331	28.07	5	0	Median	0.76503	0.65097	22.113	3	0	Median	1.4167	1.172	9.6789	3	1	Median	21.9	21.9	174950000	84932000
B0YIW6;P48444;Q6P1Q5;P48444-2	B0YIW6;P48444;Q6P1Q5;P48444-2	2;2;1;1	2;2;1;1	2;2;1;1	Coatomer subunit delta	ARCN1	>tr|B0YIW6|B0YIW6_HUMAN Archain 1, isoform CRA_a OS=Homo sapiens GN=ARCN1 PE=1 SV=1;>sp|P48444|COPD_HUMAN Coatomer subunit delta OS=Homo sapiens GN=ARCN1 PE=1 SV=1;>tr|Q6P1Q5|Q6P1Q5_HUMAN ARCN1 protein OS=Homo sapiens GN=ARCN1 PE=1 SV=1;>sp|P48444-2|COPD_H	4	2	2	2	1	2	1	2	1	2	4.2	4.2	4.2	61.626	552	552;511;189;423	0	4.1047	By MS/MS	By MS/MS	1.1649	0.99372	16.019	3	1	Median	NaN	NaN	NaN	1	0	Median	1.1402	0.96384	22.517	2	1	Median	2.2	4.2	63358000	37275000
B1AH49;P25325;P25325-2	B1AH49;P25325;P25325-2	2;2;2	2;2;2	2;2;2	Sulfurtransferase;3-mercaptopyruvate sulfurtransferase	MPST	>tr|B1AH49|B1AH49_HUMAN Sulfurtransferase OS=Homo sapiens GN=MPST PE=1 SV=1;>sp|P25325|THTM_HUMAN 3-mercaptopyruvate sulfurtransferase OS=Homo sapiens GN=MPST PE=1 SV=3;>sp|P25325-2|THTM_HUMAN Isoform 2 of 3-mercaptopyruvate sulfurtransferase OS=Homo sapie	3	2	2	2	0	2	0	2	0	2	11.2	11.2	11.2	24.982	224	224;297;317	0.000429	2.8112	By matching	By MS/MS	NaN	NaN	NaN	0	0	Median	NaN	NaN	NaN	0	0	Median	NaN	NaN	NaN	0	0	Median	0	11.2	0	0
B1AH87;P30536	B1AH87;P30536	2;2	2;2	2;2	Translocator protein	TSPO	>tr|B1AH87|B1AH87_HUMAN Putative peripheral benzodiazepine receptor-related protein (Fragment) OS=Homo sapiens GN=TSPO PE=1 SV=1;>sp|P30536|TSPOA_HUMAN Translocator protein OS=Homo sapiens GN=TSPO PE=1 SV=3	2	2	2	2	2	2	2	2	2	2	29	29	29	11.896	107	107;169	0	6.0627	By MS/MS	By MS/MS	1.0094	0.85169	37.911	5	0	Median	1.6926	1.3935	22.101	2	0	Median	0.9159	0.73987	14.417	3	0	Median	29	29	570670000	262530000
B1AHB1;P33992;B1AHB2;B1AHA9;F8WFD7	B1AHB1;P33992	13;13;4;4;1	13;13;4;4;1	13;13;4;4;1	DNA replication licensing factor MCM5	MCM5	>tr|B1AHB1|B1AHB1_HUMAN DNA helicase OS=Homo sapiens GN=MCM5 PE=1 SV=1;>sp|P33992|MCM5_HUMAN DNA replication licensing factor MCM5 OS=Homo sapiens GN=MCM5 PE=1 SV=5	5	13	13	13	11	10	11	10	11	10	25.9	25.9	25.9	77.592	691	691;734;150;231;57	0	37.731	By MS/MS	By MS/MS	1.6829	1.4108	89.322	6	0	Median	1.8047	1.493	86.754	3	0	Median	1.5694	1.3332	110.26	3	0	Median	23.2	22.4	848650000	466480000
B1AHC9;P12956;P12956-2	B1AHC9;P12956;P12956-2	3;3;2	3;3;2	3;3;2	X-ray repair cross-complementing protein 6	XRCC6	>tr|B1AHC9|B1AHC9_HUMAN X-ray repair cross-complementing protein 6 OS=Homo sapiens GN=XRCC6 PE=1 SV=1;>sp|P12956|XRCC6_HUMAN X-ray repair cross-complementing protein 6 OS=Homo sapiens GN=XRCC6 PE=1 SV=2;>sp|P12956-2|XRCC6_HUMAN Isoform 2 of X-ray repair cr	3	3	3	3	3	2	3	2	3	2	6.1	6.1	6.1	64.283	559	559;609;568	0	4.6636	By MS/MS	By MS/MS	1.3728	1.1787	36.809	5	5	Median	1.3728	1.1787	34.099	3	3	Median	1.4639	1.2404	54.44	2	2	Median	6.1	3.9	100090000	44002000
B1AJQ6;Q86Y82	B1AJQ6;Q86Y82	2;2	2;2	2;2	Syntaxin-12	STX12	>tr|B1AJQ6|B1AJQ6_HUMAN Syntaxin-12 (Fragment) OS=Homo sapiens GN=STX12 PE=1 SV=2;>sp|Q86Y82|STX12_HUMAN Syntaxin-12 OS=Homo sapiens GN=STX12 PE=1 SV=1	2	2	2	2	1	2	1	2	1	2	14.9	14.9	14.9	24.576	215	215;276	0	8.866	By MS/MS	By MS/MS	NaN	NaN	NaN	0	0	Median	NaN	NaN	NaN	0	0	Median	NaN	NaN	NaN	0	0	Median	7	14.9	0	0
B1AK81;Q92643-2;Q92643;A6NEM5;REV__Q5VT06	B1AK81;Q92643-2;Q92643;A6NEM5	4;4;4;2;1	4;4;4;2;1	4;4;4;2;1	GPI-anchor transamidase	PIGK	>tr|B1AK81|B1AK81_HUMAN GPI-anchor transamidase OS=Homo sapiens GN=PIGK PE=1 SV=1;>sp|Q92643-2|GPI8_HUMAN Isoform 2 of GPI-anchor transamidase OS=Homo sapiens GN=PIGK;>sp|Q92643|GPI8_HUMAN GPI-anchor transamidase OS=Homo sapiens GN=PIGK PE=1 SV=2;>tr|A6NEM	5	4	4	4	4	2	4	2	4	2	14.6	14.6	14.6	34.313	301	301;319;395;332;3117	0	10.137	By MS/MS	By MS/MS	1.288	1.0857	9.8844	3	0	Median	1.3792	1.1822	33.853	4	2	Median	1.6122	1.3524	31.351	2	1	Median	14.6	6	320920000	130320000
B1AK87;B1AK88;P47756-2;P47756	B1AK87;B1AK88;P47756-2;P47756	1;1;1;1	1;1;1;1	1;1;1;1	F-actin-capping protein subunit beta	CAPZB	>tr|B1AK87|B1AK87_HUMAN Capping protein (Actin filament) muscle Z-line, beta, isoform CRA_a OS=Homo sapiens GN=CAPZB PE=1 SV=1;>tr|B1AK88|B1AK88_HUMAN Capping protein (Actin filament) muscle Z-line, beta, isoform CRA_d OS=Homo sapiens GN=CAPZB PE=1 SV=1;>s	4	1	1	1	0	1	0	1	0	1	3.8	3.8	3.8	29.295	260	260;301;272;277	0.0099962	1.4961	By matching	By MS/MS	NaN	NaN	NaN	1	1	Median	NaN	NaN	NaN	0	0	Median	NaN	NaN	NaN	1	1	Median	0	3.8	12062000	4621000
B1AKQ8;F6X3N5;F6UT28;P62873-2;P62873	B1AKQ8;F6X3N5;F6UT28;P62873-2;P62873	1;1;1;1;1	1;1;1;1;1	1;1;1;1;1	Guanine nucleotide-binding protein G(I)/G(S)/G(T) subunit beta-1	GNB1	>tr|B1AKQ8|B1AKQ8_HUMAN Guanine nucleotide-binding protein G(I)/G(S)/G(T) subunit beta-1 (Fragment) OS=Homo sapiens GN=GNB1 PE=1 SV=5;>tr|F6X3N5|F6X3N5_HUMAN Guanine nucleotide-binding protein G(I)/G(S)/G(T) subunit beta-1 (Fragment) OS=Homo sapiens GN=GNB	5	1	1	1	0	1	0	1	0	1	13	13	13	12.285	108	108;163;165;332;340	0.0016549	2.2391	By matching	By MS/MS	NaN	NaN	NaN	1	1	Median	NaN	NaN	NaN	0	0	Median	NaN	NaN	NaN	1	1	Median	0	13	17732000	1352300
B1AKR6;Q9NP97;H3BQI1;Q8TF09	B1AKR6;Q9NP97	3;3;1;1	3;3;1;1	3;3;1;1	Dynein light chain roadblock-type 1	DYNLRB1	>tr|B1AKR6|B1AKR6_HUMAN Dynein light chain roadblock-type 1 OS=Homo sapiens GN=DYNLRB1 PE=1 SV=1;>sp|Q9NP97|DLRB1_HUMAN Dynein light chain roadblock-type 1 OS=Homo sapiens GN=DYNLRB1 PE=1 SV=3	4	3	3	3	3	3	3	3	3	3	33.1	33.1	33.1	16.253	148	148;96;125;96	0	18.343	By MS/MS	By MS/MS	0.83684	0.69286	10.043	5	0	Median	0.90975	0.76234	16.438	4	2	Median	0.85178	0.69566	12.519	3	0	Median	33.1	33.1	327680000	162610000
B1ALY0;C9JA33;Q8IXS6-2;Q8IXS6	B1ALY0;C9JA33;Q8IXS6-2;Q8IXS6	11;10;10;9	5;5;5;5	5;5;5;5	Paralemmin-2	PALM2-AKAP2;PALM2	>tr|B1ALY0|B1ALY0_HUMAN Protein PALM2-AKAP2 (Fragment) OS=Homo sapiens GN=PALM2-AKAP2 PE=1 SV=1;>tr|C9JA33|C9JA33_HUMAN Paralemmin-2 OS=Homo sapiens GN=PALM2 PE=1 SV=1;>sp|Q8IXS6-2|PALM2_HUMAN Isoform 2 of Paralemmin-2 OS=Homo sapiens GN=PALM2;>sp|Q8IXS6|P	4	11	5	5	10	11	4	5	4	5	31.2	12	12	47.626	433	433;377;411;379	0	6.6624	By MS/MS	By MS/MS	1.3123	1.1215	7.1471	3	0	Median	1.0532	0.8943	16.416	3	2	Median	1.2251	0.99598	45.143	5	3	Median	28.4	31.2	396010000	204640000
B1AMB1;B1AMB2;Q9BPZ7-5;Q9BPZ7-6;Q9BPZ7-3;Q9BPZ7-2;Q9BPZ7	B1AMB1;B1AMB2;Q9BPZ7-5;Q9BPZ7-6;Q9BPZ7-3;Q9BPZ7-2;Q9BPZ7	1;1;1;1;1;1;1	1;1;1;1;1;1;1	1;1;1;1;1;1;1	Target of rapamycin complex 2 subunit MAPKAP1	MAPKAP1	>tr|B1AMB1|B1AMB1_HUMAN Target of rapamycin complex 2 subunit MAPKAP1 (Fragment) OS=Homo sapiens GN=MAPKAP1 PE=1 SV=1;>tr|B1AMB2|B1AMB2_HUMAN Target of rapamycin complex 2 subunit MAPKAP1 (Fragment) OS=Homo sapiens GN=MAPKAP1 PE=1 SV=1;>sp|Q9BPZ7-5|SIN1_HU	7	1	1	1	0	1	0	1	0	1	15.1	15.1	15.1	10.36	93	93;132;323;372;475;486;522	0.00043066	2.8462	By matching	By MS/MS	NaN	NaN	NaN	1	1	Median	NaN	NaN	NaN	0	0	Median	NaN	NaN	NaN	1	1	Median	0	15.1	24480000	8024700
B1AMN7;Q9P2B4	B1AMN7;Q9P2B4	1;1	1;1	1;1	CTTNBP2 N-terminal-like protein	CTTNBP2NL	>tr|B1AMN7|B1AMN7_HUMAN CTTNBP2 N-terminal-like protein (Fragment) OS=Homo sapiens GN=CTTNBP2NL PE=1 SV=1;>sp|Q9P2B4|CT2NL_HUMAN CTTNBP2 N-terminal-like protein OS=Homo sapiens GN=CTTNBP2NL PE=1 SV=2	2	1	1	1	0	1	0	1	0	1	4.4	4.4	4.4	31.777	271	271;639	0.0062868	1.7161	By matching	By MS/MS	NaN	NaN	NaN	0	0	Median	NaN	NaN	NaN	0	0	Median	NaN	NaN	NaN	0	0	Median	0	4.4	0	0
B1AMV7;Q6P4A7-3;B1AMV8	B1AMV7;Q6P4A7-3;B1AMV8	2;2;1	1;1;1	1;1;1	Sideroflexin-4	SFXN4	>tr|B1AMV7|B1AMV7_HUMAN Sideroflexin-4 (Fragment) OS=Homo sapiens GN=SFXN4 PE=1 SV=1;>sp|Q6P4A7-3|SFXN4_HUMAN Isoform 3 of Sideroflexin-4 OS=Homo sapiens GN=SFXN4;>tr|B1AMV8|B1AMV8_HUMAN Sideroflexin-4 (Fragment) OS=Homo sapiens GN=SFXN4 PE=1 SV=5	3	2	1	1	2	2	1	1	1	1	10.7	7.3	7.3	19.652	178	178;221;63	0.002455	2.0788	By MS/MS	By MS/MS	0.68471	0.58626	102.41	2	1	Median	NaN	NaN	NaN	1	1	Median	NaN	NaN	NaN	1	0	Median	10.7	10.7	27933000	13686000
B1AN99;P35030-5;P35030-3;P35030-2;P35030-4;P35030	B1AN99;P35030-5;P35030-3;P35030-2;P35030-4;P35030	1;1;1;1;1;1	1;1;1;1;1;1	1;1;1;1;1;1	Trypsin-3	PRSS3	>tr|B1AN99|B1AN99_HUMAN Trypsin-3 (Fragment) OS=Homo sapiens GN=PRSS3 PE=1 SV=5;>sp|P35030-5|TRY3_HUMAN Isoform 5 of Trypsin-3 OS=Homo sapiens GN=PRSS3;>sp|P35030-3|TRY3_HUMAN Isoform 3 of Trypsin-3 OS=Homo sapiens GN=PRSS3;>sp|P35030-2|TRY3_HUMAN Isoform	6	1	1	1	1	0	1	0	1	0	7.3	7.3	7.3	19.401	178	178;240;247;260;261;304	0.00042319	2.6205	By MS/MS	By matching	NaN	NaN	NaN	0	0	Median	NaN	NaN	NaN	0	0	Median	NaN	NaN	NaN	0	0	Median	7.3	0	15378000	15378000
B1APH0;Q6ZN30;F5H586;H0Y6W5;Q6ZN30-2	B1APH0;Q6ZN30	3;3;1;1;1	3;3;1;1;1	3;3;1;1;1	Zinc finger protein basonuclin-2	BNC2	>tr|B1APH0|B1APH0_HUMAN Zinc finger protein basonuclin-2 OS=Homo sapiens GN=BNC2 PE=1 SV=1;>sp|Q6ZN30|BNC2_HUMAN Zinc finger protein basonuclin-2 OS=Homo sapiens GN=BNC2 PE=1 SV=1	5	3	3	3	2	2	2	2	2	2	4	4	4	114.53	1032	1032;1099;729;860;903	0	5.4375	By MS/MS	By MS/MS	1.3311	1.1257	24.894	2	1	Median	NaN	NaN	NaN	1	1	Median	NaN	NaN	NaN	1	0	Median	2.4	2.7	41865000	14855000
B1APM4;P35610;P35610-3;P35610-2	B1APM4;P35610;P35610-3;P35610-2	4;4;2;2	4;4;2;2	4;4;2;2	Sterol O-acyltransferase 1	SOAT1	>tr|B1APM4|B1APM4_HUMAN Sterol O-acyltransferase 1 (Fragment) OS=Homo sapiens GN=SOAT1 PE=1 SV=1;>sp|P35610|SOAT1_HUMAN Sterol O-acyltransferase 1 OS=Homo sapiens GN=SOAT1 PE=1 SV=3;>sp|P35610-3|SOAT1_HUMAN Isoform 3 of Sterol O-acyltransferase 1 OS=Homo s	4	4	4	4	3	3	3	3	3	3	25.8	25.8	25.8	29.892	260	260;550;485;492	0	46.775	By MS/MS	By MS/MS	1.4544	1.2005	4.7632	3	0	Median	1.4492	1.2005	106.67	3	2	Median	1.5112	1.244	35.266	3	1	Median	20.4	19.6	268800000	107280000
B1AUU8;P42566-2;P42566	B1AUU8;P42566-2;P42566	1;1;1	1;1;1	1;1;1	Epidermal growth factor receptor substrate 15	EPS15	>tr|B1AUU8|B1AUU8_HUMAN Epidermal growth factor receptor substrate 15 OS=Homo sapiens GN=EPS15 PE=1 SV=1;>sp|P42566-2|EPS15_HUMAN Isoform 2 of Epidermal growth factor receptor substrate 15 OS=Homo sapiens GN=EPS15;>sp|P42566|EPS15_HUMAN Epidermal growth fa	3	1	1	1	1	0	1	0	1	0	1.8	1.8	1.8	83.653	762	762;582;896	0.0062918	1.7213	By MS/MS	By matching	NaN	NaN	NaN	0	0	Median	NaN	NaN	NaN	0	0	Median	NaN	NaN	NaN	0	0	Median	1.8	0	10396000	0
B2R4S9;U3KQK0;Q99880;Q99879;Q99877;Q93079;Q5QNW6;P62807;P58876;P57053;O60814;Q5QNW6-2	B2R4S9;U3KQK0;Q99880;Q99879;Q99877;Q93079;Q5QNW6;P62807;P58876;P57053;O60814;Q5QNW6-2	5;5;5;5;5;5;5;5;5;5;5;5	1;1;1;1;1;1;1;1;1;1;1;1	1;1;1;1;1;1;1;1;1;1;1;1	Histone H2B;Histone H2B type 1-L;Histone H2B type 1-M;Histone H2B type 1-N;Histone H2B type 1-H;Histone H2B type 2-F;Histone H2B type 1-C/E/F/G/I;Histone H2B type 1-D;Histone H2B type F-S;Histone H2B type 1-K	HIST1H2BC;HIST1H2BN;HIST1H2BL;HIST1H2BM;HIST1H2BH;HIST2H2BF;HIST1H2BD;H2BFS;HIST1H2BK	>tr|B2R4S9|B2R4S9_HUMAN Histone H2B OS=Homo sapiens GN=HIST1H2BI PE=2 SV=1;>tr|U3KQK0|U3KQK0_HUMAN Histone H2B OS=Homo sapiens GN=HIST1H2BN PE=1 SV=1;>sp|Q99880|H2B1L_HUMAN Histone H2B type 1-L OS=Homo sapiens GN=HIST1H2BL PE=1 SV=3;>sp|Q99879|H2B1M_HUMAN	12	5	1	1	5	5	1	1	1	1	40.5	7.1	7.1	13.906	126	126;166;126;126;126;126;126;126;126;126;126;134	0.0051628	1.8076	By MS/MS	By MS/MS	1.1518	0.94487	5.1394	2	0	Median	NaN	NaN	NaN	1	0	Median	NaN	NaN	NaN	1	0	Median	40.5	40.5	276570000	130420000
B3KRF7;E9PC66;P17029;C9JA03;A0A0D9SFC3;C9JYI3;C9JTY4;A0A0A0MT18;M0QX82;J3KQR4;REV__A0A096LNH0;O75123-2;Q9UL58;O75123;Q8TF45;Q9NUT2-3;Q9NUT2-2;Q9NUT2;O60315-2;O60315	B3KRF7;E9PC66;P17029	3;3;3;1;1;1;1;1;1;1;1;1;1;1;1;1;1;1;1;1	2;2;2;0;0;0;0;0;0;0;0;0;0;0;0;0;0;0;0;0	2;2;2;0;0;0;0;0;0;0;0;0;0;0;0;0;0;0;0;0	Zinc finger protein with KRAB and SCAN domains 1	ZKSCAN1	>tr|B3KRF7|B3KRF7_HUMAN Zinc finger protein with KRAB and SCAN domains 1 OS=Homo sapiens GN=ZKSCAN1 PE=1 SV=1;>tr|E9PC66|E9PC66_HUMAN Zinc finger protein with KRAB and SCAN domains 1 OS=Homo sapiens GN=ZKSCAN1 PE=1 SV=1;>sp|P17029|ZKSC1_HUMAN Zinc finger p	20	3	2	2	2	2	1	2	1	2	11.1	9.4	9.4	39.323	350	350;527;563;148;392;409;431;496;591;697;2916;496;517;536;676;693;718;735;1190;1214	0	7.0786	By MS/MS	By MS/MS	0.71421	0.60188	73.397	2	1	Median	NaN	NaN	NaN	1	0	Median	NaN	NaN	NaN	1	1	Median	7.4	9.4	64397000	38562000
H0YMJ0;B3KTM8;Q9UBU8-2;Q9UBU8;H0YNE0;H0YLJ3;H0YMT8;H0YM21;Q9UBU8-3;H0YNX3;H0YLV1	H0YMJ0;B3KTM8;Q9UBU8-2;Q9UBU8;H0YNE0;H0YLJ3;H0YMT8;H0YM21;Q9UBU8-3	5;5;5;5;4;4;3;3;3;2;2	5;5;5;5;4;4;3;3;3;2;2	5;5;5;5;4;4;3;3;3;2;2	Mortality factor 4-like protein 1	MORF4L1	>tr|H0YMJ0|H0YMJ0_HUMAN Mortality factor 4-like protein 1 (Fragment) OS=Homo sapiens GN=MORF4L1 PE=1 SV=1;>tr|B3KTM8|B3KTM8_HUMAN Mortality factor 4-like protein 1 OS=Homo sapiens GN=MORF4L1 PE=1 SV=1;>sp|Q9UBU8-2|MO4L1_HUMAN Isoform 2 of Mortality factor	11	5	5	5	5	5	5	5	5	5	20.4	20.4	20.4	28.207	245	245;348;323;362;213;269;119;156;235;74;113	0	21.336	By MS/MS	By MS/MS	1.194	1.0101	7.0728	4	0	Median	1.2172	1.0592	19.769	4	2	Median	1.3017	1.1211	29.868	5	3	Median	20.4	20.4	607920000	266300000
B3KVL5;Q8TBK6-2;Q8TBK6	B3KVL5;Q8TBK6-2;Q8TBK6	1;1;1	1;1;1	1;1;1	Zinc finger CCHC domain-containing protein 10	ZCCHC10	>tr|B3KVL5|B3KVL5_HUMAN Zinc finger CCHC domain-containing protein 10 OS=Homo sapiens GN=ZCCHC10 PE=1 SV=1;>sp|Q8TBK6-2|ZCH10_HUMAN Isoform 2 of Zinc finger CCHC domain-containing protein 10 OS=Homo sapiens GN=ZCCHC10;>sp|Q8TBK6|ZCH10_HUMAN Zinc finger CCH	3	1	1	1	1	1	1	1	1	1	7.5	7.5	7.5	20.308	186	186;170;192	0	8.0388	By MS/MS	By MS/MS	1.1391	0.93212	14.543	2	0	Median	NaN	NaN	NaN	1	0	Median	NaN	NaN	NaN	1	0	Median	7.5	7.5	115480000	45545000
B3KY49;H0YAP3;B7Z4G6;Q9H7F4;Q8NFB2	B3KY49;H0YAP3;B7Z4G6;Q9H7F4;Q8NFB2	1;1;1;1;1	1;1;1;1;1	1;1;1;1;1	Transmembrane protein 185B;Transmembrane protein 185A	FAM11A;TMEM185A;TMEM185B	>tr|B3KY49|B3KY49_HUMAN Family with sequence similarity 11, member A, isoform CRA_a OS=Homo sapiens GN=TMEM185A PE=2 SV=1;>tr|H0YAP3|H0YAP3_HUMAN Transmembrane protein 185A (Fragment) OS=Homo sapiens GN=TMEM185A PE=4 SV=2;>tr|B7Z4G6|B7Z4G6_HUMAN Transmembr	5	1	1	1	1	1	1	1	1	1	5.2	5.2	5.2	20.036	172	172;223;291;350;350	0.0051649	1.8111	By MS/MS	By MS/MS	1.3914	1.1625	21.025	2	0	Median	NaN	NaN	NaN	1	0	Median	NaN	NaN	NaN	1	0	Median	5.2	5.2	66649000	27531000
B4DDL8;P78524-3;P78524-2;P78524;E9PKE0;E9PLH5	B4DDL8;P78524-3;P78524-2;P78524;E9PKE0;E9PLH5	5;5;5;5;4;3	5;5;5;5;4;3	4;4;4;4;3;3	Suppression of tumorigenicity 5 protein	ST5	>tr|B4DDL8|B4DDL8_HUMAN Suppression of tumorigenicity 5 protein OS=Homo sapiens GN=ST5 PE=1 SV=1;>sp|P78524-3|ST5_HUMAN Isoform 3 of Suppression of tumorigenicity 5 protein OS=Homo sapiens GN=ST5;>sp|P78524-2|ST5_HUMAN Isoform 2 of Suppression of tumorigen	6	5	5	4	4	4	4	4	3	3	9.8	9.8	8.2	75.035	650	650;609;717;1137;344;328	0	11.265	By MS/MS	By MS/MS	1.0975	0.91535	47.217	8	7	Median	2.0457	1.7035	58.344	3	3	Median	1.058	0.88684	40.482	5	4	Median	8.5	7.1	293320000	127460000
B4DEM9;Q9Y2S7	B4DEM9;Q9Y2S7	2;2	2;2	2;2	Polymerase delta-interacting protein 2	POLDIP2	>tr|B4DEM9|B4DEM9_HUMAN Polymerase delta-interacting protein 2 OS=Homo sapiens GN=POLDIP2 PE=1 SV=1;>sp|Q9Y2S7|PDIP2_HUMAN Polymerase delta-interacting protein 2 OS=Homo sapiens GN=POLDIP2 PE=1 SV=1	2	2	2	2	2	1	2	1	2	1	6.9	6.9	6.9	39.871	350	350;368	0.00084495	2.5972	By MS/MS	By MS/MS	2.3127	2.0174	42.603	2	2	Median	NaN	NaN	NaN	1	1	Median	NaN	NaN	NaN	1	1	Median	6.9	3.4	21718000	3986200
K7ESN5;M0R078;M0QZC4;K7EIV4;B4DFT4;Q9NW81-2;Q9NW81-6;Q9NW81-3;Q9NW81-5;Q9NW81;Q9NW81-4	K7ESN5;M0R078;M0QZC4;K7EIV4;B4DFT4;Q9NW81-2;Q9NW81-6;Q9NW81-3;Q9NW81-5;Q9NW81;Q9NW81-4	1;1;1;1;1;1;1;1;1;1;1	1;1;1;1;1;1;1;1;1;1;1	1;1;1;1;1;1;1;1;1;1;1	ATP synthase subunit s-like protein	DDHD2;ATP5SL	>tr|K7ESN5|K7ESN5_HUMAN ATP synthase subunit s-like protein (Fragment) OS=Homo sapiens GN=ATP5SL PE=1 SV=1;>tr|M0R078|M0R078_HUMAN ATP synthase subunit s-like protein OS=Homo sapiens GN=ATP5SL PE=1 SV=1;>tr|M0QZC4|M0QZC4_HUMAN ATP synthase subunit s-like p	11	1	1	1	1	1	1	1	1	1	11.9	11.9	11.9	12.05	101	101;121;172;177;178;158;185;191;230;257;263	0.0016536	2.2277	By MS/MS	By MS/MS	NaN	NaN	NaN	1	0	Median	NaN	NaN	NaN	0	0	Median	NaN	NaN	NaN	1	0	Median	11.9	11.9	27613000	14388000
B4DHE8;Q96DH6-2;Q96DH6;J3KTC1;J3QKT5;B4DM51;Q96DH6-3	B4DHE8;Q96DH6-2;Q96DH6;J3KTC1;J3QKT5;B4DM51;Q96DH6-3	4;4;4;3;2;2;2	4;4;4;3;2;2;2	4;4;4;3;2;2;2	RNA-binding protein Musashi homolog 2	IGSF9B;MSI2	>tr|B4DHE8|B4DHE8_HUMAN RNA-binding protein Musashi homolog 2 OS=Homo sapiens GN=MSI2 PE=1 SV=1;>sp|Q96DH6-2|MSI2H_HUMAN Isoform 2 of RNA-binding protein Musashi homolog 2 OS=Homo sapiens GN=MSI2;>sp|Q96DH6|MSI2H_HUMAN RNA-binding protein Musashi homolog 2	7	4	4	4	4	3	4	3	4	3	19.1	19.1	19.1	34.812	324	324;251;328;141;99;267;151	0	17.924	By MS/MS	By MS/MS	1.7926	1.5573	31.167	7	5	Median	1.8536	1.602	18.589	4	3	Median	1.7926	1.5449	41.397	3	2	Median	19.1	14.2	349210000	122860000
B4DLJ1;Q15853-2;Q15853;M0QYU7;M0QY46;M0QXT0;Q15853-4;Q15853-3	B4DLJ1;Q15853-2;Q15853;M0QYU7;M0QY46;M0QXT0;Q15853-4;Q15853-3	2;2;2;1;1;1;1;1	2;2;2;1;1;1;1;1	2;2;2;1;1;1;1;1	Upstream stimulatory factor 2	USF2	>tr|B4DLJ1|B4DLJ1_HUMAN Upstream stimulatory factor 2 OS=Homo sapiens GN=USF2 PE=1 SV=1;>sp|Q15853-2|USF2_HUMAN Isoform USF2A-delta-H of Upstream stimulatory factor 2 OS=Homo sapiens GN=USF2;>sp|Q15853|USF2_HUMAN Upstream stimulatory factor 2 OS=Homo sapie	8	2	2	2	1	1	1	1	1	1	6.3	6.3	6.3	36.619	349	349;338;346;149;170;253;215;279	0.0012495	2.3567	By MS/MS	By MS/MS	NaN	NaN	NaN	1	1	Median	NaN	NaN	NaN	1	1	Median	NaN	NaN	NaN	0	0	Median	3.2	3.2	19214000	5168300
B4DLN1;P52815;F6QW41	B4DLN1	13;3;2	13;3;2	3;3;2		MRPL12	>tr|B4DLN1|B4DLN1_HUMAN Uncharacterized protein OS=Homo sapiens PE=2 SV=1	3	13	13	3	13	12	13	12	3	3	41	41	12.2	48.099	442	442;198;178	0	112.27	By MS/MS	By MS/MS	1.2848	1.0903	22.394	28	0	Median	1.5361	1.2897	19.385	14	0	Median	1.2016	1.0015	11.965	14	0	Median	41	37.1	2862100000	1211100000
Q5W0G0;Q5W0F9;B4DN67;Q96J84-3;Q96J84;Q96J84-2	Q5W0G0;Q5W0F9;B4DN67;Q96J84-3;Q96J84;Q96J84-2	1;1;1;1;1;1	1;1;1;1;1;1	1;1;1;1;1;1	Kin of IRRE-like protein 1	KIRREL	>tr|Q5W0G0|Q5W0G0_HUMAN Kin of IRRE-like protein 1 OS=Homo sapiens GN=KIRREL PE=1 SV=1;>tr|Q5W0F9|Q5W0F9_HUMAN Kin of IRRE-like protein 1 OS=Homo sapiens GN=KIRREL PE=1 SV=1;>tr|B4DN67|B4DN67_HUMAN Kin of IRRE-like protein 1 OS=Homo sapiens GN=KIRREL PE=1	6	1	1	1	1	0	1	0	1	0	1.9	1.9	1.9	63.099	571	571;593;657;654;757;773	0.007023	1.6507	By MS/MS	By matching	NaN	NaN	NaN	1	1	Median	NaN	NaN	NaN	1	1	Median	NaN	NaN	NaN	0	0	Median	1.9	0	12237000	3780500
F6RU00;B4DQA8;Q96QI9;K7EJC8;E9PCW1;O95249	F6RU00;B4DQA8;Q96QI9;K7EJC8;E9PCW1;O95249	1;1;1;1;1;1	1;1;1;1;1;1	1;1;1;1;1;1	Golgi SNAP receptor complex member 1	GOSR1	>tr|F6RU00|F6RU00_HUMAN Golgi SNAP receptor complex member 1 OS=Homo sapiens GN=GOSR1 PE=1 SV=1;>tr|B4DQA8|B4DQA8_HUMAN Golgi SNAP receptor complex member 1 OS=Homo sapiens GN=GOSR1 PE=1 SV=1;>tr|Q96QI9|Q96QI9_HUMAN GOSR1 protein OS=Homo sapiens GN=GOSR1 P	6	1	1	1	1	1	1	1	1	1	16	16	16	9.4134	81	81;174;175;236;248;250	0	7.6087	By MS/MS	By MS/MS	2.0768	1.8417	36.105	3	3	Plateau	1.1339	1.0191	16.503	2	2	Median	NaN	NaN	NaN	1	1	Median	16	16	101980000	43209000
B4DR61;P61619;P61619-3;F8W776;Q8TC24;Q9H9S3-2;Q9H9S3-3;Q9H9S3;H7C1Q9;C9JXC6;H7C069;A6NK38;F2Z2C7;A6NIF9;C9JJV4;H7C1S8	B4DR61;P61619;P61619-3;F8W776;Q8TC24;Q9H9S3-2;Q9H9S3-3;Q9H9S3	10;10;7;6;6;6;6;6;3;3;3;3;3;3;3;2	10;10;7;6;6;6;6;6;3;3;3;3;3;3;3;2	10;10;7;6;6;6;6;6;3;3;3;3;3;3;3;2	Protein transport protein Sec61 subunit alpha isoform 1;Protein transport protein Sec61 subunit alpha isoform 2	SEC61A1;SEC61A2	>tr|B4DR61|B4DR61_HUMAN Protein transport protein Sec61 subunit alpha isoform 1 OS=Homo sapiens GN=SEC61A1 PE=1 SV=1;>sp|P61619|S61A1_HUMAN Protein transport protein Sec61 subunit alpha isoform 1 OS=Homo sapiens GN=SEC61A1 PE=1 SV=2;>sp|P61619-3|S61A1_HUMA	16	10	10	10	8	10	8	10	8	10	22.8	22.8	22.8	52.949	482	482;476;356;410;418;437;454;476;94;101;145;159;162;168;189;228	0	38.166	By MS/MS	By MS/MS	1.3662	1.0984	37.802	15	0	Median	1.7652	1.4531	38.632	7	0	Median	1.0261	0.84667	24.755	8	0	Median	20.3	22.8	2164800000	932700000
B4DUT8;Q99439;B4DDF4;Q99439-2;A0A087X271;K7ES69;A0A087X1X5;H3BVI6;H3BQH0;A0A087WV51;U3KPS3	B4DUT8;Q99439;B4DDF4;Q99439-2;A0A087X271	21;21;20;18;13;10;10;10;5;2;2	21;21;20;18;13;10;10;10;5;2;2	19;19;18;16;12;9;9;9;4;2;1	Calponin-2	CNN2	>tr|B4DUT8|B4DUT8_HUMAN Calponin OS=Homo sapiens GN=CNN2 PE=1 SV=1;>sp|Q99439|CNN2_HUMAN Calponin-2 OS=Homo sapiens GN=CNN2 PE=1 SV=4;>tr|B4DDF4|B4DDF4_HUMAN Calponin OS=Homo sapiens GN=CNN2 PE=1 SV=1;>sp|Q99439-2|CNN2_HUMAN Isoform 2 of Calponin-2 OS=Homo	11	21	21	19	20	20	20	20	19	18	80.6	80.6	78.8	35.943	330	330;309;298;270;179;148;191;218;154;66;103	0	186.5	By MS/MS	By MS/MS	0.80068	0.68956	13.26	37	0	Median	0.88728	0.74748	6.2961	18	0	Median	0.73603	0.61514	11.24	19	0	Median	78.8	80.6	12079000000	6482500000
B4DY09;Q12905;X6R6Z1;A0A0A0MRL0	B4DY09;Q12905	18;18;7;6	18;18;7;6	18;18;7;6	Interleukin enhancer-binding factor 2	ILF2	>tr|B4DY09|B4DY09_HUMAN Interleukin enhancer-binding factor 2 OS=Homo sapiens GN=ILF2 PE=1 SV=1;>sp|Q12905|ILF2_HUMAN Interleukin enhancer-binding factor 2 OS=Homo sapiens GN=ILF2 PE=1 SV=2	4	18	18	18	13	18	13	18	13	18	71	71	71	38.91	352	352;390;115;150	0	219.66	By MS/MS	By MS/MS	1.2503	1.0356	20.395	35	0	Median	1.5182	1.2641	8.8487	16	0	Median	1.0732	0.91598	10.905	19	0	Median	56.8	71	9776600000	4247400000
B4E1G1;Q9BUN8-2;Q9BUN8;E5RGY0	B4E1G1;Q9BUN8-2;Q9BUN8;E5RGY0	4;4;4;2	4;4;4;2	4;4;4;2	Derlin-1	DERL1	>tr|B4E1G1|B4E1G1_HUMAN Derlin-1 OS=Homo sapiens GN=DERL1 PE=1 SV=1;>sp|Q9BUN8-2|DERL1_HUMAN Isoform 2 of Derlin-1 OS=Homo sapiens GN=DERL1;>sp|Q9BUN8|DERL1_HUMAN Derlin-1 OS=Homo sapiens GN=DERL1 PE=1 SV=1;>tr|E5RGY0|E5RGY0_HUMAN Derlin-1 OS=Homo sapiens	4	4	4	4	4	4	4	4	4	4	31.1	31.1	31.1	17.033	151	151;231;251;151	0	15.713	By MS/MS	By MS/MS	1.128	0.94677	40.113	7	0	Median	1.6815	1.4186	44.678	4	0	Median	1.0971	0.91111	6.6457	3	0	Median	31.1	31.1	564630000	239980000
H0Y9V7;B4E2Q0;P98194-2;P98194-4;P98194;P98194-3;P98194-5;P98194-8;P98194-9;P98194-6;P98194-7	H0Y9V7;B4E2Q0;P98194-2;P98194-4;P98194;P98194-3;P98194-5;P98194-8;P98194-9;P98194-6;P98194-7	2;2;2;2;2;2;2;2;2;2;2	2;2;2;2;2;2;2;2;2;2;2	2;2;2;2;2;2;2;2;2;2;2	Calcium-transporting ATPase;Calcium-transporting ATPase type 2C member 1	ATP2C1	>tr|H0Y9V7|H0Y9V7_HUMAN Calcium-transporting ATPase type 2C member 1 (Fragment) OS=Homo sapiens GN=ATP2C1 PE=1 SV=1;>tr|B4E2Q0|B4E2Q0_HUMAN Calcium-transporting ATPase OS=Homo sapiens GN=ATP2C1 PE=1 SV=1;>sp|P98194-2|AT2C1_HUMAN Isoform 2 of Calcium-transp	11	2	2	2	0	2	0	2	0	2	3	3	3	98.938	903	903;953;888;903;919;923;939;944;949;959;973	0	3.8119	By matching	By MS/MS	1.8216	1.5665	19.232	2	2	Median	NaN	NaN	NaN	0	0	Median	1.8216	1.5665	19.232	2	2	Median	0	3	21294000	4408700
B4E3T4;Q93062-4;Q93062-5;Q93062;Q93062-2;Q93062-3	B4E3T4;Q93062-4;Q93062-5;Q93062;Q93062-2;Q93062-3	1;1;1;1;1;1	1;1;1;1;1;1	1;1;1;1;1;1	RNA-binding protein with multiple splicing	RBPMS	>tr|B4E3T4|B4E3T4_HUMAN HCG2043421, isoform CRA_c OS=Homo sapiens GN=RBPMS PE=1 SV=1;>sp|Q93062-4|RBPMS_HUMAN Isoform D of RNA-binding protein with multiple splicing OS=Homo sapiens GN=RBPMS;>sp|Q93062-5|RBPMS_HUMAN Isoform E of RNA-binding protein with mu	6	1	1	1	1	1	1	1	1	1	6.2	6.2	6.2	24.997	224	224;143;152;196;204;219	0.00083963	2.4711	By MS/MS	By MS/MS	1.3559	1.2296	56.438	2	1	Median	NaN	NaN	NaN	1	0	Median	NaN	NaN	NaN	1	1	Median	6.2	6.2	17671000	6683200
B5MBX0;Q96FF9	B5MBX0;Q96FF9	1;1	1;1	1;1	Sororin	CDCA5	>tr|B5MBX0|B5MBX0_HUMAN Sororin OS=Homo sapiens GN=CDCA5 PE=1 SV=1;>sp|Q96FF9|CDCA5_HUMAN Sororin OS=Homo sapiens GN=CDCA5 PE=1 SV=1	2	1	1	1	0	1	0	1	0	1	4.6	4.6	4.6	33.734	307	307;252	0.00042845	2.8012	By matching	By MS/MS	NaN	NaN	NaN	1	1	Median	NaN	NaN	NaN	0	0	Median	NaN	NaN	NaN	1	1	Median	0	4.6	12637000	6036900
B5MC51;P53671-2;P53671;P53671-3	B5MC51;P53671-2;P53671;P53671-3	1;1;1;1	1;1;1;1	1;1;1;1	LIM domain kinase 2	LIMK2	>tr|B5MC51|B5MC51_HUMAN LIM domain kinase 2 OS=Homo sapiens GN=LIMK2 PE=1 SV=1;>sp|P53671-2|LIMK2_HUMAN Isoform LIMK2b of LIM domain kinase 2 OS=Homo sapiens GN=LIMK2;>sp|P53671|LIMK2_HUMAN LIM domain kinase 2 OS=Homo sapiens GN=LIMK2 PE=1 SV=1;>sp|P53671-	4	1	1	1	1	1	1	1	1	1	1.6	1.6	1.6	71.192	629	629;617;638;686	0.0020576	2.1378	By MS/MS	By MS/MS	1.669	1.3982	12.126	2	0	Median	NaN	NaN	NaN	1	0	Median	NaN	NaN	NaN	1	0	Median	1.6	1.6	38297000	14364000
G5E9F5;B5MC53;B5MCF8;P39210	G5E9F5;B5MC53;B5MCF8;P39210	1;1;1;1	1;1;1;1	1;1;1;1	Protein Mpv17	MPV17	>tr|G5E9F5|G5E9F5_HUMAN MpV17 transgene, murine homolog, glomerulosclerosis, isoform CRA_d OS=Homo sapiens GN=MPV17 PE=1 SV=1;>tr|B5MC53|B5MC53_HUMAN MpV17 transgene, murine homolog, glomerulosclerosis, isoform CRA_f OS=Homo sapiens GN=MPV17 PE=1 SV=1;>tr|	4	1	1	1	1	1	1	1	1	1	20.4	20.4	20.4	12.958	113	113;170;171;176	0	22.925	By MS/MS	By MS/MS	1.3618	1.1397	11.179	2	0	Median	NaN	NaN	NaN	1	0	Median	NaN	NaN	NaN	1	0	Median	20.4	20.4	187280000	77606000
B7WNX0;B5MCB3;Q4FZB7-2;Q4FZB7	B7WNX0;B5MCB3;Q4FZB7-2;Q4FZB7	1;1;1;1	1;1;1;1	1;1;1;1	Histone-lysine N-methyltransferase SUV420H1	SUV420H1	>tr|B7WNX0|B7WNX0_HUMAN Histone-lysine N-methyltransferase SUV420H1 OS=Homo sapiens GN=SUV420H1 PE=1 SV=3;>tr|B5MCB3|B5MCB3_HUMAN Histone-lysine N-methyltransferase SUV420H1 OS=Homo sapiens GN=SUV420H1 PE=1 SV=2;>sp|Q4FZB7-2|SV421_HUMAN Isoform 2 of Histon	4	1	1	1	1	0	1	0	1	0	3.5	3.5	3.5	42.057	370	370;402;393;885	0.005169	1.8132	By MS/MS	By matching	NaN	NaN	NaN	1	0	Median	NaN	NaN	NaN	1	0	Median	NaN	NaN	NaN	0	0	Median	3.5	0	14320000	7917500
B5MCF9;O00541;O00541-2;B3KXD6;H7C267;H7BYY8;REV__B7Z8E5;REV__Q14722;F5H4R1;J3KNB8;F5H538;Q674R7;Q9Y6R4-2;Q9Y6R4	B5MCF9;O00541;O00541-2;B3KXD6	30;30;26;24;8;3;1;1;1;1;1;1;1;1	30;30;26;24;8;3;1;1;1;1;1;1;1;1	30;30;26;24;8;3;1;1;1;1;1;1;1;1	Pescadillo homolog	PES1	>tr|B5MCF9|B5MCF9_HUMAN Pescadillo homolog OS=Homo sapiens GN=PES1 PE=1 SV=1;>sp|O00541|PESC_HUMAN Pescadillo homolog OS=Homo sapiens GN=PES1 PE=1 SV=1;>sp|O00541-2|PESC_HUMAN Isoform 2 of Pescadillo homolog OS=Homo sapiens GN=PES1;>tr|B3KXD6|B3KXD6_HUMAN	14	30	30	30	28	27	28	27	28	27	49.7	49.7	49.7	66.077	571	571;588;583;449;194;135;390;419;1442;1554;1604;924;1558;1608	0	132.96	By MS/MS	By MS/MS	1.3756	1.1378	10.721	59	0	Median	1.3262	1.0949	12.477	28	0	Median	1.3848	1.1595	8.9591	31	0	Median	49.7	44.7	18304000000	7510200000
B5MCW3;Q9H0E9-2;Q9H0E9;H7C128;H7C179;H7C127;Q9H0E9-4;Q9H0E9-3;H0YAH7;F8WBH2;C9JV05;F8WDX5;D6RID0;F8WCS7;H0YA84;H7C2P4	B5MCW3;Q9H0E9-2;Q9H0E9;H7C128;H7C179;H7C127;Q9H0E9-4;Q9H0E9-3	18;18;18;17;17;17;17;10;6;5;3;2;2;2;2;1	18;18;18;17;17;17;17;10;6;5;3;2;2;2;2;1	18;18;18;17;17;17;17;10;6;5;3;2;2;2;2;1	Bromodomain-containing protein 8	BRD8	>tr|B5MCW3|B5MCW3_HUMAN Bromodomain-containing protein 8 OS=Homo sapiens GN=BRD8 PE=1 SV=1;>sp|Q9H0E9-2|BRD8_HUMAN Isoform 2 of Bromodomain-containing protein 8 OS=Homo sapiens GN=BRD8;>sp|Q9H0E9|BRD8_HUMAN Bromodomain-containing protein 8 OS=Homo sapiens	16	18	18	18	15	16	15	16	15	16	31.2	31.2	31.2	95.361	878	878;951;1235;857;861;892;866;757;292;79;122;39;48;67;195;187	0	128.57	By MS/MS	By MS/MS	1.0317	0.8767	49.587	26	0	Median	1.0317	0.92639	54.393	12	0	Median	0.98014	0.8188	46.812	14	0	Median	28.8	27.4	2644700000	1361600000
B5MDF5;P62826;J3KQE5;F5H018;B4DV51;H0YFC6;A0A087X0W0	B5MDF5;P62826;J3KQE5;F5H018;B4DV51	10;10;9;8;5;4;1	10;10;9;8;5;4;1	10;10;9;8;5;4;1	GTP-binding nuclear protein Ran	RAN	>tr|B5MDF5|B5MDF5_HUMAN GTP-binding nuclear protein Ran OS=Homo sapiens GN=RAN PE=1 SV=1;>sp|P62826|RAN_HUMAN GTP-binding nuclear protein Ran OS=Homo sapiens GN=RAN PE=1 SV=3;>tr|J3KQE5|J3KQE5_HUMAN GTP-binding nuclear protein Ran (Fragment) OS=Homo sapien	7	10	10	10	10	10	10	10	10	10	38.6	38.6	38.6	26.224	233	233;216;234;199;128;103;53	0	34.149	By MS/MS	By MS/MS	1.1201	0.91629	14.687	18	0	Median	1.0212	0.86671	8.4345	9	0	Median	1.287	1.0514	14.717	9	0	Median	38.6	38.6	3999700000	1909000000
B5MDQ0;Q2NKX8	B5MDQ0;Q2NKX8	11;11	11;11	11;11	DNA excision repair protein ERCC-6-like	ERCC6L	>tr|B5MDQ0|B5MDQ0_HUMAN DNA excision repair protein ERCC-6-like OS=Homo sapiens GN=ERCC6L PE=1 SV=1;>sp|Q2NKX8|ERC6L_HUMAN DNA excision repair protein ERCC-6-like OS=Homo sapiens GN=ERCC6L PE=1 SV=1	2	11	11	11	8	9	8	9	8	9	13.2	13.2	13.2	126.98	1127	1127;1250	0	53.001	By MS/MS	By MS/MS	0.7397	0.66355	13.665	7	0	Median	0.72307	0.60682	5.5334	3	0	Median	0.82631	0.71538	16.653	4	0	Median	10.1	11.6	669890000	302580000
E7EW69;E7EX04;B5ME97;Q9P0V9;Q9P0V9-2;Q9P0V9-3;C9JEW2;C9JNR7	E7EW69;E7EX04;B5ME97;Q9P0V9;Q9P0V9-2;Q9P0V9-3	5;5;5;5;5;4;2;2	5;5;5;5;5;4;2;2	5;5;5;5;5;4;2;2	Septin-10	2010-09-01	>tr|E7EW69|E7EW69_HUMAN Septin-10 OS=Homo sapiens GN=SEPT10 PE=1 SV=1;>tr|E7EX04|E7EX04_HUMAN Septin-10 OS=Homo sapiens GN=SEPT10 PE=1 SV=1;>tr|B5ME97|B5ME97_HUMAN Septin 10, isoform CRA_c OS=Homo sapiens GN=SEPT10 PE=1 SV=2;>sp|Q9P0V9|SEP10_HUMAN Septin-1	8	5	5	5	4	2	4	2	4	2	15.3	15.3	15.3	52.145	450	450;473;544;454;503;431;58;61	0	18.191	By MS/MS	By MS/MS	1.1686	1.0417	10.78	3	0	Median	1.1153	0.96446	10.898	2	0	Median	2.0505	1.7219	63.504	2	1	Median	10.9	6.9	96218000	36255000
H0Y2V1;H7C4C5;B5MEG9;F8W9U4;E7EVA0;P27816-5;P27816-4;P27816-2;P27816-6;P27816	H0Y2V1;H7C4C5;B5MEG9;F8W9U4;E7EVA0;P27816-5;P27816-4;P27816-2;P27816-6;P27816	4;4;4;4;4;4;4;4;4;4	4;4;4;4;4;4;4;4;4;4	4;4;4;4;4;4;4;4;4;4	Microtubule-associated protein;Microtubule-associated protein 4	MAP4	>tr|H0Y2V1|H0Y2V1_HUMAN Microtubule-associated protein (Fragment) OS=Homo sapiens GN=MAP4 PE=1 SV=1;>tr|H7C4C5|H7C4C5_HUMAN Microtubule-associated protein (Fragment) OS=Homo sapiens GN=MAP4 PE=1 SV=1;>tr|B5MEG9|B5MEG9_HUMAN Microtubule-associated protein 4	10	4	4	4	3	4	3	4	3	4	11	11	11	48.646	463	463;493;712;828;2297;809;872;979;1135;1152	0	14.843	By MS/MS	By MS/MS	1.0568	0.89908	14.143	5	0	Median	1.2915	1.1154	23.537	3	1	Plateau	1.0531	0.87967	12.46	3	0	Median	9.3	11	413730000	174380000
H7C2W9;C9JU56;B7Z4E3;B7Z4C8;P62899-3;P62899;P62899-2;B8ZZK4	H7C2W9;C9JU56;B7Z4E3;B7Z4C8;P62899-3;P62899;P62899-2;B8ZZK4	4;4;4;4;4;4;4;3	4;4;4;4;4;4;4;3	4;4;4;4;4;4;4;3	60S ribosomal protein L31	RPL31	>tr|H7C2W9|H7C2W9_HUMAN 60S ribosomal protein L31 (Fragment) OS=Homo sapiens GN=RPL31 PE=1 SV=1;>tr|C9JU56|C9JU56_HUMAN 60S ribosomal protein L31 (Fragment) OS=Homo sapiens GN=RPL31 PE=1 SV=1;>tr|B7Z4E3|B7Z4E3_HUMAN 60S ribosomal protein L31 OS=Homo sapien	8	4	4	4	4	3	4	3	4	3	36.1	36.1	36.1	12.701	108	108;115;120;130;121;125;128;79	0	10.149	By MS/MS	By MS/MS	1.3384	1.1039	14.47	8	0	Median	1.3853	1.1618	15.396	5	0	Median	1.2834	1.0221	10.825	3	0	Median	36.1	28.7	992010000	409430000
H0YNV1;H0YKE2;H0YAK7;H3BVD1;B7Z5N5;P84022-4;P84022-3;P84022-2;P84022;O15198-2;Q15796-2;Q99717;Q15797;Q15796;O15198	H0YNV1;H0YKE2;H0YAK7;H3BVD1;B7Z5N5;P84022-4;P84022-3;P84022-2;P84022;O15198-2;Q15796-2;Q99717;Q15797;Q15796;O15198	1;1;1;1;1;1;1;1;1;1;1;1;1;1;1	1;1;1;1;1;1;1;1;1;1;1;1;1;1;1	1;1;1;1;1;1;1;1;1;1;1;1;1;1;1	Mothers against decapentaplegic homolog 3;Mothers against decapentaplegic homolog 9;Mothers against decapentaplegic homolog 2;Mothers against decapentaplegic homolog 5;Mothers against decapentaplegic homolog 1	SMAD3;SMAD5;SMAD2;SMAD9;SMAD1	>tr|H0YNV1|H0YNV1_HUMAN Mothers against decapentaplegic homolog 3 (Fragment) OS=Homo sapiens GN=SMAD3 PE=1 SV=1;>tr|H0YKE2|H0YKE2_HUMAN Mothers against decapentaplegic homolog 3 (Fragment) OS=Homo sapiens GN=SMAD3 PE=1 SV=5;>tr|H0YAK7|H0YAK7_HUMAN Mothers	15	1	1	1	1	0	1	0	1	0	13.1	13.1	13.1	9.3382	84	84;113;174;213;431;230;320;381;425;430;437;465;465;467;467	0.0088872	1.553	By MS/MS	By matching	NaN	NaN	NaN	1	1	Median	NaN	NaN	NaN	1	1	Median	NaN	NaN	NaN	0	0	Median	13.1	0	22162000	10996000
B7Z6D5;Q96GQ7;A0A087X059;A0A087WYH5	B7Z6D5;Q96GQ7	32;31;9;5	32;31;9;5	32;31;9;5	Probable ATP-dependent RNA helicase DDX27	DDX27	>tr|B7Z6D5|B7Z6D5_HUMAN Probable ATP-dependent RNA helicase DDX27 OS=Homo sapiens GN=DDX27 PE=1 SV=1;>sp|Q96GQ7|DDX27_HUMAN Probable ATP-dependent RNA helicase DDX27 OS=Homo sapiens GN=DDX27 PE=1 SV=2	4	32	32	32	29	30	29	30	29	30	46.5	46.5	46.5	86.604	765	765;796;275;169	0	179.28	By MS/MS	By MS/MS	1.6673	1.3686	34.71	49	0	Median	1.2146	0.99868	26.263	25	0	Median	1.924	1.5599	19.825	24	0	Median	42.4	43.3	9378500000	3785800000
K7EN82;B7Z8J4;P30419-2;P30419	K7EN82;B7Z8J4;P30419-2;P30419	3;3;3;3	3;3;3;3	2;2;2;2	Glycylpeptide N-tetradecanoyltransferase 1	NMT1	>tr|K7EN82|K7EN82_HUMAN Glycylpeptide N-tetradecanoyltransferase 1 (Fragment) OS=Homo sapiens GN=NMT1 PE=1 SV=1;>tr|B7Z8J4|B7Z8J4_HUMAN Glycylpeptide N-tetradecanoyltransferase 1 OS=Homo sapiens GN=NMT1 PE=1 SV=1;>sp|P30419-2|NMT1_HUMAN Isoform Short of Gl	4	3	3	2	3	3	3	3	2	2	43.1	43.1	34.7	8.1691	72	72;137;416;496	0	7.7685	By MS/MS	By MS/MS	1.392	1.1578	11.477	4	0	Median	1.292	1.095	23.462	3	2	Plateau	1.4978	1.2238	13.19	3	0	Median	43.1	43.1	198700000	85297000
H0YHC3;F8W020;F8W118;F8VXI6;F8VUX1;F8VY35;F8VV59;B7Z9C2;F8W0J6;F5H4R6;H0YIV4;P55209-3;P55209-2;P55209;F8VRJ2;H0YH88;F8W543;E9PNW0;E9PJJ2;E9PS34;E9PNJ7;A8MXH2;F8VVB5;E9PKT8;C9J6D1;C9JZI7;Q99733;Q99733-2	H0YHC3;F8W020;F8W118;F8VXI6;F8VUX1;F8VY35;F8VV59;B7Z9C2;F8W0J6;F5H4R6;H0YIV4;P55209-3;P55209-2;P55209;F8VRJ2;H0YH88;F8W543	3;3;3;3;3;3;3;3;3;3;3;3;3;3;2;2;2;1;1;1;1;1;1;1;1;1;1;1	3;3;3;3;3;3;3;3;3;3;3;3;3;3;2;2;2;1;1;1;1;1;1;1;1;1;1;1	3;3;3;3;3;3;3;3;3;3;3;3;3;3;2;2;2;1;1;1;1;1;1;1;1;1;1;1	Nucleosome assembly protein 1-like 1	NAP1L1	>tr|H0YHC3|H0YHC3_HUMAN Nucleosome assembly protein 1-like 1 (Fragment) OS=Homo sapiens GN=NAP1L1 PE=1 SV=1;>tr|F8W020|F8W020_HUMAN Nucleosome assembly protein 1-like 1 (Fragment) OS=Homo sapiens GN=NAP1L1 PE=1 SV=1;>tr|F8W118|F8W118_HUMAN Nucleosome assem	28	3	3	3	2	3	2	3	2	3	22.7	22.7	22.7	23.417	198	198;207;209;215;237;264;327;349;379;383;385;323;368;391;114;177;328;107;128;133;140;156;161;169;178;278;375;386	0	9.4644	By MS/MS	By MS/MS	1.2282	1.0087	21.056	4	0	Median	1.1544	0.95414	35.044	2	0	Median	1.3172	1.0706	63.6	3	1	Median	13.6	22.7	184070000	75581000
B7ZBQ3;Q9H944;A6PVP4;A0A087X1F4;Q9H944-2;B7ZBQ1	B7ZBQ3;Q9H944;A6PVP4;A0A087X1F4;Q9H944-2	5;5;4;4;3;1	5;5;4;4;3;1	5;5;4;4;3;1	Mediator of RNA polymerase II transcription subunit 20	MED20	>tr|B7ZBQ3|B7ZBQ3_HUMAN Mediator of RNA polymerase II transcription subunit 20 OS=Homo sapiens GN=MED20 PE=1 SV=1;>sp|Q9H944|MED20_HUMAN Mediator of RNA polymerase II transcription subunit 20 OS=Homo sapiens GN=MED20 PE=1 SV=1;>tr|A6PVP4|A6PVP4_HUMAN Media	6	5	5	5	5	4	5	4	5	4	49	49	49	15.923	145	145;212;140;211;123;61	0	33.986	By MS/MS	By MS/MS	1.1315	0.97604	44.43	6	0	Median	0.66779	0.56617	16.671	3	0	Median	1.5064	1.2902	8.4784	3	0	Median	49	41.4	479710000	205270000
C9JEL3;B9A044;B8ZZ50;O60573-2;O60573;B4E1E4;B9A023;B8ZZL3	C9JEL3;B9A044;B8ZZ50;O60573-2;O60573;B4E1E4;B9A023;B8ZZL3	2;2;2;2;2;1;1;1	2;2;2;2;2;1;1;1	2;2;2;2;2;1;1;1	Eukaryotic translation initiation factor 4E type 2	EIF4E2	>tr|C9JEL3|C9JEL3_HUMAN Eukaryotic translation initiation factor 4E type 2 (Fragment) OS=Homo sapiens GN=EIF4E2 PE=1 SV=1;>tr|B9A044|B9A044_HUMAN Eukaryotic translation initiation factor 4E type 2 OS=Homo sapiens GN=EIF4E2 PE=1 SV=1;>tr|B8ZZ50|B8ZZ50_HUMAN	8	2	2	2	1	2	1	2	1	2	11.3	11.3	11.3	24.602	213	213;233;236;234;245;188;189;200	0	6.3817	By MS/MS	By MS/MS	1.1677	0.95563	34.111	3	1	Median	NaN	NaN	NaN	1	0	Median	0.94097	0.78473	27.865	2	1	Median	6.1	11.3	78656000	34035000
H7C173;H7C202;B8ZZ87;Q6P582;Q6NZ67;H7BZ50	H7C173;H7C202;B8ZZ87;Q6P582;Q6NZ67;H7BZ50	2;2;2;2;2;1	2;2;2;2;2;1	2;2;2;2;2;1	Mitotic-spindle organizing protein 2A;Mitotic-spindle organizing protein 2B	MZT2B;MZT2A	>tr|H7C173|H7C173_HUMAN Mitotic-spindle organizing protein 2B (Fragment) OS=Homo sapiens GN=MZT2B PE=1 SV=1;>tr|H7C202|H7C202_HUMAN Mitotic-spindle organizing protein 2A (Fragment) OS=Homo sapiens GN=MZT2A PE=4 SV=1;>tr|B8ZZ87|B8ZZ87_HUMAN Mitotic-spindle	6	2	2	2	2	1	2	1	2	1	16.4	16.4	16.4	12.395	122	122;140;218;158;158;121	0.0004268	2.7429	By MS/MS	By MS/MS	1.068	0.8799	8.2654	2	1	Median	NaN	NaN	NaN	1	0	Median	NaN	NaN	NaN	1	1	Median	16.4	10.7	79087000	37495000
F8WBH6;C9JIV5;B8ZZJ6;Q8TD22	F8WBH6;C9JIV5;B8ZZJ6;Q8TD22	1;1;1;1	1;1;1;1	1;1;1;1	Sideroflexin-5	SFXN5	>tr|F8WBH6|F8WBH6_HUMAN Sideroflexin-5 OS=Homo sapiens GN=SFXN5 PE=1 SV=1;>tr|C9JIV5|C9JIV5_HUMAN Sideroflexin-5 (Fragment) OS=Homo sapiens GN=SFXN5 PE=1 SV=1;>tr|B8ZZJ6|B8ZZJ6_HUMAN Sideroflexin-5 OS=Homo sapiens GN=SFXN5 PE=1 SV=1;>sp|Q8TD22|SFXN5_HUMAN	4	1	1	1	1	0	1	0	1	0	34.1	34.1	34.1	9.2122	88	88;156;253;340	0	17.459	By MS/MS	By matching	NaN	NaN	NaN	1	0	Median	NaN	NaN	NaN	1	0	Median	NaN	NaN	NaN	0	0	Median	34.1	0	15239000	9153200
B8ZZN6;P63165;B8ZZ67;P63165-2;B8ZZJ0;B9A032	B8ZZN6;P63165;B8ZZ67;P63165-2	3;3;2;2;1;1	3;3;2;2;1;1	3;3;2;2;1;1	Small ubiquitin-related modifier 1	SUMO1	>tr|B8ZZN6|B8ZZN6_HUMAN Small ubiquitin-related modifier 1 OS=Homo sapiens GN=SUMO1 PE=1 SV=1;>sp|P63165|SUMO1_HUMAN Small ubiquitin-related modifier 1 OS=Homo sapiens GN=SUMO1 PE=1 SV=1;>tr|B8ZZ67|B8ZZ67_HUMAN SMT3 suppressor of mif two 3 homolog 1 (Yeast	6	3	3	3	2	3	2	3	2	3	21.9	21.9	21.9	16.645	146	146;101;62;76;58;77	0	6.9771	By MS/MS	By MS/MS	1.1835	0.99122	18.771	3	0	Median	1.0547	0.97273	26.502	2	0	Median	0.92798	0.88546	22.804	3	2	Median	15.8	21.9	296400000	158390000
B9A067;Q16891-3;Q16891-2;Q16891-4;Q16891;H7C463;C9J406;A0A087WYS0;D6RAW4	B9A067;Q16891-3;Q16891-2;Q16891-4;Q16891;H7C463;C9J406	23;23;23;23;23;22;22;6;3	23;23;23;23;23;22;22;6;3	23;23;23;23;23;22;22;6;3	MICOS complex subunit MIC60	IMMT	>tr|B9A067|B9A067_HUMAN MICOS complex subunit MIC60 OS=Homo sapiens GN=IMMT PE=1 SV=2;>sp|Q16891-3|MIC60_HUMAN Isoform 3 of MICOS complex subunit MIC60 OS=Homo sapiens GN=IMMT;>sp|Q16891-2|MIC60_HUMAN Isoform 2 of MICOS complex subunit MIC60 OS=Homo sapien	9	23	23	23	19	20	19	20	19	20	40.2	40.2	40.2	78.973	711	711;726;747;757;758;613;659;372;147	0	95.915	By MS/MS	By MS/MS	1.1497	0.96466	14.724	30	0	Median	1.0938	0.91045	10.551	14	0	Median	1.1902	1.0117	16.922	16	0	Median	33.3	35.4	2969200000	1403200000
J3KMX2;B9EGA3;Q92925-3;Q92925;Q92925-2;J3QWB6;J3QQL7	J3KMX2;B9EGA3;Q92925-3;Q92925;Q92925-2;J3QWB6	32;32;32;32;31;17;1	32;32;32;32;31;17;1	27;27;27;27;26;17;1	SWI/SNF-related matrix-associated actin-dependent regulator of chromatin subfamily D member 2	SMARCD2	>tr|J3KMX2|J3KMX2_HUMAN SWI/SNF-related matrix-associated actin-dependent regulator of chromatin subfamily D member 2 OS=Homo sapiens GN=SMARCD2 PE=1 SV=1;>tr|B9EGA3|B9EGA3_HUMAN SMARCD2 protein OS=Homo sapiens GN=SMARCD2 PE=1 SV=1;>sp|Q92925-3|SMRD2_HUMAN	7	32	32	27	32	32	32	32	27	27	70.4	70.4	60.7	52.238	456	456;494;483;531;510;231;109	0	275.68	By MS/MS	By MS/MS	0.96769	0.85342	59.103	73	0	Median	0.75272	0.63371	26.562	36	0	Median	1.4751	1.2409	57.128	37	0	Median	70.4	70.4	12808000000	6023200000
B9EGE7;Q8TCN5	B9EGE7;Q8TCN5	1;1	1;1	1;1	Zinc finger protein 507	ZNF507	>tr|B9EGE7|B9EGE7_HUMAN ZNF507 protein OS=Homo sapiens GN=ZNF507 PE=1 SV=1;>sp|Q8TCN5|ZN507_HUMAN Zinc finger protein 507 OS=Homo sapiens GN=ZNF507 PE=1 SV=2	2	1	1	1	0	1	0	1	0	1	1.1	1.1	1.1	106.33	957	957;953	0.0070478	1.684	By matching	By MS/MS	NaN	NaN	NaN	0	0	Median	NaN	NaN	NaN	0	0	Median	NaN	NaN	NaN	0	0	Median	0	1.1	0	0
B9EGQ5;M0QXA7;O95785-2;O95785-4;O95785-3;O95785	B9EGQ5;M0QXA7;O95785-2;O95785-4;O95785-3;O95785	6;6;6;6;6;6	6;6;6;6;6;6	6;6;6;6;6;6	Protein Wiz	WIZ	>tr|B9EGQ5|B9EGQ5_HUMAN Protein Wiz OS=Homo sapiens GN=WIZ PE=1 SV=1;>tr|M0QXA7|M0QXA7_HUMAN Protein Wiz OS=Homo sapiens GN=WIZ PE=1 SV=1;>sp|O95785-2|WIZ_HUMAN Isoform 2 of Protein Wiz OS=Homo sapiens GN=WIZ;>sp|O95785-4|WIZ_HUMAN Isoform 4 of Protein Wiz	6	6	6	6	5	6	5	6	5	6	9	9	9	89.054	832	832;968;794;835;965;1651	0	30.021	By MS/MS	By MS/MS	1.2605	1.0793	37.507	10	0	Median	1.3317	1.1229	16.525	5	0	Median	0.7825	0.68301	31.928	5	0	Median	7.6	9	671070000	334760000
B9ZVT1;Q8IXT5	B9ZVT1;Q8IXT5	1;1	1;1	1;1	RNA-binding protein 12B	RBM12B	>tr|B9ZVT1|B9ZVT1_HUMAN RNA-binding protein 12B OS=Homo sapiens GN=RBM12B PE=1 SV=2;>sp|Q8IXT5|RB12B_HUMAN RNA-binding protein 12B OS=Homo sapiens GN=RBM12B PE=1 SV=2	2	1	1	1	0	1	0	1	0	1	1	1	1	102.7	881	881;1001	0.0055424	1.7814	By matching	By MS/MS	NaN	NaN	NaN	1	0	Median	NaN	NaN	NaN	0	0	Median	NaN	NaN	NaN	1	0	Median	0	1	18080000	4969700
C9IZG3;Q92890-3;Q92890;Q92890-1	C9IZG3;Q92890-3;Q92890;Q92890-1	1;1;1;1	1;1;1;1	1;1;1;1	Ubiquitin fusion degradation protein 1 homolog	UFD1L	>tr|C9IZG3|C9IZG3_HUMAN Ubiquitin fusion degradation protein 1 homolog (Fragment) OS=Homo sapiens GN=UFD1L PE=1 SV=1;>sp|Q92890-3|UFD1_HUMAN Isoform 3 of Ubiquitin fusion degradation protein 1 homolog OS=Homo sapiens GN=UFD1L;>sp|Q92890|UFD1_HUMAN Ubiquiti	4	1	1	1	0	1	0	1	0	1	6.8	6.8	6.8	21.725	190	190;266;307;343	0	7.346	By matching	By MS/MS	NaN	NaN	NaN	1	0	Median	NaN	NaN	NaN	0	0	Median	NaN	NaN	NaN	1	0	Median	0	6.8	24252000	13828000
C9J0A4;F6TJN8;P57723;C9JZY3;P57723-2;C9JTY5	C9J0A4;F6TJN8;P57723;C9JZY3;P57723-2;C9JTY5	4;4;4;3;3;2	3;3;3;2;2;1	3;3;3;2;2;1	Poly(rC)-binding protein 4	PCBP4	>tr|C9J0A4|C9J0A4_HUMAN Poly(rC)-binding protein 4 OS=Homo sapiens GN=PCBP4 PE=1 SV=1;>tr|F6TJN8|F6TJN8_HUMAN Poly(rC)-binding protein 4 OS=Homo sapiens GN=PCBP4 PE=1 SV=1;>sp|P57723|PCBP4_HUMAN Poly(rC)-binding protein 4 OS=Homo sapiens GN=PCBP4 PE=2 SV=1	6	4	3	3	4	2	3	1	3	1	16.4	13.9	13.9	33.406	323	323;378;403;168;360;124	0	6.7209	By MS/MS	By MS/MS	1.031	0.85281	25.747	4	3	Median	1.3238	1.0973	28.648	2	1	Median	0.9594	0.78269	5.1338	2	2	Median	16.4	6.8	162900000	75356000
C9J0A7;Q9UQN3-2;Q9UQN3	C9J0A7;Q9UQN3-2;Q9UQN3	2;2;2	2;2;2	2;2;2	Charged multivesicular body protein 2b	CHMP2B	>tr|C9J0A7|C9J0A7_HUMAN Charged multivesicular body protein 2b OS=Homo sapiens GN=CHMP2B PE=1 SV=1;>sp|Q9UQN3-2|CHM2B_HUMAN Isoform 2 of Charged multivesicular body protein 2b OS=Homo sapiens GN=CHMP2B;>sp|Q9UQN3|CHM2B_HUMAN Charged multivesicular body pro	3	2	2	2	1	1	1	1	1	1	10.4	10.4	10.4	20.772	183	183;172;213	0.001249	2.3547	By MS/MS	By MS/MS	0.9672	0.79112	21.633	2	1	Median	NaN	NaN	NaN	1	1	Median	NaN	NaN	NaN	1	0	Median	5.5	4.9	70969000	36105000
C9JE98;C9J0Q5;C9JFD3;Q9Y618-5;Q9Y618-4;Q9Y618-3;Q9Y618;C9J7T7;Q9Y618-2;C9JQE8;H7C184;H7C0P3;H7C1J7;C9J330	C9JE98;C9J0Q5;C9JFD3;Q9Y618-5;Q9Y618-4;Q9Y618-3;Q9Y618;C9J7T7;Q9Y618-2	12;12;12;12;12;12;12;11;6;5;3;1;1;1	12;12;12;12;12;12;12;11;6;5;3;1;1;1	12;12;12;12;12;12;12;11;6;5;3;1;1;1	Nuclear receptor corepressor 2	NCOR2	>tr|C9JE98|C9JE98_HUMAN Nuclear receptor corepressor 2 OS=Homo sapiens GN=NCOR2 PE=1 SV=1;>tr|C9J0Q5|C9J0Q5_HUMAN Nuclear receptor corepressor 2 OS=Homo sapiens GN=NCOR2 PE=1 SV=2;>tr|C9JFD3|C9JFD3_HUMAN Nuclear receptor corepressor 2 OS=Homo sapiens GN=NC	14	12	12	12	7	11	7	11	7	11	6.6	6.6	6.6	268.04	2458	2458;2504;2514;2462;2508;2517;2525;2062;769;1451;134;156;225;493	0	35.559	By MS/MS	By MS/MS	1.0826	0.91997	15.118	7	0	Median	1.1983	0.99142	58.751	5	3	Median	1.0826	0.91997	16.867	5	0	Median	3.8	6.1	527650000	300840000
C9J2X2;G5E962;P43364-2;P43364	C9J2X2;G5E962;P43364-2;P43364	3;3;3;3	3;3;3;3	3;3;3;3	Melanoma-associated antigen 11	MAGEA11	>tr|C9J2X2|C9J2X2_HUMAN Melanoma-associated antigen 11 (Fragment) OS=Homo sapiens GN=MAGEA11 PE=1 SV=2;>tr|G5E962|G5E962_HUMAN Melanoma antigen family A, 11, isoform CRA_a OS=Homo sapiens GN=MAGEA11 PE=1 SV=1;>sp|P43364-2|MAGAB_HUMAN Isoform 2 of Melanoma-	4	3	3	3	2	3	2	3	2	3	10.5	10.5	10.5	32.855	295	295;400;394;429	0	10.416	By MS/MS	By MS/MS	1.1808	1.0096	30.116	3	2	Median	1.2596	1.0626	7.2372	2	2	Median	NaN	NaN	NaN	1	0	Median	7.8	10.5	73398000	34164000
C9J2Y9;P30876;C9J4M6	C9J2Y9;P30876;C9J4M6	16;16;15	16;16;15	15;15;14	DNA-directed RNA polymerase;DNA-directed RNA polymerase II subunit RPB2	POLR2B	>tr|C9J2Y9|C9J2Y9_HUMAN DNA-directed RNA polymerase OS=Homo sapiens GN=POLR2B PE=1 SV=2;>sp|P30876|RPB2_HUMAN DNA-directed RNA polymerase II subunit RPB2 OS=Homo sapiens GN=POLR2B PE=1 SV=1;>tr|C9J4M6|C9J4M6_HUMAN DNA-directed RNA polymerase OS=Homo sapien	3	16	16	15	10	14	10	14	9	13	15.4	15.4	14.9	133.06	1167	1167;1174;1099	0	31.688	By MS/MS	By MS/MS	1.1359	0.95302	25.634	15	0	Median	0.89076	0.7859	15.815	7	0	Median	1.4286	1.1912	18.268	8	0	Median	9.3	14.1	1108800000	483540000
C9J977;C9J461;Q5JSB5;C9J872;Q14188-7;Q14186-2;Q14188-6;Q14188-2;Q14188-3;Q14188-4;Q14188-5;Q14186;Q14188-8;Q14188	C9J977;C9J461;Q5JSB5;C9J872;Q14188-7;Q14186-2;Q14188-6;Q14188-2;Q14188-3;Q14188-4;Q14188-5;Q14186;Q14188-8;Q14188	1;1;1;1;1;1;1;1;1;1;1;1;1;1	1;1;1;1;1;1;1;1;1;1;1;1;1;1	1;1;1;1;1;1;1;1;1;1;1;1;1;1	Transcription factor Dp-2;Transcription factor Dp-1	TFDP2;TFDP1	>tr|C9J977|C9J977_HUMAN Transcription factor Dp-2 (Fragment) OS=Homo sapiens GN=TFDP2 PE=1 SV=1;>tr|C9J461|C9J461_HUMAN Transcription factor Dp-2 (Fragment) OS=Homo sapiens GN=TFDP2 PE=1 SV=1;>tr|Q5JSB5|Q5JSB5_HUMAN Transcription factor Dp-1 (Fragment) OS=	14	1	1	1	1	1	1	1	1	1	7.8	7.8	7.8	23.729	206	206;220;236;248;310;311;349;369;370;385;386;410;418;446	0	7.8195	By MS/MS	By MS/MS	1.0425	0.89891	34.938	2	1	Median	NaN	NaN	NaN	1	0	Median	NaN	NaN	NaN	1	1	Median	7.8	7.8	24860000	11674000
C9J494;Q9H000-2;Q9H000	C9J494;Q9H000-2;Q9H000	4;4;4	4;4;4	4;4;4	Probable E3 ubiquitin-protein ligase makorin-2	MKRN2	>tr|C9J494|C9J494_HUMAN Probable E3 ubiquitin-protein ligase makorin-2 OS=Homo sapiens GN=MKRN2 PE=1 SV=1;>sp|Q9H000-2|MKRN2_HUMAN Isoform 2 of Probable E3 ubiquitin-protein ligase makorin-2 OS=Homo sapiens GN=MKRN2;>sp|Q9H000|MKRN2_HUMAN Probable E3 ubiqu	3	4	4	4	4	3	4	3	4	3	13	13	13	46.68	414	414;373;416	0	7.9403	By MS/MS	By MS/MS	1.1167	0.98608	12.644	5	0	Median	1.1167	0.98608	13.194	3	0	Median	1.0891	0.92783	13.501	4	2	Median	13	8.9	252320000	119120000
C9J9N4;P10071	C9J9N4;P10071	1;1	1;1	1;1	Transcriptional activator GLI3;Transcriptional repressor GLI3R	GLI3	>tr|C9J9N4|C9J9N4_HUMAN Transcriptional activator GLI3 (Fragment) OS=Homo sapiens GN=GLI3 PE=1 SV=1;>sp|P10071|GLI3_HUMAN Transcriptional activator GLI3 OS=Homo sapiens GN=GLI3 PE=1 SV=6	2	1	1	1	1	1	1	1	1	1	6.7	6.7	6.7	20.141	180	180;1580	0	4.212	By MS/MS	By MS/MS	0.79392	0.67848	0.020649	2	2	Median	NaN	NaN	NaN	1	1	Median	NaN	NaN	NaN	1	1	Median	6.7	6.7	20724000	13166000
C9JA28;Q9UNL2;Q9UNL2-2	C9JA28;Q9UNL2;Q9UNL2-2	1;1;1	1;1;1	1;1;1	Translocon-associated protein subunit gamma	SSR3	>tr|C9JA28|C9JA28_HUMAN Translocon-associated protein subunit gamma OS=Homo sapiens GN=SSR3 PE=1 SV=1;>sp|Q9UNL2|SSRG_HUMAN Translocon-associated protein subunit gamma OS=Homo sapiens GN=SSR3 PE=1 SV=1;>sp|Q9UNL2-2|SSRG_HUMAN Isoform 2 of Translocon-associ	3	1	1	1	1	1	1	1	1	1	8	8	8	20.161	174	174;185;198	0	5.0708	By MS/MS	By MS/MS	1.2736	1.0355	2.2293	5	0	Median	1.2964	1.0721	1.8932	2	0	Median	1.2609	1.0327	0.18243	3	0	Median	8	8	623450000	278380000
E9PMY4;C9JNM6;C9JA65;O00458-2;O00458	E9PMY4;C9JNM6;C9JA65;O00458-2;O00458	1;1;1;1;1	1;1;1;1;1	1;1;1;1;1	Interferon-related developmental regulator 1	IFRD1	>tr|E9PMY4|E9PMY4_HUMAN Interferon-related developmental regulator 1 (Fragment) OS=Homo sapiens GN=IFRD1 PE=1 SV=1;>tr|C9JNM6|C9JNM6_HUMAN Interferon-related developmental regulator 1 (Fragment) OS=Homo sapiens GN=IFRD1 PE=1 SV=1;>tr|C9JA65|C9JA65_HUMAN In	5	1	1	1	1	1	1	1	1	1	8.7	8.7	8.7	11.346	103	103;127;148;401;451	0.0040306	1.9443	By MS/MS	By MS/MS	1.3052	1.1087	5.9081	2	0	Median	NaN	NaN	NaN	1	0	Median	NaN	NaN	NaN	1	0	Median	8.7	8.7	31569000	12618000
C9JA69;Q8WY36-2;Q8WY36;C9J8D0;Q8WY36-3;H7C1Q0;C9JYU6;C9JZA0	C9JA69;Q8WY36-2;Q8WY36	12;12;12;5;3;1;1;1	12;12;12;5;3;1;1;1	12;12;12;5;3;1;1;1	HMG box transcription factor BBX	BBX	>tr|C9JA69|C9JA69_HUMAN HMG box transcription factor BBX OS=Homo sapiens GN=BBX PE=1 SV=1;>sp|Q8WY36-2|BBX_HUMAN Isoform 2 of HMG box transcription factor BBX OS=Homo sapiens GN=BBX;>sp|Q8WY36|BBX_HUMAN HMG box transcription factor BBX OS=Homo sapiens GN=B	8	12	12	12	6	11	6	11	6	11	21.1	21.1	21.1	99.328	891	891;911;941;448;628;131;193;205	0	52.646	By MS/MS	By MS/MS	1.0646	0.93115	21.155	10	0	Median	0.99158	0.83036	12.586	4	0	Median	1.1968	1.0041	25.685	6	0	Median	9.5	19.8	1037100000	498480000
C9JAW5;C9JNU6;Q9Y241;Q9Y241-2	C9JAW5;C9JNU6;Q9Y241;Q9Y241-2	2;2;2;1	2;2;2;1	2;2;2;1	HIG1 domain family member 1A, mitochondrial	HIGD1A	>tr|C9JAW5|C9JAW5_HUMAN Uncharacterized protein OS=Homo sapiens PE=4 SV=1;>tr|C9JNU6|C9JNU6_HUMAN HIG1 domain family member 1A, mitochondrial OS=Homo sapiens GN=HIGD1A PE=4 SV=1;>sp|Q9Y241|HIG1A_HUMAN HIG1 domain family member 1A, mitochondrial OS=Homo sap	4	2	2	2	2	2	2	2	2	2	48.2	48.2	48.2	8.8131	83	83;96;93;107	0	11.185	By MS/MS	By MS/MS	1.3119	1.1051	23.402	4	0	Median	1.3085	1.1051	20.63	2	0	Median	1.414	1.1988	33.927	2	0	Median	48.2	48.2	341710000	157100000
C9JD14;C9JZN1;C9JIS1;C9JXA5;Q9HAV0;P62879	C9JD14;C9JZN1;C9JIS1;C9JXA5;Q9HAV0;P62879	1;1;1;1;1;1	1;1;1;1;1;1	1;1;1;1;1;1	Guanine nucleotide-binding protein subunit beta-4;Guanine nucleotide-binding protein G(I)/G(S)/G(T) subunit beta-2	GNB4;GNB2	>tr|C9JD14|C9JD14_HUMAN Guanine nucleotide-binding protein subunit beta-4 (Fragment) OS=Homo sapiens GN=GNB4 PE=1 SV=1;>tr|C9JZN1|C9JZN1_HUMAN Guanine nucleotide-binding protein G(I)/G(S)/G(T) subunit beta-2 (Fragment) OS=Homo sapiens GN=GNB2 PE=1 SV=1;>tr	6	1	1	1	0	1	0	1	0	1	17.7	17.7	17.7	9.1033	79	79;152;232;251;340;340	0	3.8224	By matching	By MS/MS	2.9318	2.6132	34.075	2	1	Median	NaN	NaN	NaN	0	0	Median	2.9318	2.6132	34.075	2	1	Median	0	17.7	42083000	9527200
C9JDV9;C9JTI2;Q9H8V3;Q9H8V3-3;C9J0L6;C9J1C4;C9JDB4;Q9H8V3-2;Q9H8V3-4	C9JDV9;C9JTI2;Q9H8V3;Q9H8V3-3;C9J0L6;C9J1C4;C9JDB4;Q9H8V3-2;Q9H8V3-4	2;2;2;2;1;1;1;1;1	2;2;2;2;1;1;1;1;1	2;2;2;2;1;1;1;1;1	Protein ECT2	ECT2	>tr|C9JDV9|C9JDV9_HUMAN Protein ECT2 (Fragment) OS=Homo sapiens GN=ECT2 PE=1 SV=1;>tr|C9JTI2|C9JTI2_HUMAN Protein ECT2 (Fragment) OS=Homo sapiens GN=ECT2 PE=1 SV=1;>sp|Q9H8V3|ECT2_HUMAN Protein ECT2 OS=Homo sapiens GN=ECT2 PE=1 SV=4;>sp|Q9H8V3-3|ECT2_HUMAN	9	2	2	2	1	2	1	2	1	2	18.2	18.2	18.2	12.161	110	110;150;914;958;106;159;204;882;883	0	3.5964	By MS/MS	By MS/MS	1.1062	0.92701	6.1215	2	2	Median	NaN	NaN	NaN	1	1	Median	NaN	NaN	NaN	1	1	Median	10.9	18.2	63079000	36104000
C9JFV4;Q8IZL8;E7EV54;I3L445;I3L4P1;I3L1P4;I3L4M7	C9JFV4;Q8IZL8;E7EV54	13;13;10;6;3;3;3	13;13;10;6;3;3;3	13;13;10;6;3;3;3	Proline-, glutamic acid- and leucine-rich protein 1	PELP1	>tr|C9JFV4|C9JFV4_HUMAN Proline-, glutamic acid- and leucine-rich protein 1 OS=Homo sapiens GN=PELP1 PE=1 SV=2;>sp|Q8IZL8|PELP1_HUMAN Proline-, glutamic acid- and leucine-rich protein 1 OS=Homo sapiens GN=PELP1 PE=1 SV=2;>tr|E7EV54|E7EV54_HUMAN Proline-, g	7	13	13	13	13	10	13	10	13	10	15.8	15.8	15.8	124.94	1180	1180;1130;906;301;100;148;156	0	65.112	By MS/MS	By MS/MS	1.2531	1.0536	26.222	24	0	Median	1.18	1.0249	12.006	13	0	Median	1.2966	1.0817	36.981	11	0	Median	15.8	13.1	1636200000	732570000
C9JG87;Q9NYK5;Q9NYK5-2	C9JG87;Q9NYK5;Q9NYK5-2	2;2;2	2;2;2	2;2;2	39S ribosomal protein L39, mitochondrial	MRPL39	>tr|C9JG87|C9JG87_HUMAN 39S ribosomal protein L39, mitochondrial (Fragment) OS=Homo sapiens GN=MRPL39 PE=1 SV=1;>sp|Q9NYK5|RM39_HUMAN 39S ribosomal protein L39, mitochondrial OS=Homo sapiens GN=MRPL39 PE=1 SV=3;>sp|Q9NYK5-2|RM39_HUMAN Isoform 2 of 39S ribo	3	2	2	2	1	2	1	2	1	2	8.1	8.1	8.1	34.032	297	297;338;353	0	5.6578	By MS/MS	By MS/MS	1.1035	0.92714	58.833	2	1	Median	NaN	NaN	NaN	1	0	Median	NaN	NaN	NaN	1	1	Median	5.1	8.1	75573000	43916000
C9JJ19;P82930;A0A087WUZ8	C9JJ19;P82930;A0A087WUZ8	10;10;6	10;10;6	10;10;6	28S ribosomal protein S34, mitochondrial	MRPS34	>tr|C9JJ19|C9JJ19_HUMAN 28S ribosomal protein S34, mitochondrial OS=Homo sapiens GN=MRPS34 PE=1 SV=2;>sp|P82930|RT34_HUMAN 28S ribosomal protein S34, mitochondrial OS=Homo sapiens GN=MRPS34 PE=1 SV=2;>tr|A0A087WUZ8|A0A087WUZ8_HUMAN 28S ribosomal protein S3	3	10	10	10	8	9	8	9	8	9	50.2	50.2	50.2	26.332	225	225;218;176	0	35.705	By MS/MS	By MS/MS	0.91822	0.81425	51.543	9	0	Median	2.1101	1.7605	20.089	4	0	Median	0.88536	0.74418	10.455	5	0	Median	37.3	46.7	1707200000	591160000
C9JJX6;E9PDC3;O00192-2;O00192	C9JJX6;E9PDC3;O00192-2;O00192	7;7;7;7	7;7;7;7	7;7;7;7	Armadillo repeat protein deleted in velo-cardio-facial syndrome	ARVCF	>tr|C9JJX6|C9JJX6_HUMAN Armadillo repeat protein deleted in velo-cardio-facial syndrome OS=Homo sapiens GN=ARVCF PE=1 SV=1;>tr|E9PDC3|E9PDC3_HUMAN Armadillo repeat protein deleted in velo-cardio-facial syndrome OS=Homo sapiens GN=ARVCF PE=1 SV=1;>sp|O00192	4	7	7	7	6	6	6	6	6	6	12.7	12.7	12.7	96.827	893	893;956;899;962	0	52.165	By MS/MS	By MS/MS	1.1457	0.97555	33.017	6	0	Median	1.0394	0.88785	23.134	4	0	Median	1.6448	1.3919	32.309	6	4	Median	10.8	11.5	326640000	144040000
C9JLU1;P52434;P52434-3;P52434-4;P52434-2;P52434-5	C9JLU1;P52434;P52434-3;P52434-4;P52434-2	8;8;6;5;4;2	8;8;6;5;4;2	8;8;6;5;4;2	DNA-directed RNA polymerases I, II, and III subunit RPABC3	POLR2H	>tr|C9JLU1|C9JLU1_HUMAN DNA-directed RNA polymerases I, II, and III subunit RPABC3 (Fragment) OS=Homo sapiens GN=POLR2H PE=1 SV=5;>sp|P52434|RPAB3_HUMAN DNA-directed RNA polymerases I, II, and III subunit RPABC3 OS=Homo sapiens GN=POLR2H PE=1 SV=4;>sp|P524	6	8	8	8	6	6	6	6	6	6	70.5	70.5	70.5	16.996	149	149;150;114;175;122;86	0	51.762	By MS/MS	By MS/MS	1.2942	1.0793	11.675	9	0	Median	1.2745	1.0513	17.102	4	0	Median	1.2942	1.0882	7.1832	5	0	Median	47.7	59.1	588990000	254740000
C9JME2;Q9Y4F1;Q9Y4F1-2;M0QYB0;Q9Y4F1-3;H0Y783;M0QXT1	C9JME2;Q9Y4F1;Q9Y4F1-2	5;5;5;2;2;1;1	5;5;5;2;2;1;1	5;5;5;2;2;1;1	FERM, RhoGEF and pleckstrin domain-containing protein 1	FARP1	>tr|C9JME2|C9JME2_HUMAN FERM, RhoGEF and pleckstrin domain-containing protein 1 OS=Homo sapiens GN=FARP1 PE=1 SV=2;>sp|Q9Y4F1|FARP1_HUMAN FERM, RhoGEF and pleckstrin domain-containing protein 1 OS=Homo sapiens GN=FARP1 PE=1 SV=1;>sp|Q9Y4F1-2|FARP1_HUMAN Is	7	5	5	5	4	4	4	4	4	4	6.9	6.9	6.9	122.09	1076	1076;1045;1076;203;129;215;248	0	11.49	By MS/MS	By MS/MS	1.0976	0.96207	16.394	5	0	Median	1.0005	0.89503	7.2365	3	0	Median	1.3495	1.172	12.966	4	2	Median	5.5	5	328480000	151180000
C9JMN2;P12107-3;P12107;P12107-2;H7C381;P12107-4	C9JMN2;P12107-3;P12107;P12107-2;H7C381;P12107-4	2;2;2;2;1;1	2;2;2;2;1;1	2;2;2;2;1;1	Collagen alpha-1(XI) chain	COL11A1	>tr|C9JMN2|C9JMN2_HUMAN Collagen alpha-1(XI) chain (Fragment) OS=Homo sapiens GN=COL11A1 PE=1 SV=5;>sp|P12107-3|COBA1_HUMAN Isoform C of Collagen alpha-1(XI) chain OS=Homo sapiens GN=COL11A1;>sp|P12107|COBA1_HUMAN Collagen alpha-1(XI) chain OS=Homo sapiens	6	2	2	2	1	1	1	1	1	1	4.2	4.2	4.2	61.967	570	570;1767;1806;1818;200;1690	0	4.4809	By MS/MS	By MS/MS	NaN	NaN	NaN	1	1	Median	NaN	NaN	NaN	1	1	Median	NaN	NaN	NaN	0	0	Median	2.5	1.8	33243000	13958000
H7C0U0;F8WCQ4;C9JNP8;Q9H300-2;Q9H300	H7C0U0;F8WCQ4;C9JNP8;Q9H300-2;Q9H300	2;2;2;2;2	2;2;2;2;2	2;2;2;2;2	Presenilins-associated rhomboid-like protein, mitochondrial;P-beta	PARL	>tr|H7C0U0|H7C0U0_HUMAN Presenilins-associated rhomboid-like protein, mitochondrial (Fragment) OS=Homo sapiens GN=PARL PE=1 SV=1;>tr|F8WCQ4|F8WCQ4_HUMAN Presenilins-associated rhomboid-like protein, mitochondrial OS=Homo sapiens GN=PARL PE=1 SV=1;>tr|C9JNP	5	2	2	2	2	2	2	2	2	2	19.5	19.5	19.5	17.608	159	159;173;295;329;379	0	7.0331	By MS/MS	By MS/MS	1.2882	1.1113	13.391	4	0	Median	1.2882	1.1113	1.6247	2	0	Median	1.1692	0.98942	23.305	3	1	Plateau	19.5	19.5	251850000	114310000
C9JXB8;C9JNW5;P83731	C9JXB8;C9JNW5;P83731	7;7;7	7;7;7	7;7;7	60S ribosomal protein L24	RPL24	>tr|C9JXB8|C9JXB8_HUMAN 60S ribosomal protein L24 OS=Homo sapiens GN=RPL24 PE=1 SV=1;>tr|C9JNW5|C9JNW5_HUMAN 60S ribosomal protein L24 OS=Homo sapiens GN=RPL24 PE=1 SV=1;>sp|P83731|RL24_HUMAN 60S ribosomal protein L24 OS=Homo sapiens GN=RPL24 PE=1 SV=1	3	7	7	7	7	7	7	7	7	7	47.9	47.9	47.9	14.369	121	121;150;157	0	22.922	By MS/MS	By MS/MS	1.1254	0.94922	31.584	19	0	Median	1.3401	1.1467	9.8083	9	0	Median	0.88353	0.75382	37.937	10	0	Median	47.9	47.9	8245400000	3820000000
C9JP16;O75718	C9JP16;O75718	8;8	8;8	8;8	Cartilage-associated protein	CRTAP	>tr|C9JP16|C9JP16_HUMAN Cartilage-associated protein OS=Homo sapiens GN=CRTAP PE=1 SV=1;>sp|O75718|CRTAP_HUMAN Cartilage-associated protein OS=Homo sapiens GN=CRTAP PE=1 SV=1	2	8	8	8	6	7	6	7	6	7	21.2	21.2	21.2	41.432	358	358;401	0	14.399	By MS/MS	By MS/MS	1.2218	1.0144	16.319	9	0	Median	1.1639	1.0064	20.475	4	0	Median	1.2218	1.0666	13.434	5	0	Median	16.2	19	466230000	216740000
H0YEL5;C9JQD4;O43447-2;O43447	H0YEL5;C9JQD4;O43447-2;O43447	2;2;2;2	2;2;2;2	2;2;2;2	Peptidyl-prolyl cis-trans isomerase;Peptidyl-prolyl cis-trans isomerase H	PPIH	>tr|H0YEL5|H0YEL5_HUMAN Peptidyl-prolyl cis-trans isomerase H (Fragment) OS=Homo sapiens GN=PPIH PE=1 SV=1;>tr|C9JQD4|C9JQD4_HUMAN Peptidyl-prolyl cis-trans isomerase (Fragment) OS=Homo sapiens GN=PPIH PE=1 SV=1;>sp|O43447-2|PPIH_HUMAN Isoform 2 of Peptidy	4	2	2	2	1	2	1	2	1	2	37.5	37.5	37.5	10.281	96	96;144;134;177	0	5.9193	By MS/MS	By MS/MS	1.4066	1.1952	42.94	3	1	Median	NaN	NaN	NaN	1	0	Median	1.7737	1.5191	33.909	2	1	Median	9.4	37.5	67221000	22974000
C9JQV0;Q9BRJ6;H7C0T1;H7C2R9	C9JQV0;Q9BRJ6;H7C0T1;H7C2R9	2;2;1;1	2;2;1;1	2;2;1;1	Uncharacterized protein C7orf50	C7orf50	>tr|C9JQV0|C9JQV0_HUMAN Uncharacterized protein C7orf50 (Fragment) OS=Homo sapiens GN=C7orf50 PE=1 SV=1;>sp|Q9BRJ6|CG050_HUMAN Uncharacterized protein C7orf50 OS=Homo sapiens GN=C7orf50 PE=1 SV=1;>tr|H7C0T1|H7C0T1_HUMAN Uncharacterized protein C7orf50 (Fra	4	2	2	2	2	0	2	0	2	0	17.2	17.2	17.2	21.883	192	192;194;162;179	0	5.3846	By MS/MS	By matching	0.45358	0.38586	182.63	2	2	Median	0.45358	0.38586	182.63	2	2	Median	NaN	NaN	NaN	0	0	Median	17.2	0	155790000	119770000
C9JRJ5;Q9UGP4	C9JRJ5;Q9UGP4	3;3	3;3	3;3	LIM domain-containing protein 1	LIMD1	>tr|C9JRJ5|C9JRJ5_HUMAN LIM domain-containing protein 1 OS=Homo sapiens GN=LIMD1 PE=1 SV=1;>sp|Q9UGP4|LIMD1_HUMAN LIM domain-containing protein 1 OS=Homo sapiens GN=LIMD1 PE=1 SV=1	2	3	3	3	2	3	2	3	2	3	6.9	6.9	6.9	65.534	620	620;676	0	12.76	By MS/MS	By MS/MS	0.89312	0.73676	6.104	2	0	Median	NaN	NaN	NaN	1	0	Median	NaN	NaN	NaN	1	0	Median	4.8	6.9	51332000	29089000
C9JRZ6;Q9NX63;F8WAR4;F8WD73	C9JRZ6;Q9NX63;F8WAR4	9;9;8;1	9;9;8;1	9;9;8;1	MICOS complex subunit MIC19	CHCHD3	>tr|C9JRZ6|C9JRZ6_HUMAN MICOS complex subunit MIC19 OS=Homo sapiens GN=CHCHD3 PE=1 SV=1;>sp|Q9NX63|MIC19_HUMAN MICOS complex subunit MIC19 OS=Homo sapiens GN=CHCHD3 PE=1 SV=1;>tr|F8WAR4|F8WAR4_HUMAN MICOS complex subunit MIC19 OS=Homo sapiens GN=CHCHD3 PE=	4	9	9	9	7	9	7	9	7	9	33.6	33.6	33.6	26.694	232	232;227;241;63	0	20.733	By MS/MS	By MS/MS	1.112	0.94198	10.816	12	0	Median	1.158	0.95927	14.414	5	0	Median	1.1015	0.94139	8.3743	7	0	Median	21.6	33.6	1412000000	642940000
E7EVL6;C9JZE3;C9JYJ8;Q9BWE0;Q9BWE0-4	E7EVL6;C9JZE3;C9JYJ8;Q9BWE0;Q9BWE0-4	2;2;2;2;2	2;2;2;2;2	2;2;2;2;2	Replication initiator 1	REPIN1	>tr|E7EVL6|E7EVL6_HUMAN Replication initiator 1 (Fragment) OS=Homo sapiens GN=REPIN1 PE=1 SV=1;>tr|C9JZE3|C9JZE3_HUMAN Replication initiator 1 (Fragment) OS=Homo sapiens GN=REPIN1 PE=1 SV=1;>tr|C9JYJ8|C9JYJ8_HUMAN Replication initiator 1 (Fragment) OS=Homo	5	2	2	2	2	2	2	2	2	2	21.2	21.2	21.2	16.14	146	146;366;394;567;624	0	17.467	By MS/MS	By MS/MS	1.1405	0.98422	63.908	3	0	Median	1.795	1.5106	60.59	2	0	Median	0.8343	0.70723	8.8254	2	1	Median	21.2	21.2	192920000	97017000
C9JYQ9;H0Y8C2;Q6P5R6	C9JYQ9;H0Y8C2;Q6P5R6	5;5;5	5;5;5	5;5;5	60S ribosomal protein L22-like 1	RPL22L1	>tr|C9JYQ9|C9JYQ9_HUMAN 60S ribosomal protein L22-like 1 OS=Homo sapiens GN=RPL22L1 PE=1 SV=1;>tr|H0Y8C2|H0Y8C2_HUMAN 60S ribosomal protein L22-like 1 (Fragment) OS=Homo sapiens GN=RPL22L1 PE=1 SV=1;>sp|Q6P5R6|RL22L_HUMAN 60S ribosomal protein L22-like 1 O	3	5	5	5	3	5	3	5	3	5	57.9	57.9	57.9	14.478	121	121;142;122	0	49.41	By MS/MS	By MS/MS	0.72989	0.65341	23.79	7	0	Median	0.72989	0.65341	19.49	3	0	Median	0.74012	0.63577	28.965	4	0	Median	42.1	57.9	345410000	191400000
C9JZG1;P55884;P55884-2	C9JZG1;P55884;P55884-2	1;1;1	1;1;1	1;1;1	Eukaryotic translation initiation factor 3 subunit B	EIF3B	>tr|C9JZG1|C9JZG1_HUMAN Eukaryotic translation initiation factor 3 subunit B (Fragment) OS=Homo sapiens GN=EIF3B PE=1 SV=1;>sp|P55884|EIF3B_HUMAN Eukaryotic translation initiation factor 3 subunit B OS=Homo sapiens GN=EIF3B PE=1 SV=3;>sp|P55884-2|EIF3B_HUM	3	1	1	1	1	1	1	1	1	1	4.6	4.6	4.6	33.382	302	302;814;873	0	3.2789	By MS/MS	By MS/MS	1.1999	1.023	68.108	2	2	Median	NaN	NaN	NaN	1	1	Median	NaN	NaN	NaN	1	1	Median	4.6	4.6	29172000	15492000
F8WF65;F2Z2G2;C9JZW3;P24534	F8WF65;F2Z2G2;C9JZW3;P24534	1;1;1;1	1;1;1;1	1;1;1;1	Elongation factor 1-beta	EEF1B2	>tr|F8WF65|F8WF65_HUMAN Elongation factor 1-beta OS=Homo sapiens GN=EEF1B2 PE=1 SV=1;>tr|F2Z2G2|F2Z2G2_HUMAN Elongation factor 1-beta OS=Homo sapiens GN=EEF1B2 PE=1 SV=1;>tr|C9JZW3|C9JZW3_HUMAN Elongation factor 1-beta (Fragment) OS=Homo sapiens GN=EEF1B2	4	1	1	1	0	1	0	1	0	1	51.7	51.7	51.7	3.1045	29	29;68;123;225	0	7.9124	By matching	By MS/MS	NaN	NaN	NaN	1	1	Median	NaN	NaN	NaN	0	0	Median	NaN	NaN	NaN	1	1	Median	0	51.7	25015000	5370900
C9K0I9	C9K0I9	3	1	1		MYO1B	>tr|C9K0I9|C9K0I9_HUMAN Unconventional myosin-Ib (Fragment) OS=Homo sapiens GN=MYO1B PE=1 SV=1	1	3	1	1	3	2	1	1	1	1	55.4	9.6	9.6	9.728	83	83	0.0040145	1.9162	By MS/MS	By MS/MS	NaN	NaN	NaN	0	0	Median	NaN	NaN	NaN	0	0	Median	NaN	NaN	NaN	0	0	Median	55.4	20.5	0	0
K7EN66;C9K0L8;K7ERZ0;P09543-2;P09543;K7ERC4;E9PPC8;E9PK68;H0YB04;G3V111;E7ETC2;Q08209-5;Q08209-3;P48454-2;Q08209-2;P48454;Q08209;P48454-3	K7EN66;C9K0L8;K7ERZ0;P09543-2;P09543;K7ERC4	3;3;3;3;3;2;1;1;1;1;1;1;1;1;1;1;1;1	3;3;3;3;3;2;1;1;1;1;1;1;1;1;1;1;1;1	3;3;3;3;3;2;1;1;1;1;1;1;1;1;1;1;1;1	2,3-cyclic-nucleotide 3-phosphodiesterase	CNP	>tr|K7EN66|K7EN66_HUMAN 2,3-cyclic-nucleotide 3-phosphodiesterase (Fragment) OS=Homo sapiens GN=CNP PE=1 SV=1;>tr|C9K0L8|C9K0L8_HUMAN 2,3-cyclic-nucleotide 3-phosphodiesterase (Fragment) OS=Homo sapiens GN=CNP PE=1 SV=2;>tr|K7ERZ0|K7ERZ0_HUMAN 2,3-	18	3	3	3	3	0	3	0	3	0	32.5	32.5	32.5	13.647	120	120;144;154;401;421;165;132;147;202;326;423;454;469;502;511;512;521;521	0	5.8099	By MS/MS	By matching	NaN	NaN	NaN	1	0	Median	NaN	NaN	NaN	1	0	Median	NaN	NaN	NaN	0	0	Median	32.5	0	22906000	9501500
C9K0P9;I3L0M7;I3L2W9;I3L2N2;Q92997-2;Q92997;O14641	C9K0P9;I3L0M7;I3L2W9;I3L2N2;Q92997-2;Q92997;O14641	1;1;1;1;1;1;1	1;1;1;1;1;1;1	1;1;1;1;1;1;1	Segment polarity protein dishevelled homolog DVL-3;Segment polarity protein dishevelled homolog DVL-2	DVL3;DVL2	>tr|C9K0P9|C9K0P9_HUMAN Segment polarity protein dishevelled homolog DVL-3 (Fragment) OS=Homo sapiens GN=DVL3 PE=1 SV=1;>tr|I3L0M7|I3L0M7_HUMAN Segment polarity protein dishevelled homolog DVL-2 (Fragment) OS=Homo sapiens GN=DVL2 PE=1 SV=1;>tr|I3L2W9|I3L2W	7	1	1	1	1	1	1	1	1	1	5.5	5.5	5.5	24.34	220	220;291;363;730;699;716;736	0	4.3191	By matching	By MS/MS	1.4155	1.1688	16.902	2	0	Median	NaN	NaN	NaN	1	0	Median	NaN	NaN	NaN	1	0	Median	5.5	5.5	49682000	15795000
CON__ENSEMBL:ENSBTAP00000024146	CON__ENSEMBL:ENSBTAP00000024146	2	2	2			>ENSEMBL:ENSBTAP00000024146 (Bos taurus) similar to alpha-2-macroglobulin isoform 1	1	2	2	2	2	1	2	1	2	1	1.3	1.3	1.3	164.34	1477	1477	0.0004344	2.9918	By MS/MS	By MS/MS	NaN	NaN	NaN	1	0	Median	NaN	NaN	NaN	1	0	Median	NaN	NaN	NaN	0	0	Median	1.3	0.9	49405000	33152000
CON__ENSEMBL:ENSBTAP00000032840	CON__ENSEMBL:ENSBTAP00000032840	3	3	3			>ENSEMBL:ENSBTAP00000032840 (Bos taurus) similar to apolipoprotein B, partial	1	3	3	3	3	1	3	1	3	1	4.1	4.1	4.1	92.273	825	825	0	6.6374	By MS/MS	By MS/MS	NaN	NaN	NaN	0	0	Median	NaN	NaN	NaN	0	0	Median	NaN	NaN	NaN	0	0	Median	4.1	0.8	52811000	52811000
K7ERE3;CON__ENSEMBL:ENSP00000377550;P13646-3;P13646;P13646-2;K7EMD9;K7EMJ2;K7EQH6	K7ERE3;CON__ENSEMBL:ENSP00000377550;P13646-3;P13646;P13646-2;K7EMD9	7;7;7;7;6;4;1;1	1;1;1;1;1;0;1;1	0;0;0;0;0;0;0;0	Keratin, type I cytoskeletal 13	KRT13	>tr|K7ERE3|K7ERE3_HUMAN Keratin, type I cytoskeletal 13 OS=Homo sapiens GN=KRT13 PE=1 SV=1;>ENSEMBL:ENSP00000377550 Tax_Id=9606 Gene_Symbol=KRT13 46 kDa protein;>sp|P13646-3|K1C13_HUMAN Isoform 3 of Keratin, type I cytoskeletal 13 OS=Homo sapiens GN=KRT13;	8	7	1	0	4	7	0	1	0	0	16.6	5.5	0	45.26	415	415;420;420;458;355;165;63;162	0	4.607	By matching	By MS/MS	NaN	NaN	NaN	0	0	Median	NaN	NaN	NaN	0	0	Median	NaN	NaN	NaN	0	0	Median	6.7	16.6	9825300	9825300
CON__O95678;O95678	CON__O95678;O95678	17;17	4;4	4;4	Keratin, type II cytoskeletal 75	KRT75	>O95678 SWISS-PROT:O95678 Tax_Id=9606 Gene_Symbol=KRT75 Keratin, type II cytoskeletal 75;>sp|O95678|K2C75_HUMAN Keratin, type II cytoskeletal 75 OS=Homo sapiens GN=KRT75 PE=1 SV=2	2	17	4	4	9	17	1	4	1	4	24.3	7.4	7.4	59.504	551	551;551	0	4.9191	By MS/MS	By MS/MS	1.0518	0.87883	11.877	3	0	Median	NaN	NaN	NaN	1	0	Median	1.1961	1.0053	10.218	3	1	Median	13.6	24.3	237940000	114740000
CON__P00761;A6XGL3;A0A087WWD8;E9PRA0;J3KQC6;Q9BYE2-3;Q9BYE2-5;Q9BYE2-2;Q9BYE2	CON__P00761	11;1;1;1;1;1;1;1;1	11;1;1;1;1;1;1;1;1	9;0;0;0;0;0;0;0;0			>P00761 SWISS-PROT:P00761|TRYP_PIG Trypsin - Sus scrofa (Pig).	9	11	11	9	10	11	10	11	8	9	75.3	75.3	58.9	24.409	231	231;237;562;567;586;532;551;563;586	0	235.73	By MS/MS	By MS/MS	0.26035	0.2296	24.161	8	0	Median	0.27434	0.24315	29.019	5	0	Median	0.24399	0.21344	18.92	3	0	Median	71	75.3	92040000000	91180000000
CON__P02533;P02533;CON__A2A4G1;CON__Q61782;K7ENV3;E5RIJ0;CON__Q8N1A0;CON__P35900;CON__Q9D312;G3V186;Q8N1A0-2;Q8N1A0;P35900;Q9ULK0	CON__P02533;P02533	25;25;5;4;3;1;1;1;1;1;1;1;1;1	13;13;0;1;3;1;0;0;0;0;0;0;0;0	5;5;0;1;0;0;0;0;0;0;0;0;0;0	Keratin, type I cytoskeletal 14	KRT14	>P02533 SWISS-PROT:P02533 Tax_Id=9606 Gene_Symbol=KRT14 Keratin, type I cytoskeletal 14;>sp|P02533|K1C14_HUMAN Keratin, type I cytoskeletal 14 OS=Homo sapiens GN=KRT14 PE=1 SV=4	14	25	13	5	20	22	8	11	3	5	58.9	40	20.1	51.621	472	472;472;456;93;49;193;295;424;431;755;255;295;424;1009	0	110.19	By MS/MS	By MS/MS	0.059895	0.049786	86.23	11	11	Median	0.070178	0.057941	30.667	4	4	Median	0.049465	0.041617	108.3	7	7	Median	41.1	52.5	2208300000	2132600000
CON__P02538;P02538;CON__P48668;P48668;CON__P04259;H0YIC5;CON__REFSEQ:XP_932229	CON__P02538;P02538;CON__P48668;P48668;CON__P04259	24;24;23;23;22;1;1	10;10;9;9;8;0;0	2;2;1;1;0;0;0	Keratin, type II cytoskeletal 6A;Keratin, type II cytoskeletal 6C	KRT6A;KRT6C	>P02538 SWISS-PROT:P02538 Tax_Id=9606 Gene_Symbol=KRT6A Keratin, type II cytoskeletal 6A;>sp|P02538|K2C6A_HUMAN Keratin, type II cytoskeletal 6A OS=Homo sapiens GN=KRT6A PE=1 SV=3;>P48668 SWISS-PROT:P48668 Tax_Id=9606 Gene_Symbol=KRT6C Keratin, type II cyt	7	24	10	2	12	24	5	10	2	2	39.2	21.1	4.8	60.044	564	564;564;564;564;564;285;345	0	44.856	By MS/MS	By MS/MS	0.16592	0.14272	73.326	3	0	Median	0.44741	0.37504	55.083	3	2	Median	0.2797	0.229	142.08	7	5	Median	22.9	39.2	1651100000	1371900000
CON__P02662	CON__P02662	2	2	2			>P02662 SWISS-PROT:P02662 Alpha-S1-casein - Bos taurus (Bovine).	1	2	2	2	1	2	1	2	1	2	13.6	13.6	13.6	22.975	199	199	0.001251	2.378	By MS/MS	By MS/MS	0.0369	0.030448	92.22	3	3	Median	NaN	NaN	NaN	1	1	Median	0.077386	0.06608	114.05	2	2	Median	6	13.6	116900000	112450000
CON__P02663;REV__P56715	CON__P02663	7;1	7;1	7;1			>P02663 SWISS-PROT:P02663 Alpha-S2-casein [Contains: Casocidin-1 - Bos taurus (Bovine).	2	7	7	7	0	7	0	7	0	7	36.2	36.2	36.2	24.348	207	207;2156	0	21.853	By matching	By MS/MS	0.68503	0.59531	145.65	5	4	Median	NaN	NaN	NaN	0	0	Median	0.68503	0.59531	145.65	5	4	Median	0	36.2	273760000	234020000
CON__P02666	CON__P02666	1	1	1			>P02666 SWISS-PROT:P02666 Beta-casein - Bos taurus (Bovine).	1	1	1	1	1	1	1	1	1	1	9.1	9.1	9.1	23.583	209	209	0	7.0433	By MS/MS	By MS/MS	0.14207	0.12202	33.258	2	1	Median	NaN	NaN	NaN	1	1	Median	NaN	NaN	NaN	1	0	Median	9.1	9.1	53941000	45318000
CON__P02754	CON__P02754	1	1	1			>P02754 SWISS-PROT:P02754 Beta-lactoglobulin - Bos taurus (Bovine).	1	1	1	1	0	1	0	1	0	1	12.3	12.3	12.3	18.281	162	162	0	3.507	By matching	By MS/MS	NaN	NaN	NaN	0	0	Median	NaN	NaN	NaN	0	0	Median	NaN	NaN	NaN	0	0	Median	0	12.3	12037000	12037000
CON__P02769	CON__P02769	3	3	3			>P02769 SWISS-PROT:P02769 (Bos taurus) Bovine serum albumin precursor	1	3	3	3	2	1	2	1	2	1	5.6	5.6	5.6	69.293	607	607	0	5.8515	By MS/MS	By MS/MS	NaN	NaN	NaN	1	1	Median	NaN	NaN	NaN	0	0	Median	NaN	NaN	NaN	1	1	Median	4	1.6	84620000	28922000
CON__P05784	CON__P05784	14	1	1			>P05784 SWISS-PROT:P05784 Tax_Id=10090 Gene_Symbol=Krt18 Keratin, type I cytoskeletal 18	1	14	1	1	14	11	1	1	1	1	28.6	4.7	4.7	47.538	423	423	0	4.1214	By MS/MS	By MS/MS	1.5017	1.3283	6.4863	2	0	Median	NaN	NaN	NaN	1	0	Median	NaN	NaN	NaN	1	0	Median	28.6	24.3	249390000	105750000
CON__P05787;P05787;P05787-2;F8VUG2;F8W1U3;CON__H-INV:HIT000292931;F8VRG4;F8VP67;CON__Q9H552;CON__Q3KNV1;CON__P08729;P08729;CON__Q9DCV7;F8VQY3;CON__H-INV:HIT000016045;CON__REFSEQ:XP_092267;CON__Q9NSB2;CON__Q6ISB0;Q8IWY7;Q9NSB2;K7EJU1;H0YIB2;H0YHD9	CON__P05787;P05787;P05787-2;F8VUG2	44;44;44;23;20;20;12;11;10;8;8;8;7;5;4;4;4;4;4;4;3;1;1	41;41;41;22;19;19;11;11;8;5;5;5;4;5;4;4;2;2;3;2;2;1;1	32;32;32;17;15;15;9;9;7;0;0;0;0;5;2;3;0;0;1;0;0;1;0	Keratin, type II cytoskeletal 8	KRT8	>P05787 SWISS-PROT:P05787 Tax_Id=9606 Gene_Symbol=KRT8 Keratin, type II cytoskeletal 8;>sp|P05787|K2C8_HUMAN Keratin, type II cytoskeletal 8 OS=Homo sapiens GN=KRT8 PE=1 SV=7;>sp|P05787-2|K2C8_HUMAN Isoform 2 of Keratin, type II cytoskeletal 8 OS=Homo sapi	23	44	41	32	41	41	38	38	30	29	83.9	80.7	70.6	53.704	483	483;483;511;273;289;443;177;113;499;469;469;469;457;180;99;213;600;600;1649;600;248;35;143	0	269.3	By MS/MS	By MS/MS	1.3791	1.1513	59.614	91	0	Median	1.3487	1.0915	50.698	45	0	Median	1.4226	1.206	67.746	46	0	Median	83.6	80.5	51150000000	26934000000
CON__P06868	CON__P06868	6	6	5			>P06868 SWISS-PROT:P06868 (Bos taurus) Plasminogen precursor	1	6	6	5	6	1	6	1	5	1	9.4	9.4	7.4	91.215	812	812	0	13.662	By MS/MS	By MS/MS	0.25397	0.21712	8.4809	2	2	Median	0.25397	0.21712	8.4809	2	2	Median	NaN	NaN	NaN	0	0	Median	9.4	1.4	31914000	27982000
CON__P08727;P08727;K7EMS3;C9JM50;CON__Q99456;Q99456	CON__P08727;P08727	15;15;7;7;3;3	8;8;5;2;1;1	8;8;5;2;1;1	Keratin, type I cytoskeletal 19	KRT19	>P08727 SWISS-PROT:P08727 Tax_Id=9606 Gene_Symbol=KRT19 Keratin, type I cytoskeletal 19;>sp|P08727|K1C19_HUMAN Keratin, type I cytoskeletal 19 OS=Homo sapiens GN=KRT19 PE=1 SV=4	6	15	8	8	12	12	5	5	5	5	34.5	22.2	22.2	44.091	400	400;400;181;196;494;494	0	15.99	By MS/MS	By MS/MS	4.1456	3.4599	36.145	5	5	Median	3.9699	3.3425	17.911	2	2	Median	4.1456	3.4599	49.482	3	3	Median	26.2	29	202170000	32091000
CON__P08730-1	CON__P08730-1	8	2	1			>P08730-1 SWISS-PROT:P08730-1 Tax_Id=10090 Gene_Symbol=Krt13 Isoform 1 of Keratin, type I cytoskeletal 13	1	8	2	1	6	8	0	2	0	1	12.6	4.1	2.7	47.754	437	437	0.010031	1.5309	By matching	By MS/MS	NaN	NaN	NaN	1	1	Median	NaN	NaN	NaN	0	0	Median	NaN	NaN	NaN	1	1	Median	8.5	12.6	12512000	10922000
CON__P08779;P08779;K7ENW6;CON__Q9Z2K1;CON__Q3ZAW8	CON__P08779;P08779	23;23;8;8;8	11;11;6;3;3	11;11;6;3;3	Keratin, type I cytoskeletal 16	KRT16	>P08779 SWISS-PROT:P08779 Tax_Id=9606 Gene_Symbol=KRT16 Keratin, type I cytoskeletal 16;>sp|P08779|K1C16_HUMAN Keratin, type I cytoskeletal 16 OS=Homo sapiens GN=KRT16 PE=1 SV=4	5	23	11	11	15	21	4	11	4	11	51.2	30.4	30.4	51.267	473	473;473;162;469;474	0	114.01	By MS/MS	By MS/MS	0.096467	0.087412	89.76	11	11	Median	0.15464	0.12878	14.684	3	3	Median	0.070169	0.060086	99.646	8	8	Median	30.2	46.1	785120000	734790000
CON__P12763;P02765	CON__P12763	8;1	8;1	8;1			>P12763 SWISS-PROT:P12763 (Bos taurus) Alpha-2-HS-glycoprotein precursor	2	8	8	8	5	5	5	5	5	5	32.9	32.9	32.9	38.418	359	359;367	0	23.282	By MS/MS	By MS/MS	0.1215	0.10327	144.54	3	3	Median	0.046428	0.038942	137.93	2	2	Median	NaN	NaN	NaN	1	1	Median	17.3	24.5	441320000	429230000
CON__P13645;P13645;CON__Q7Z3Y7;Q7Z3Y7;CON__Q148H6;CON__Q2M2I5;Q2M2I5;REV__A0A087WW10;REV__A0A087WYT7;I3L104;I3NI51;REV__A0A087WZQ9;REV__A0A087WU55;REV__A0A087WY49;REV__Q96H55-2;CON__Q7Z3Z0;CON__Q7Z3Y8;REV__Q96H55-3;REV__Q96H55-4;REV__Q96H55;O95263-5;Q7Z3Z0;O94763-2;Q7Z3Y8;O94763-4;O94763-3;O94763;O95263-2;O95263-3;O95263-6;O95263-4;O95263	CON__P13645;P13645	33;33;3;3;2;2;2;1;1;1;1;1;1;1;1;1;1;1;1;1;1;1;1;1;1;1;1;1;1;1;1;1	32;32;3;3;2;2;2;1;1;1;1;1;1;1;1;1;1;1;1;1;1;1;1;1;1;1;1;1;1;1;1;1	24;24;2;2;1;0;0;1;1;1;1;1;1;1;1;1;1;1;1;1;1;1;1;1;1;1;1;1;1;1;1;1	Keratin, type I cytoskeletal 10	KRT10	>P13645 SWISS-PROT:P13645 Tax_Id=9606 Gene_Symbol=KRT10 Keratin, type I cytoskeletal 10;>sp|P13645|K1C10_HUMAN Keratin, type I cytoskeletal 10 OS=Homo sapiens GN=KRT10 PE=1 SV=6	32	33	32	24	30	32	29	31	22	23	58.2	58.2	48.9	59.51	593	593;584;486;464;464;525;525;45;66;71;122;162;177;186;317;450;459;636;770;970;350;450;459;459;475;509;535;788;830;838;865;885	0	323.31	By MS/MS	By MS/MS	0.19853	0.16741	133.18	17	0	Median	0.17074	0.13655	145.36	8	0	Median	0.2003	0.16741	130.32	9	0	Median	56.7	58.2	42335000000	39742000000
CON__P13647;P13647;H0YI76;F8W0C6;F8VV57;H0YIN9;F8VU69	CON__P13647;P13647	27;27;11;9;7;7;4	17;17;6;4;7;5;4	5;5;3;0;2;1;0	Keratin, type II cytoskeletal 5	KRT5	>P13647 SWISS-PROT:P13647 Tax_Id=9606 Gene_Symbol=KRT5 Keratin, type II cytoskeletal 5;>sp|P13647|K2C5_HUMAN Keratin, type II cytoskeletal 5 OS=Homo sapiens GN=KRT5 PE=1 SV=3	7	27	17	5	17	25	10	15	4	4	37.3	26.4	8	62.378	590	590;590;201;179;132;196;147	0	48.98	By MS/MS	By MS/MS	0.091596	0.080164	101.66	20	20	Median	0.15966	0.13678	125.11	9	9	Median	0.091189	0.079431	77.471	11	11	Median	27.6	33.4	3349300000	3098100000
CON__P35908;CON__Q9R0H5	CON__P35908	40;3	1;0	1;0			>P35908 SWISS-PROT:P35908 Tax_Id=9606 Gene_Symbol=KRT2 Keratin, type II cytoskeletal 2 epidermal	2	40	1	1	31	37	0	1	0	1	77.2	5.6	5.6	65.865	645	645;524	0	16.792	By matching	By MS/MS	NaN	NaN	NaN	1	0	Median	NaN	NaN	NaN	0	0	Median	NaN	NaN	NaN	1	0	Median	64.7	74.3	71544000	45284000
CON__Q04695;Q04695;F5GWP8;CON__Q9QWL7;K7EPJ9;K7ESE1;J3QR55;CON__Q9C075;CON__Q99PS0;Q9C075	CON__Q04695;Q04695;F5GWP8;CON__Q9QWL7	25;25;19;17;12;5;1;1;1;1	22;22;18;14;9;5;1;1;1;1	11;11;7;6;6;1;1;1;1;1	Keratin, type I cytoskeletal 17	KRT17	>Q04695 SWISS-PROT:Q04695 Tax_Id=9606 Gene_Symbol=KRT17 Keratin, type I cytoskeletal 17;>sp|Q04695|K1C17_HUMAN Keratin, type I cytoskeletal 17 OS=Homo sapiens GN=KRT17 PE=1 SV=2;>tr|F5GWP8|F5GWP8_HUMAN Keratin, type I cytoskeletal 17 OS=Homo sapiens GN=KRT	10	25	22	11	25	24	22	21	11	11	66.7	63	41	48.105	432	432;432;349;433;231;95;149;422;422;422	0	272.29	By MS/MS	By MS/MS	0.99018	0.82442	38.465	48	0	Median	1.1014	0.91992	27.963	25	0	Median	0.94931	0.80057	44.583	23	0	Median	66.7	65.3	11062000000	5784900000
CON__Q2YDI2;O43929-2;O43929-3;O43929	CON__Q2YDI2;O43929-2;O43929-3;O43929	1;1;1;1	1;1;1;1	1;1;1;1	Origin recognition complex subunit 4	ORC4	>Q2YDI2 SWISS-PROT:Q2YDI2 (Bos taurus) Origin recognition complex subunit 4;>sp|O43929-2|ORC4_HUMAN Isoform 2 of Origin recognition complex subunit 4 OS=Homo sapiens GN=ORC4;>sp|O43929-3|ORC4_HUMAN Isoform 3 of Origin recognition complex subunit 4 OS=Homo	4	1	1	1	0	1	0	1	0	1	3.2	3.2	3.2	50.327	436	436;352;362;436	0.00084281	2.5665	By matching	By MS/MS	NaN	NaN	NaN	1	0	Median	NaN	NaN	NaN	0	0	Median	NaN	NaN	NaN	1	0	Median	0	3.2	11758000	5049300
CON__Q7RTS7;CON__Q32MB2;F8W1S1;Q7RTS7;Q86Y46;CON__Q14CN4-1;CON__Q6IME9;CON__Q3SY84;Q86Y46-2;Q14CN4-3;Q14CN4-2;Q14CN4;Q3SY84;H0YIG3	CON__Q7RTS7;CON__Q32MB2;F8W1S1;Q7RTS7;Q86Y46;CON__Q14CN4-1;CON__Q6IME9;CON__Q3SY84;Q86Y46-2;Q14CN4-3;Q14CN4-2;Q14CN4;Q3SY84	4;4;4;4;4;3;3;3;3;3;3;3;3;1	1;1;1;1;1;1;1;1;1;1;1;1;1;1	1;1;1;1;1;1;1;1;1;1;1;1;1;1	Keratin, type II cytoskeletal 74;Keratin, type II cytoskeletal 73;Keratin, type II cytoskeletal 72;Keratin, type II cytoskeletal 71	KRT74;KRT73;KRT72;KRT71	>Q7RTS7 SWISS-PROT:Q7RTS7 Tax_Id=9606 Gene_Symbol=KRT74 Keratin, type II cytoskeletal 74;>Q32MB2 TREMBL:Q32MB2;Q86Y46 Tax_Id=9606 Gene_Symbol=KRT73 Keratin-73;>tr|F8W1S1|F8W1S1_HUMAN Keratin, type II cytoskeletal 74 OS=Homo sapiens GN=KRT74 PE=1 SV=1;>sp|Q	14	4	1	1	2	4	0	1	0	1	5.7	2.3	2.3	57.865	529	529;540;543;529;540;511;520;523;381;469;510;511;523;192	0	4.2891	By matching	By MS/MS	NaN	NaN	NaN	0	0	Median	NaN	NaN	NaN	0	0	Median	NaN	NaN	NaN	0	0	Median	1.7	5.7	43937000	43937000
CON__Q3SX09	CON__Q3SX09	2	2	2			>Q3SX09 TREMBL:Q3SX09 (Bos taurus) similar to HBG protein	1	2	2	2	2	0	2	0	2	0	11.9	11.9	11.9	22.06	201	201	0.00084069	2.5228	By MS/MS	By matching	NaN	NaN	NaN	1	0	Median	NaN	NaN	NaN	1	0	Median	NaN	NaN	NaN	0	0	Median	11.9	0	34665000	19120000
CON__Q3ZBS7;P04004	CON__Q3ZBS7	6;1	6;1	6;1			>Q3ZBS7 TREMBL:Q3ZBS7 (Bos taurus) Vitronectin	2	6	6	6	6	5	6	5	6	5	14.9	14.9	14.9	54.099	484	484;478	0	28.034	By MS/MS	By MS/MS	0.065701	0.056494	68.418	7	7	Median	0.079984	0.066616	27.34	3	3	Plateau	0.065543	0.054559	93.152	4	4	Median	14.9	13.2	347320000	332820000
CON__Q5D862;Q5D862	CON__Q5D862;Q5D862	5;5	5;5	5;5	Filaggrin-2	FLG2	>Q5D862 SWISS-PROT:Q5D862 Tax_Id=9606 Gene_Symbol=FLG2 Filaggrin-2;>sp|Q5D862|FILA2_HUMAN Filaggrin-2 OS=Homo sapiens GN=FLG2 PE=1 SV=1	2	5	5	5	4	4	4	4	4	4	3.9	3.9	3.9	248.07	2391	2391;2391	0	26.723	By MS/MS	By MS/MS	0.050654	0.042398	4.0929	2	2	Median	NaN	NaN	NaN	1	1	Median	NaN	NaN	NaN	1	1	Median	1.8	3.4	359760000	353800000
CON__Q5XKE5;Q5XKE5;H0YID6	CON__Q5XKE5;Q5XKE5	10;10;4	1;1;0	0;0;0	Keratin, type II cytoskeletal 79	KRT79	>Q5XKE5 SWISS-PROT:Q5XKE5 Tax_Id=9606 Gene_Symbol=KRT79 Keratin, type II cytoskeletal 79;>sp|Q5XKE5|K2C79_HUMAN Keratin, type II cytoskeletal 79 OS=Homo sapiens GN=KRT79 PE=1 SV=2	3	10	1	0	8	9	1	0	0	0	12.7	1.9	0	57.809	535	535;535;119	1	-2	By MS/MS	By matching	NaN	NaN	NaN	1	0	Median	NaN	NaN	NaN	1	0	Median	NaN	NaN	NaN	0	0	Median	12	10.8	1000700000	412300000
CON__Q6KB66-1;Q6KB66;Q6KB66-2;Q6KB66-3;CON__Q0VBK2;Q5T6R1;Q5T2J8;Q9BXT8-4;Q9BXT8-5;Q9BXT8	CON__Q6KB66-1;Q6KB66;Q6KB66-2;Q6KB66-3	33;33;31;25;8;1;1;1;1;1	31;31;29;23;8;1;1;1;1;1	30;30;28;22;7;0;0;0;0;0	Keratin, type II cytoskeletal 80	KRT80	>Q6KB66-1 SWISS-PROT:Q6KB66-1 Tax_Id=9606 Gene_Symbol=KRT80 Isoform 1 of Keratin, type II cytoskeletal 80;>sp|Q6KB66|K2C80_HUMAN Keratin, type II cytoskeletal 80 OS=Homo sapiens GN=KRT80 PE=1 SV=2;>sp|Q6KB66-2|K2C80_HUMAN Isoform 2 of Keratin, type II cyto	10	33	31	30	32	28	30	26	29	25	71.9	69.2	69.2	50.525	452	452;452;422;487;452;633;855;1581;1617;1623	0	136.18	By MS/MS	By MS/MS	1.1309	0.93703	14.959	43	0	Median	1.174	0.97736	14.653	25	0	Median	1.0642	0.8905	11.903	18	0	Median	70.4	63.5	5326900000	2487500000
CON__Q8N1N4-2;CON__Q7RTT2;Q8N1N4;Q8N1N4-2;F8VS93	CON__Q8N1N4-2;CON__Q7RTT2;Q8N1N4;Q8N1N4-2	6;6;6;4;2	4;4;4;2;2	4;4;4;2;2	Keratin, type II cytoskeletal 78	KRT78	>Q8N1N4-2 SWISS-PROT:Q8N1N4-2 Tax_Id=9606 Gene_Symbol=KRT78 Isoform 2 of Keratin, type II cytoskeletal 78;>Q7RTT2 TREMBL:Q7RTT2 Tax_Id=9606 Gene_Symbol=KRT78 Keratin-78;>sp|Q8N1N4|K2C78_HUMAN Keratin, type II cytoskeletal 78 OS=Homo sapiens GN=KRT78 PE=2 S	5	6	4	4	2	6	0	4	0	4	10.7	8.3	8.3	56.964	521	521;521;520;410;63	0	9.0856	By matching	By MS/MS	0.69104	0.59693	101.03	2	2	Median	NaN	NaN	NaN	0	0	Median	0.69104	0.59693	101.03	2	2	Median	2.5	10.7	84478000	73463000
CON__Q7Z794;Q7Z794;F8VS61	CON__Q7Z794;Q7Z794	5;5;2	1;1;1	1;1;1	Keratin, type II cytoskeletal 1b	KRT77	>Q7Z794 SWISS-PROT:Q7Z794 Tax_Id=9606 Gene_Symbol=KRT77 Keratin 77;>sp|Q7Z794|K2C1B_HUMAN Keratin, type II cytoskeletal 1b OS=Homo sapiens GN=KRT77 PE=2 SV=3	3	5	1	1	3	5	0	1	0	1	8.1	3.1	3.1	61.802	578	578;578;248	0	5.0929	By matching	By MS/MS	NaN	NaN	NaN	0	0	Median	NaN	NaN	NaN	0	0	Median	NaN	NaN	NaN	0	0	Median	3.6	8.1	16727000	16727000
CON__Q86YZ3;Q86YZ3	CON__Q86YZ3;Q86YZ3	9;9	9;9	9;9	Hornerin	HRNR	>Q86YZ3 SWISS-PROT:Q86YZ3 Tax_Id=9606 Gene_Symbol=HRNR Hornerin;>sp|Q86YZ3|HORN_HUMAN Hornerin OS=Homo sapiens GN=HRNR PE=1 SV=2	2	9	9	9	7	9	7	9	7	9	10.9	10.9	10.9	282.39	2850	2850;2850	0	63.375	By MS/MS	By MS/MS	0.17978	0.15425	95.768	7	7	Median	0.21234	0.17483	132.74	3	3	Median	0.13173	0.11185	74.259	4	4	Median	7.1	10.9	660720000	570220000
CON__Streptavidin	CON__Streptavidin	6	6	6			>Streptavidin (S.avidinii)	1	6	6	6	6	5	6	5	6	5	46.9	46.9	46.9	16.622	160	160	0	190.01	By MS/MS	By MS/MS	0.14153	0.11796	146.89	8	0	Median	0.14609	0.12145	161.82	5	0	Median	0.13711	0.11457	152.13	3	0	Median	46.9	46.9	129710000000	127120000000
M0QZ70;M0R1J0;D1MQ08;O15554	M0QZ70;M0R1J0;D1MQ08;O15554	2;2;2;2	2;2;2;2	2;2;2;2	Intermediate conductance calcium-activated potassium channel protein 4	KCNN4	>tr|M0QZ70|M0QZ70_HUMAN Intermediate conductance calcium-activated potassium channel protein 4 (Fragment) OS=Homo sapiens GN=KCNN4 PE=1 SV=1;>tr|M0R1J0|M0R1J0_HUMAN Intermediate conductance calcium-activated potassium channel protein 4 (Fragment) OS=Homo s	4	2	2	2	2	2	2	2	2	2	42.4	42.4	42.4	6.5594	59	59;165;295;427	0	4.5099	By MS/MS	By MS/MS	2.0457	1.7131	48.166	4	0	Median	2.5485	2.13	18.315	2	0	Median	1.3015	1.1105	48.811	2	0	Median	42.4	42.4	66005000	27263000
D3DTT2;Q8N9R6	D3DTT2;Q8N9R6	1;1	1;1	1;1	CMT1A duplicated region transcript 4 protein	hCG_1820468;CDRT4	>tr|D3DTT2|D3DTT2_HUMAN CMT1A duplicated region transcript 4 protein OS=Homo sapiens GN=CDRT4 PE=1 SV=1;>sp|Q8N9R6|CDRT4_HUMAN CMT1A duplicated region transcript 4 protein OS=Homo sapiens GN=CDRT4 PE=2 SV=2	2	1	1	1	1	1	1	1	1	1	7.2	7.2	7.2	17.643	152	152;151	0.008894	1.5544	By MS/MS	By matching	1.1383	0.97067	88.311	2	0	Median	NaN	NaN	NaN	1	0	Median	NaN	NaN	NaN	1	0	Median	7.2	7.2	125630000	56847000
D3DWI5;Q86XJ5;O75564	D3DWI5;Q86XJ5;O75564	2;2;2	2;2;2	2;2;2	Jerky protein homolog	JRK	>tr|D3DWI5|D3DWI5_HUMAN Jerky homolog (Mouse), isoform CRA_b OS=Homo sapiens GN=JRK PE=1 SV=1;>tr|Q86XJ5|Q86XJ5_HUMAN JRK protein OS=Homo sapiens GN=JRK PE=1 SV=1;>sp|O75564|JERKY_HUMAN Jerky protein homolog OS=Homo sapiens GN=JRK PE=1 SV=2	3	2	2	2	2	1	2	1	2	1	3.4	3.4	3.4	61.815	556	556;568;520	0.00043403	2.9884	By MS/MS	By MS/MS	0.95887	0.80659	21.008	3	0	Median	1.0552	0.88708	28.677	2	0	Median	NaN	NaN	NaN	1	0	Median	3.4	1.8	54533000	29985000
H7C2I6;H7C224;D3YTB5;P51617-4;P51617-2;P51617-3;P51617;H7C3C1;K7ELV1;E9PIX7;F6U4U2;Q5H8Y1;P51955-3;P51955-2;P51955-4;P51955;P31152;Q6P3R8;Q16659;P07333;P08922	H7C2I6;H7C224;D3YTB5;P51617-4;P51617-2;P51617-3;P51617;H7C3C1;K7ELV1;E9PIX7;F6U4U2;Q5H8Y1;P51955-3;P51955-2;P51955-4;P51955;P31152;Q6P3R8;Q16659;P07333;P08922	2;2;2;2;2;2;2;1;1;1;1;1;1;1;1;1;1;1;1;1;1	2;2;2;2;2;2;2;1;1;1;1;1;1;1;1;1;1;1;1;1;1	1;1;1;1;1;1;1;1;0;0;0;0;0;0;0;0;0;0;0;0;0	Interleukin-1 receptor-associated kinase 1;Tyrosine-protein kinase receptor;Serine/threonine-protein kinase Nek2;Mitogen-activated protein kinase 4;Serine/threonine-protein kinase Nek5;Mitogen-activated protein kinase 6;Macrophage colony-stimulating factor 1 receptor;Proto-oncogene tyrosine-protein kinase ROS	IRAK1;MAPK4;NEK5;ROS1;NEK2;MAPK6;CSF1R	>tr|H7C2I6|H7C2I6_HUMAN Interleukin-1 receptor-associated kinase 1 (Fragment) OS=Homo sapiens GN=IRAK1 PE=1 SV=1;>tr|H7C224|H7C224_HUMAN Interleukin-1 receptor-associated kinase 1 (Fragment) OS=Homo sapiens GN=IRAK1 PE=1 SV=1;>tr|D3YTB5|D3YTB5_HUMAN Interl	21	2	2	1	1	2	1	2	0	1	10.1	10.1	7.2	28.867	276	276;392;708;633;682;693;712;218;233;295;388;2341;326;384;437;445;587;708;721;972;2347	0	6.3514	By MS/MS	By MS/MS	0.95638	0.79798	25.679	2	1	Median	NaN	NaN	NaN	1	0	Median	NaN	NaN	NaN	1	1	Median	2.9	10.1	45377000	23186000
D3YTK1;Q9C0K0-2;Q9C0K0	D3YTK1;Q9C0K0-2;Q9C0K0	5;5;5	5;5;5	5;5;5	B-cell lymphoma/leukemia 11B	BCL11B	>tr|D3YTK1|D3YTK1_HUMAN B-cell lymphoma/leukemia 11B OS=Homo sapiens GN=BCL11B PE=1 SV=1;>sp|Q9C0K0-2|BC11B_HUMAN Isoform 2 of B-cell lymphoma/leukemia 11B OS=Homo sapiens GN=BCL11B;>sp|Q9C0K0|BC11B_HUMAN B-cell lymphoma/leukemia 11B OS=Homo sapiens GN=BCL	3	5	5	5	3	5	3	5	3	5	10.7	10.7	10.7	75.372	700	700;823;894	0	11.004	By MS/MS	By MS/MS	0.98365	0.84239	22.147	4	0	Median	0.9987	0.83308	21.128	4	2	Median	1.0533	0.90984	31.703	6	4	Median	5.7	10.7	435740000	203100000
D6R9B1;Q15723-4;Q15723-2;Q15723-3;Q15723-1;Q15723	D6R9B1;Q15723-4;Q15723-2;Q15723-3;Q15723-1;Q15723	1;1;1;1;1;1	1;1;1;1;1;1	1;1;1;1;1;1	ETS-related transcription factor Elf-2	ELF2	>tr|D6R9B1|D6R9B1_HUMAN ETS-related transcription factor Elf-2 (Fragment) OS=Homo sapiens GN=ELF2 PE=1 SV=1;>sp|Q15723-4|ELF2_HUMAN Isoform 4 of ETS-related transcription factor Elf-2 OS=Homo sapiens GN=ELF2;>sp|Q15723-2|ELF2_HUMAN Isoform 2 of ETS-related	6	1	1	1	0	1	0	1	0	1	9.8	9.8	9.8	27.644	245	245;504;521;533;581;593	0	3.9802	By matching	By MS/MS	NaN	NaN	NaN	0	0	Median	NaN	NaN	NaN	0	0	Median	NaN	NaN	NaN	0	0	Median	0	9.8	0	0
D6RA26;O43660;O43660-2;B7Z982	D6RA26;O43660;O43660-2	4;4;3;1	4;4;3;1	4;4;3;1	Pleiotropic regulator 1	PLRG1	>tr|D6RA26|D6RA26_HUMAN Pleiotropic regulator 1 (Fragment) OS=Homo sapiens GN=PLRG1 PE=1 SV=1;>sp|O43660|PLRG1_HUMAN Pleiotropic regulator 1 OS=Homo sapiens GN=PLRG1 PE=1 SV=1;>sp|O43660-2|PLRG1_HUMAN Isoform 2 of Pleiotropic regulator 1 OS=Homo sapiens GN	4	4	4	4	4	4	4	4	4	4	41.5	41.5	41.5	23.52	212	212;514;505;131	0	62.339	By MS/MS	By MS/MS	0.9915	0.81521	34.757	9	0	Median	0.80248	0.66276	12.183	4	0	Median	1.5016	1.221	34.352	5	0	Median	41.5	41.5	1452600000	678280000
D6RIZ4;D6RA47;D6RE79;Q14728	D6RIZ4;D6RA47;D6RE79;Q14728	1;1;1;1	1;1;1;1	1;1;1;1	Major facilitator superfamily domain-containing protein 10	MFSD10	>tr|D6RIZ4|D6RIZ4_HUMAN Major facilitator superfamily domain-containing protein 10 OS=Homo sapiens GN=MFSD10 PE=1 SV=1;>tr|D6RA47|D6RA47_HUMAN Major facilitator superfamily domain-containing protein 10 OS=Homo sapiens GN=MFSD10 PE=1 SV=1;>tr|D6RE79|D6RE79_	4	1	1	1	1	1	1	1	1	1	3.7	3.7	3.7	38.247	356	356;366;480;455	0.002849	2.0298	By matching	By MS/MS	1.4331	1.2231	13.589	2	0	Median	NaN	NaN	NaN	1	0	Median	NaN	NaN	NaN	1	0	Median	3.7	3.7	29869000	12162000
H0Y9C3;Q4VXL4;D6RAA5;Q4VXL8;E7EMZ9;E9PBC6;O95359-2;O95359-6;O95359-1;O95359-5;O95359-3;O95359	H0Y9C3;Q4VXL4;D6RAA5;Q4VXL8;E7EMZ9;E9PBC6;O95359-2;O95359-6;O95359-1;O95359-5;O95359-3;O95359	1;1;1;1;1;1;1;1;1;1;1;1	1;1;1;1;1;1;1;1;1;1;1;1	1;1;1;1;1;1;1;1;1;1;1;1	Transforming acidic coiled-coil-containing protein 2	TACC2	>tr|H0Y9C3|H0Y9C3_HUMAN Transforming acidic coiled-coil-containing protein 2 (Fragment) OS=Homo sapiens GN=TACC2 PE=1 SV=1;>tr|Q4VXL4|Q4VXL4_HUMAN HCG41426, isoform CRA_c OS=Homo sapiens GN=TACC2 PE=1 SV=1;>tr|D6RAA5|D6RAA5_HUMAN Transforming acidic coiled	12	1	1	1	0	1	0	1	0	1	4.6	4.6	4.6	18.334	153	153;575;1008;1038;2826;2875;571;996;1026;1094;2871;2948	1	-2	By matching	By MS/MS	NaN	NaN	NaN	0	0	Median	NaN	NaN	NaN	0	0	Median	NaN	NaN	NaN	0	0	Median	0	4.6	0	0
D6RAM1	D6RAM1	12	1	1		HNRNPH1	>tr|D6RAM1|D6RAM1_HUMAN Heterogeneous nuclear ribonucleoprotein H (Fragment) OS=Homo sapiens GN=HNRNPH1 PE=1 SV=1	1	12	1	1	11	12	1	1	1	1	83.1	4.6	4.6	14.666	130	130	1	-2	By MS/MS	By MS/MS	NaN	NaN	NaN	0	0	Median	NaN	NaN	NaN	0	0	Median	NaN	NaN	NaN	0	0	Median	83.1	83.1	0	0
D6RAN8;H7C5U8;Q9P0M9	D6RAN8;H7C5U8;Q9P0M9	2;2;2	2;2;2	2;2;2	39S ribosomal protein L27, mitochondrial	MRPL27	>tr|D6RAN8|D6RAN8_HUMAN 39S ribosomal protein L27, mitochondrial OS=Homo sapiens GN=MRPL27 PE=1 SV=1;>tr|H7C5U8|H7C5U8_HUMAN 39S ribosomal protein L27, mitochondrial (Fragment) OS=Homo sapiens GN=MRPL27 PE=1 SV=1;>sp|Q9P0M9|RM27_HUMAN 39S ribosomal protein	3	2	2	2	1	1	1	1	1	1	22.6	22.6	22.6	10.474	93	93;136;148	0	5.8084	By MS/MS	By MS/MS	1.4723	1.2265	47.803	2	1	Median	NaN	NaN	NaN	1	0	Median	NaN	NaN	NaN	1	1	Median	10.8	11.8	64516000	23664000
D6RB26;D6RCF5;F6SDC8;Q96CQ1-2;Q96CQ1-3;Q96CQ1;Q9BSK2	D6RB26;D6RCF5;F6SDC8;Q96CQ1-2;Q96CQ1-3;Q96CQ1;Q9BSK2	1;1;1;1;1;1;1	1;1;1;1;1;1;1	1;1;1;1;1;1;1	Solute carrier family 25 member 36;Solute carrier family 25 member 33	SLC25A36;SLC25A33	>tr|D6RB26|D6RB26_HUMAN Solute carrier family 25 member 36 OS=Homo sapiens GN=SLC25A36 PE=1 SV=1;>tr|D6RCF5|D6RCF5_HUMAN Solute carrier family 25 member 36 OS=Homo sapiens GN=SLC25A36 PE=1 SV=1;>tr|F6SDC8|F6SDC8_HUMAN Solute carrier family 25 member 36 OS=	7	1	1	1	1	1	1	1	1	1	15.1	15.1	15.1	9.2937	86	86;89;132;132;310;311;321	0.0004279	2.7754	By MS/MS	By MS/MS	0.91463	0.76392	14.615	2	0	Median	NaN	NaN	NaN	1	0	Median	NaN	NaN	NaN	1	0	Median	15.1	15.1	64534000	31361000
D6RBM4	D6RBM4	1	1	1		NHSL2	>tr|D6RBM4|D6RBM4_HUMAN NHS-like protein 2 OS=Homo sapiens GN=NHSL2 PE=1 SV=1	1	1	1	1	1	1	1	1	1	1	1.2	1.2	1.2	90.677	844	844	0.0048	1.8587	By MS/MS	By MS/MS	NaN	NaN	NaN	1	0	Median	NaN	NaN	NaN	0	0	Median	NaN	NaN	NaN	1	0	Median	1.2	1.2	19112000	9775500
D6RBW1;P06730;P06730-3;P06730-2	D6RBW1;P06730;P06730-3;P06730-2	1;1;1;1	1;1;1;1	1;1;1;1	Eukaryotic translation initiation factor 4E	EIF4E	>tr|D6RBW1|D6RBW1_HUMAN Eukaryotic translation initiation factor 4E OS=Homo sapiens GN=EIF4E PE=1 SV=1;>sp|P06730|IF4E_HUMAN Eukaryotic translation initiation factor 4E OS=Homo sapiens GN=EIF4E PE=1 SV=2;>sp|P06730-3|IF4E_HUMAN Isoform 3 of Eukaryotic tran	4	1	1	1	1	0	1	0	1	0	4.5	4.5	4.5	28.512	245	245;217;237;248	0.00043011	2.8404	By MS/MS	By matching	NaN	NaN	NaN	1	0	Median	NaN	NaN	NaN	1	0	Median	NaN	NaN	NaN	0	0	Median	4.5	0	24056000	10678000
D6RCD0;Q8NBQ5	D6RCD0;Q8NBQ5	2;2	2;2	2;2	Estradiol 17-beta-dehydrogenase 11	HSD17B11	>tr|D6RCD0|D6RCD0_HUMAN Estradiol 17-beta-dehydrogenase 11 OS=Homo sapiens GN=HSD17B11 PE=1 SV=2;>sp|Q8NBQ5|DHB11_HUMAN Estradiol 17-beta-dehydrogenase 11 OS=Homo sapiens GN=HSD17B11 PE=1 SV=3	2	2	2	2	2	2	2	2	2	2	9	9	9	28.102	256	256;300	0	9.2815	By MS/MS	By MS/MS	1.5449	1.3109	14.653	4	0	Median	1.5824	1.323	1.1414	2	0	Median	1.38	1.2205	14.891	3	1	Median	9	9	79722000	33947000
D6RCF2;O75367-2;O75367-3;O75367	D6RCF2;O75367-2;O75367-3;O75367	1;1;1;1	1;1;1;1	1;1;1;1	Histone H2A;Core histone macro-H2A.1	H2AFY	>tr|D6RCF2|D6RCF2_HUMAN Histone H2A OS=Homo sapiens GN=H2AFY PE=1 SV=1;>sp|O75367-2|H2AY_HUMAN Isoform 1 of Core histone macro-H2A.1 OS=Homo sapiens GN=H2AFY;>sp|O75367-3|H2AY_HUMAN Isoform 3 of Core histone macro-H2A.1 OS=Homo sapiens GN=H2AFY;>sp|O75367|	4	1	1	1	1	1	1	1	1	1	12.1	12.1	12.1	17.575	165	165;369;371;372	0.0024631	2.1087	By MS/MS	By MS/MS	0.61019	0.50563	3.904	3	3	Median	NaN	NaN	NaN	1	1	Median	0.58797	0.49629	5.3071	2	2	Median	12.1	12.1	141310000	85252000
D6RD67;Q9HCC0-2;Q9HCC0	D6RD67;Q9HCC0-2;Q9HCC0	1;1;1	1;1;1	1;1;1	Methylcrotonoyl-CoA carboxylase beta chain, mitochondrial	MCCC2	>tr|D6RD67|D6RD67_HUMAN Methylcrotonoyl-CoA carboxylase beta chain, mitochondrial (Fragment) OS=Homo sapiens GN=MCCC2 PE=1 SV=2;>sp|Q9HCC0-2|MCCB_HUMAN Isoform 2 of Methylcrotonoyl-CoA carboxylase beta chain, mitochondrial OS=Homo sapiens GN=MCCC2;>sp|Q9HC	3	1	1	1	1	0	1	0	1	0	6.3	6.3	6.3	31.578	286	286;525;563	0	3.7087	By MS/MS	By matching	NaN	NaN	NaN	1	0	Median	NaN	NaN	NaN	1	0	Median	NaN	NaN	NaN	0	0	Median	6.3	0	9013600	4264500
D6REL0;Q9NRR3	D6REL0;Q9NRR3	1;1	1;1	1;1	CDC42 small effector protein 2	CDC42SE2	>tr|D6REL0|D6REL0_HUMAN CDC42 small effector protein 2 OS=Homo sapiens GN=CDC42SE2 PE=1 SV=1;>sp|Q9NRR3|C42S2_HUMAN CDC42 small effector protein 2 OS=Homo sapiens GN=CDC42SE2 PE=1 SV=1	2	1	1	1	1	1	1	1	1	1	33.3	33.3	33.3	5.8705	57	57;84	0.00043122	2.8757	By MS/MS	By MS/MS	1.574	1.327	1.0126	2	2	Median	NaN	NaN	NaN	1	1	Median	NaN	NaN	NaN	1	1	Median	33.3	33.3	106580000	43736000
D6REL5;Q6UWZ7;A0A087WZ78;A0A087WWJ9	D6REL5;Q6UWZ7	9;9;2;2	9;9;2;2	9;9;2;2	BRCA1-A complex subunit Abraxas	FAM175A	>tr|D6REL5|D6REL5_HUMAN BRCA1-A complex subunit Abraxas OS=Homo sapiens GN=FAM175A PE=1 SV=1;>sp|Q6UWZ7|F175A_HUMAN BRCA1-A complex subunit Abraxas OS=Homo sapiens GN=FAM175A PE=1 SV=2	4	9	9	9	7	5	7	5	7	5	31.1	31.1	31.1	41.578	360	360;409;198;220	0	19.61	By MS/MS	By MS/MS	0.99734	0.83847	8.7102	5	0	Median	1.0049	0.90279	7.589	3	0	Median	0.97183	0.83621	6.5828	3	1	Plateau	25.3	16.1	1360700000	969070000
D6RGI3;D6RER5;Q9NVA2;Q9NVA2-2;D6RDU5;D6RDP1;D6R9Y6;B1AMS2;Q14141-2;Q14141-4;Q14141;A0A087X142;A6NMH6;A6NFQ9;F8W8I8;Q14141-3;Q92599-3;Q92599-2;Q92599-4;Q92599;C9JV02;H0Y961;H0Y9G8	D6RGI3;D6RER5;Q9NVA2;Q9NVA2-2;D6RDU5;D6RDP1;D6R9Y6;B1AMS2;Q14141-2;Q14141-4;Q14141	8;8;8;8;7;4;4;4;4;4;4;3;3;3;3;3;3;3;3;3;2;2;1	7;7;7;7;6;4;4;3;3;3;3;2;2;2;2;2;2;2;2;2;1;2;1	7;7;7;7;6;4;4;3;3;3;3;2;2;2;2;2;2;2;2;2;1;2;1	Septin-11;Septin-6	SEPT11;SEPT6	>tr|D6RGI3|D6RGI3_HUMAN Septin 11, isoform CRA_b OS=Homo sapiens GN=SEPT11 PE=1 SV=1;>tr|D6RER5|D6RER5_HUMAN Septin-11 OS=Homo sapiens GN=SEPT11 PE=1 SV=1;>sp|Q9NVA2|SEP11_HUMAN Septin-11 OS=Homo sapiens GN=SEPT11 PE=1 SV=3;>sp|Q9NVA2-2|SEP11_HUMAN Isoform	23	8	7	7	7	7	6	6	6	6	23.1	20.9	20.9	49.005	425	425;432;429;439;372;126;136;431;427;429;434;426;430;440;460;267;369;429;442;483;130;160;82	0	54.235	By MS/MS	By MS/MS	1.3863	1.1909	21.124	8	0	Median	1.3324	1.1253	18.247	5	0	Median	1.6592	1.4214	22.062	3	0	Median	20.7	19.8	440520000	171240000
D6RF48;Q9P2W9;D6RC71	D6RF48;Q9P2W9;D6RC71	2;2;1	2;2;1	2;2;1	Syntaxin-18	STX18	>tr|D6RF48|D6RF48_HUMAN Syntaxin-18 OS=Homo sapiens GN=STX18 PE=1 SV=1;>sp|Q9P2W9|STX18_HUMAN Syntaxin-18 OS=Homo sapiens GN=STX18 PE=1 SV=1;>tr|D6RC71|D6RC71_HUMAN Syntaxin-18 (Fragment) OS=Homo sapiens GN=STX18 PE=1 SV=1	3	2	2	2	2	2	2	2	2	2	5.2	5.2	5.2	35.42	308	308;335;169	0.00043085	2.8633	By MS/MS	By MS/MS	1.3752	1.2316	16.828	3	0	Median	1.4631	1.2327	0.12179	2	0	Median	0.91609	0.75347	28.394	2	1	Median	5.2	5.2	1095300000	488090000
D6RIE3;D6RGV5;H0UI06;P14406	D6RIE3;D6RGV5;H0UI06;P14406	1;1;1;1	1;1;1;1	1;1;1;1	Cytochrome c oxidase subunit 7A2, mitochondrial	COX7A2	>tr|D6RIE3|D6RIE3_HUMAN Cytochrome c oxidase subunit 7A2, mitochondrial OS=Homo sapiens GN=COX7A2 PE=1 SV=1;>tr|D6RGV5|D6RGV5_HUMAN Cytochrome c oxidase subunit 7A2, mitochondrial (Fragment) OS=Homo sapiens GN=COX7A2 PE=1 SV=1;>tr|H0UI06|H0UI06_HUMAN Cytoc	4	1	1	1	1	1	1	1	1	1	14.3	14.3	14.3	10.264	91	91;103;115;83	0	7.613	By MS/MS	By MS/MS	1.1721	0.9808	21.336	2	2	Median	NaN	NaN	NaN	1	1	Median	NaN	NaN	NaN	1	1	Median	14.3	14.3	172520000	80097000
D6RGY2;P27824-3;P27824;P27824-2	D6RGY2;P27824-3;P27824;P27824-2	1;1;1;1	1;1;1;1	1;1;1;1	Calnexin	CANX	>tr|D6RGY2|D6RGY2_HUMAN Calnexin (Fragment) OS=Homo sapiens GN=CANX PE=1 SV=1;>sp|P27824-3|CALX_HUMAN Isoform 3 of Calnexin OS=Homo sapiens GN=CANX;>sp|P27824|CALX_HUMAN Calnexin OS=Homo sapiens GN=CANX PE=1 SV=2;>sp|P27824-2|CALX_HUMAN Isoform 2 of Calnex	4	1	1	1	0	1	0	1	0	1	3.2	3.2	3.2	35.178	308	308;484;592;627	0.00083893	2.461	By matching	By MS/MS	NaN	NaN	NaN	0	0	Median	NaN	NaN	NaN	0	0	Median	NaN	NaN	NaN	0	0	Median	0	3.2	31364000	31364000
D6RIY6;Q06265;Q06265-2;D6R905;Q06265-3;Q06265-4;H0Y9L5;D6RA17;D6RAP4	D6RIY6;Q06265;Q06265-2;D6R905;Q06265-3;Q06265-4;H0Y9L5;D6RA17	6;6;6;5;4;4;3;3;2	6;6;6;5;4;4;3;3;2	6;6;6;5;4;4;3;3;2	Exosome complex component RRP45	EXOSC9	>tr|D6RIY6|D6RIY6_HUMAN Exosome complex component RRP45 OS=Homo sapiens GN=EXOSC9 PE=1 SV=1;>sp|Q06265|EXOS9_HUMAN Exosome complex component RRP45 OS=Homo sapiens GN=EXOSC9 PE=1 SV=3;>sp|Q06265-2|EXOS9_HUMAN Isoform 2 of Exosome complex component RRP45 OS=	9	6	6	6	5	5	5	5	5	5	18.2	18.2	18.2	46.977	423	423;439;456;226;355;372;172;242;86	0	19.677	By MS/MS	By MS/MS	0.95641	0.78265	45.101	7	0	Median	1.969	1.637	21.974	3	0	Median	0.92038	0.77432	3.1089	4	0	Median	15.6	15.1	384530000	171990000
D6RJ98;Q99570	D6RJ98;Q99570	1;1	1;1	1;1	Phosphoinositide 3-kinase regulatory subunit 4	PIK3R4	>tr|D6RJ98|D6RJ98_HUMAN Phosphoinositide 3-kinase regulatory subunit 4 (Fragment) OS=Homo sapiens GN=PIK3R4 PE=1 SV=1;>sp|Q99570|PI3R4_HUMAN Phosphoinositide 3-kinase regulatory subunit 4 OS=Homo sapiens GN=PIK3R4 PE=1 SV=3	2	1	1	1	0	1	0	1	0	1	6.7	6.7	6.7	21.812	193	193;1358	0	3.1413	By matching	By MS/MS	NaN	NaN	NaN	1	0	Median	NaN	NaN	NaN	0	0	Median	NaN	NaN	NaN	1	0	Median	0	6.7	29114000	11966000
E2QRB3;P32322-2;P32322;P32322-3;J3QR88;J3QLK9;J3QL23;J3QL32;J3QL24;J3QKT4;J3KQ22;J3KTA8;J3QKT3;J3KSA9;J3QRZ0	E2QRB3;P32322-2;P32322;P32322-3;J3QR88;J3QLK9;J3QL23;J3QL32;J3QL24;J3QKT4;J3KQ22	5;5;5;5;3;3;3;3;3;3;3;1;1;1;1	5;5;5;5;3;3;3;3;3;3;3;1;1;1;1	4;4;4;4;3;3;3;3;3;2;3;1;1;1;1	Pyrroline-5-carboxylate reductase 1, mitochondrial;Pyrroline-5-carboxylate reductase	PYCR1	>tr|E2QRB3|E2QRB3_HUMAN Pyrroline-5-carboxylate reductase 1, isoform CRA_c OS=Homo sapiens GN=PYCR1 PE=1 SV=2;>sp|P32322-2|P5CR1_HUMAN Isoform 2 of Pyrroline-5-carboxylate reductase 1, mitochondrial OS=Homo sapiens GN=PYCR1;>sp|P32322|P5CR1_HUMAN Pyrroline	15	5	5	4	5	5	5	5	4	4	26.4	26.4	21.9	30.213	288	288;316;319;346;132;165;173;217;225;242;253;84;94;109;115	0	21.267	By MS/MS	By MS/MS	1.3123	1.1294	19.686	8	0	Median	1.3917	1.2296	18.09	3	0	Median	1.2035	0.99128	21.876	5	0	Median	26.4	26.4	457380000	181680000
E3W994;J3KR49;E7ERI8;E7EW49;O75122;O75122-3;B3KR06;E7ENG2;O75122-2	E3W994;J3KR49;E7ERI8;E7EW49;O75122;O75122-3	3;3;3;3;3;3;1;1;1	3;3;3;3;3;3;1;1;1	3;3;3;3;3;3;1;1;1	CLIP-associating protein 2	CLASP2	>tr|E3W994|E3W994_HUMAN CLIP-associating protein 2 OS=Homo sapiens GN=CLASP2 PE=1 SV=2;>tr|J3KR49|J3KR49_HUMAN CLIP-associating protein 2 OS=Homo sapiens GN=CLASP2 PE=1 SV=1;>tr|E7ERI8|E7ERI8_HUMAN CLIP-associating protein 2 OS=Homo sapiens GN=CLASP2 PE=1	9	3	3	3	1	2	1	2	1	2	3.1	3.1	3.1	138.86	1273	1273;1293;1513;1514;1294;1515;454;458;431	0	8.5776	By MS/MS	By MS/MS	NaN	NaN	NaN	0	0	Median	NaN	NaN	NaN	0	0	Median	NaN	NaN	NaN	0	0	Median	1.3	1.9	0	0
E5KLK1;E5KLJ6;E5KLJ9;E5KLJ5;O60313;O60313-2;H7C321	E5KLK1;E5KLJ6;E5KLJ9;E5KLJ5;O60313;O60313-2	8;8;8;8;8;8;1	8;8;8;8;8;8;1	8;8;8;8;8;8;1	Dynamin-like 120 kDa protein, mitochondrial;Dynamin-like 120 kDa protein, form S1	OPA1	>tr|E5KLK1|E5KLK1_HUMAN Dynamin-like 120 kDa protein, mitochondrial OS=Homo sapiens GN=OPA1 PE=1 SV=1;>tr|E5KLJ6|E5KLJ6_HUMAN Dynamin-like 120 kDa protein, mitochondrial OS=Homo sapiens GN=OPA1 PE=1 SV=1;>tr|E5KLJ9|E5KLJ9_HUMAN Dynamin-like 120 kDa protein	7	8	8	8	5	6	5	6	5	6	11.4	11.4	11.4	111.82	961	961;978;979;1015;960;997;185	0	18.406	By MS/MS	By MS/MS	1.4452	1.2413	7.0007	3	0	Median	1.1375	0.97263	33.215	4	2	Median	1.3278	1.1306	18.077	4	3	Median	6.9	8	151050000	62047000
H0YAV4;E5RFF3;Q9UHF7;Q9UHF7-3;Q9UHF7-2	H0YAV4;E5RFF3;Q9UHF7;Q9UHF7-3;Q9UHF7-2	1;1;1;1;1	1;1;1;1;1	1;1;1;1;1	Zinc finger transcription factor Trps1	TRPS1	>tr|H0YAV4|H0YAV4_HUMAN Zinc finger transcription factor Trps1 (Fragment) OS=Homo sapiens GN=TRPS1 PE=1 SV=1;>tr|E5RFF3|E5RFF3_HUMAN Zinc finger transcription factor Trps1 OS=Homo sapiens GN=TRPS1 PE=1 SV=1;>sp|Q9UHF7|TRPS1_HUMAN Zinc finger transcription	5	1	1	1	0	1	0	1	0	1	5.2	5.2	5.2	30.469	271	271;1035;1281;1285;1294	0	7.9835	By matching	By MS/MS	NaN	NaN	NaN	1	1	Median	NaN	NaN	NaN	0	0	Median	NaN	NaN	NaN	1	1	Median	0	5.2	19681000	6110100
E5RH67;E5RFM2;E5RK82;E5RJF8;O15182;H0YBL5	E5RH67;E5RFM2;E5RK82;E5RJF8;O15182;H0YBL5	3;3;3;3;3;2	3;3;3;3;3;2	3;3;3;3;3;2	Centrin-3	CETN3	>tr|E5RH67|E5RH67_HUMAN Centrin-3 OS=Homo sapiens GN=CETN3 PE=1 SV=1;>tr|E5RFM2|E5RFM2_HUMAN Centrin-3 OS=Homo sapiens GN=CETN3 PE=1 SV=1;>tr|E5RK82|E5RK82_HUMAN Centrin-3 OS=Homo sapiens GN=CETN3 PE=1 SV=1;>tr|E5RJF8|E5RJF8_HUMAN Centrin-3 OS=Homo sapiens	6	3	3	3	2	2	2	2	2	2	23.4	23.4	23.4	12.94	111	111;153;156;191;167;81	0.0016611	2.3057	By MS/MS	By MS/MS	1.3568	1.1644	11.773	3	0	Median	1.2472	1.0659	12.496	2	0	Median	1.6798	1.3992	19.42	2	1	Median	17.1	12.6	95440000	44503000
E5RGV5;E5RG67;F8W8I6;P31483-3;P31483;C9JTN7;P31483-2	E5RGV5;E5RG67;F8W8I6;P31483-3;P31483;C9JTN7;P31483-2	2;2;2;2;2;1;1	1;1;1;1;1;0;0	1;1;1;1;1;0;0	Nucleolysin TIA-1 isoform p40	TIA1	>tr|E5RGV5|E5RGV5_HUMAN Nucleolysin TIA-1 isoform p40 OS=Homo sapiens GN=TIA1 PE=1 SV=1;>tr|E5RG67|E5RG67_HUMAN Nucleolysin TIA-1 isoform p40 OS=Homo sapiens GN=TIA1 PE=1 SV=1;>tr|F8W8I6|F8W8I6_HUMAN Nucleolysin TIA-1 isoform p40 OS=Homo sapiens GN=TIA1 PE	7	2	1	1	1	2	0	1	0	1	14.6	8.3	8.3	15.821	144	144;161;385;214;386;285;375	0.0051752	1.8242	By matching	By MS/MS	NaN	NaN	NaN	0	0	Median	NaN	NaN	NaN	0	0	Median	NaN	NaN	NaN	0	0	Median	6.2	14.6	0	0
E5RH37;E9PBN4;F8W7M8;Q9P243-3;Q9P243-4;Q9P243-2;Q9P243;E5RGN2	E5RH37;E9PBN4;F8W7M8;Q9P243-3;Q9P243-4;Q9P243-2;Q9P243;E5RGN2	2;2;2;2;2;2;2;1	2;2;2;2;2;2;2;1	2;2;2;2;2;2;2;1	Zinc finger protein ZFAT	ZFAT	>tr|E5RH37|E5RH37_HUMAN Zinc finger protein ZFAT OS=Homo sapiens GN=ZFAT PE=1 SV=1;>tr|E9PBN4|E9PBN4_HUMAN Zinc finger protein ZFAT OS=Homo sapiens GN=ZFAT PE=1 SV=1;>tr|F8W7M8|F8W7M8_HUMAN Zinc finger protein ZFAT OS=Homo sapiens GN=ZFAT PE=1 SV=1;>sp|Q9P	8	2	2	2	1	1	1	1	1	1	5.4	5.4	5.4	112.15	998	998;1145;1156;846;1181;1231;1243;196	0	4.3952	By MS/MS	By MS/MS	NaN	NaN	NaN	1	1	Median	NaN	NaN	NaN	1	1	Median	NaN	NaN	NaN	0	0	Median	2.8	2.6	16124000	9637300
E5RHG8;Q15369-2;Q15369	E5RHG8;Q15369-2;Q15369	2;2;2	2;2;2	2;2;2	Transcription elongation factor B polypeptide 1	TCEB1	>tr|E5RHG8|E5RHG8_HUMAN Transcription elongation factor B polypeptide 1 (Fragment) OS=Homo sapiens GN=TCEB1 PE=1 SV=1;>sp|Q15369-2|ELOC_HUMAN Isoform 2 of Transcription elongation factor B polypeptide 1 OS=Homo sapiens GN=TCEB1;>sp|Q15369|ELOC_HUMAN Transc	3	2	2	2	1	2	1	2	1	2	31.5	31.5	31.5	9.9601	89	89;96;112	0	18.902	By MS/MS	By MS/MS	1.8968	1.5723	16.155	3	2	Median	NaN	NaN	NaN	1	1	Median	1.6612	1.4079	20.991	2	1	Median	22.5	31.5	85906000	30858000
E5RHT6;F8W1U7;F8VWH9;Q8N6T3-4;Q8N6T3-5;Q8N6T3-3;Q8N6T3;Q8N6T3-2;E5RHH7;E5RHC5	E5RHT6;F8W1U7;F8VWH9;Q8N6T3-4;Q8N6T3-5;Q8N6T3-3;Q8N6T3;Q8N6T3-2;E5RHH7;E5RHC5	2;2;2;2;2;2;2;2;1;1	2;2;2;2;2;2;2;2;1;1	2;2;2;2;2;2;2;2;1;1	ADP-ribosylation factor GTPase-activating protein 1	ARFGAP1	>tr|E5RHT6|E5RHT6_HUMAN ADP-ribosylation factor GTPase-activating protein 1 (Fragment) OS=Homo sapiens GN=ARFGAP1 PE=1 SV=2;>tr|F8W1U7|F8W1U7_HUMAN ADP-ribosylation factor GTPase-activating protein 1 (Fragment) OS=Homo sapiens GN=ARFGAP1 PE=1 SV=1;>tr|F8VW	10	2	2	2	1	2	1	2	1	2	11.9	11.9	11.9	26.555	244	244;271;340;293;361;403;406;414;153;261	0	6.0702	By MS/MS	By MS/MS	1.0578	0.90892	15.869	2	1	Median	NaN	NaN	NaN	1	1	Median	NaN	NaN	NaN	1	0	Median	5.7	11.9	36532000	19428000
E5RI94;E7EWW7;E7ERK7;Q96DN5-3;Q96DN5-2;Q96DN5	E5RI94;E7EWW7;E7ERK7;Q96DN5-3;Q96DN5-2;Q96DN5	1;1;1;1;1;1	1;1;1;1;1;1	1;1;1;1;1;1	TBC1 domain family member 31	TBC1D31	>tr|E5RI94|E5RI94_HUMAN TBC1 domain family member 31 OS=Homo sapiens GN=TBC1D31 PE=1 SV=1;>tr|E7EWW7|E7EWW7_HUMAN TBC1 domain family member 31 OS=Homo sapiens GN=TBC1D31 PE=1 SV=1;>tr|E7ERK7|E7ERK7_HUMAN TBC1 domain family member 31 OS=Homo sapiens GN=TBC1	6	1	1	1	1	0	1	0	1	0	2.6	2.6	2.6	73.395	620	620;943;961;970;1001;1066	1	-2	By MS/MS	By matching	NaN	NaN	NaN	1	1	Median	NaN	NaN	NaN	1	1	Median	NaN	NaN	NaN	0	0	Median	2.6	0	73681000	66918000
E5RJZ1;H0YBD2;O14548;E5RFH8	E5RJZ1;H0YBD2;O14548	3;3;3;1	3;3;3;1	3;3;3;1	Cytochrome c oxidase subunit 7A-related protein, mitochondrial	COX7A2L	>tr|E5RJZ1|E5RJZ1_HUMAN Cytochrome c oxidase subunit 7A-related protein, mitochondrial OS=Homo sapiens GN=COX7A2L PE=1 SV=1;>tr|H0YBD2|H0YBD2_HUMAN Cytochrome c oxidase subunit 7A-related protein, mitochondrial (Fragment) OS=Homo sapiens GN=COX7A2L PE=1 SV	4	3	3	3	3	1	3	1	3	1	67.1	67.1	67.1	8.8399	79	79;95;114;39	0	18.228	By MS/MS	By MS/MS	1.4504	1.2318	26.681	4	2	Median	1.6517	1.4437	24.729	3	2	Median	NaN	NaN	NaN	1	0	Median	67.1	41.8	125790000	51628000
E7EMC7;Q13501-2;Q13501;C9JRJ8;E9PFW8;E3W990	E7EMC7;Q13501-2;Q13501;C9JRJ8;E9PFW8;E3W990	2;2;2;1;1;1	2;2;2;1;1;1	2;2;2;1;1;1	Sequestosome-1	SQSTM1	>tr|E7EMC7|E7EMC7_HUMAN Sequestosome-1 OS=Homo sapiens GN=SQSTM1 PE=1 SV=1;>sp|Q13501-2|SQSTM_HUMAN Isoform 2 of Sequestosome-1 OS=Homo sapiens GN=SQSTM1;>sp|Q13501|SQSTM_HUMAN Sequestosome-1 OS=Homo sapiens GN=SQSTM1 PE=1 SV=1;>tr|C9JRJ8|C9JRJ8_HUMAN Sequ	6	2	2	2	2	0	2	0	2	0	9	9	9	41.013	378	378;356;440;140;167;190	0.00043103	2.8705	By MS/MS	By matching	NaN	NaN	NaN	1	1	Median	NaN	NaN	NaN	1	1	Median	NaN	NaN	NaN	0	0	Median	9	0	13604000	4629400
E7EMD6;O43572	E7EMD6;O43572	1;1	1;1	1;1	A-kinase anchor protein 10, mitochondrial	AKAP10	>tr|E7EMD6|E7EMD6_HUMAN A-kinase anchor protein 10, mitochondrial OS=Homo sapiens GN=AKAP10 PE=1 SV=3;>sp|O43572|AKA10_HUMAN A-kinase anchor protein 10, mitochondrial OS=Homo sapiens GN=AKAP10 PE=1 SV=2	2	1	1	1	1	1	1	1	1	1	2	2	2	67.751	604	604;662	0.0055402	1.7812	By MS/MS	By MS/MS	NaN	NaN	NaN	1	1	Median	NaN	NaN	NaN	0	0	Median	NaN	NaN	NaN	1	1	Median	2	2	15524000	6510200
J3QLD9;E7EMK3;Q14254;K7EKW9	J3QLD9;E7EMK3;Q14254;K7EKW9	3;3;3;2	3;3;3;2	3;3;3;2	Flotillin-2	FLOT2	>tr|J3QLD9|J3QLD9_HUMAN Flotillin-2 OS=Homo sapiens GN=FLOT2 PE=1 SV=1;>tr|E7EMK3|E7EMK3_HUMAN Flotillin-2 OS=Homo sapiens GN=FLOT2 PE=1 SV=1;>sp|Q14254|FLOT2_HUMAN Flotillin-2 OS=Homo sapiens GN=FLOT2 PE=1 SV=2;>tr|K7EKW9|K7EKW9_HUMAN Flotillin-2 (Fragmen	4	3	3	3	1	3	1	3	1	3	10	10	10	47.142	428	428;483;428;249	0	8.8072	By MS/MS	By MS/MS	2.8538	2.464	53.122	3	3	Median	NaN	NaN	NaN	1	1	Median	2.0383	1.7156	51.192	2	2	Median	4.4	10	59441000	19284000
H0Y612;E7EN20;Q9UPN9-2;Q9UPN9	H0Y612;E7EN20;Q9UPN9-2;Q9UPN9	2;2;2;2	2;2;2;2	2;2;2;2	E3 ubiquitin-protein ligase TRIM33	TRIM33	>tr|H0Y612|H0Y612_HUMAN E3 ubiquitin-protein ligase TRIM33 (Fragment) OS=Homo sapiens GN=TRIM33 PE=1 SV=1;>tr|E7EN20|E7EN20_HUMAN E3 ubiquitin-protein ligase TRIM33 OS=Homo sapiens GN=TRIM33 PE=1 SV=2;>sp|Q9UPN9-2|TRI33_HUMAN Isoform Beta of E3 ubiquitin-p	4	2	2	2	1	2	1	2	1	2	2.7	2.7	2.7	98.891	888	888;1119;1110;1127	0	11.7	By MS/MS	By MS/MS	0.6799	0.57043	25.272	2	0	Median	NaN	NaN	NaN	1	0	Median	NaN	NaN	NaN	1	0	Median	1.2	2.7	36036000	19119000
E7EN32;O00255-3;O00255-2;O00255	E7EN32;O00255-3;O00255-2;O00255	2;2;2;2	2;2;2;2	2;2;2;2	Menin	MEN1	>tr|E7EN32|E7EN32_HUMAN Menin OS=Homo sapiens GN=MEN1 PE=1 SV=1;>sp|O00255-3|MEN1_HUMAN Isoform 3 of Menin OS=Homo sapiens GN=MEN1;>sp|O00255-2|MEN1_HUMAN Isoform 2 of Menin OS=Homo sapiens GN=MEN1;>sp|O00255|MEN1_HUMAN Menin OS=Homo sapiens GN=MEN1 PE=1 S	4	2	2	2	2	2	2	2	2	2	5	5	5	61.418	555	555;575;610;615	0	15.975	By MS/MS	By MS/MS	1.0657	0.88906	7.4853	3	1	Median	NaN	NaN	NaN	1	0	Median	1.0255	0.86259	4.2757	2	1	Median	5	5	91796000	44133000
E9PGW7;Q5T8T7;E7EN96;Q5T8T8;Q15528-2;Q15528	E9PGW7;Q5T8T7;E7EN96;Q5T8T8;Q15528-2;Q15528	3;3;3;3;3;3	3;3;3;3;3;3	3;3;3;3;3;3	Mediator of RNA polymerase II transcription subunit 22	MED22	>tr|E9PGW7|E9PGW7_HUMAN Mediator of RNA polymerase II transcription subunit 22 (Fragment) OS=Homo sapiens GN=MED22 PE=1 SV=1;>tr|Q5T8T7|Q5T8T7_HUMAN Mediator complex subunit 22 OS=Homo sapiens GN=MED22 PE=1 SV=1;>tr|E7EN96|E7EN96_HUMAN Mediator of RNA poly	6	3	3	3	3	2	3	2	3	2	30.6	30.6	30.6	12.853	111	111;134;135;137;140;200	0	9.7724	By MS/MS	By MS/MS	1.0383	0.87737	32.566	4	0	Median	0.75212	0.64295	6.9601	3	1	Median	1.3763	1.1519	8.7826	2	0	Median	30.6	18	134700000	66661000
K7EJL1;E7ENJ6;Q9BXS5;Q9BXS5-2;K7EPR4;K7EJJ1;Q9Y6Q5;Q9Y6Q5-2;K7EPJ8;A0A087WZX7;K7ENA7;K7EMG5	K7EJL1;E7ENJ6;Q9BXS5;Q9BXS5-2	5;5;5;5;2;2;2;2;1;1;1;1	5;5;5;5;2;2;2;2;1;1;1;1	5;5;5;5;2;2;2;2;1;1;1;1	AP-1 complex subunit mu-1	AP1M1	>tr|K7EJL1|K7EJL1_HUMAN AP-1 complex subunit mu-1 OS=Homo sapiens GN=AP1M1 PE=1 SV=1;>tr|E7ENJ6|E7ENJ6_HUMAN AP-1 complex subunit mu-1 OS=Homo sapiens GN=AP1M1 PE=1 SV=1;>sp|Q9BXS5|AP1M1_HUMAN AP-1 complex subunit mu-1 OS=Homo sapiens GN=AP1M1 PE=1 SV=3;>s	12	5	5	5	3	5	3	5	3	5	14	14	14	40.296	351	351;370;423;435;239;245;423;425;125;128;136;299	0	11.556	By MS/MS	By MS/MS	1.1711	0.97446	14.769	5	0	Median	1.3847	1.1947	11.78	3	0	Median	1.0975	0.91102	19.053	3	1	Plateau	8.8	14	218140000	99871000
H0Y9H2;E7EV99;E7ENY0;P35611-2;P35611-6;P35611;P35611-3;P35611-4;H0YG19	H0Y9H2;E7EV99;E7ENY0;P35611-2;P35611-6;P35611;P35611-3;P35611-4	3;3;3;3;3;3;3;2;1	3;3;3;3;3;3;3;2;1	3;3;3;3;3;3;3;2;1	Alpha-adducin	ADD1	>tr|H0Y9H2|H0Y9H2_HUMAN Alpha-adducin (Fragment) OS=Homo sapiens GN=ADD1 PE=1 SV=1;>tr|E7EV99|E7EV99_HUMAN Alpha-adducin OS=Homo sapiens GN=ADD1 PE=1 SV=1;>tr|E7ENY0|E7ENY0_HUMAN Alpha-adducin OS=Homo sapiens GN=ADD1 PE=1 SV=1;>sp|P35611-2|ADDA_HUMAN Isofo	9	3	3	3	3	3	3	3	3	3	9	9	9	48.407	444	444;632;663;631;662;737;768;662;114	0	7.7429	By MS/MS	By MS/MS	1.1947	0.98041	14.693	4	0	Median	1.0864	0.91253	5.2964	2	0	Median	1.4333	1.2377	12.361	3	1	Median	9	9	118200000	47173000
E7EPF2;E7ETU5;F6Y5H0;P29558-2;P29558;C9J9B2;F8W1T6;C9JIJ9;Q15434;Q6XE24-3;Q6XE24-4;Q6XE24-5;Q6XE24-2;Q6XE24;F8VQS9	E7EPF2;E7ETU5;F6Y5H0;P29558-2;P29558;C9J9B2;F8W1T6;C9JIJ9;Q15434;Q6XE24-3;Q6XE24-4;Q6XE24-5;Q6XE24-2;Q6XE24	3;3;3;3;3;2;2;2;2;2;2;2;2;2;1	3;3;3;3;3;2;2;2;2;2;2;2;2;2;1	2;2;2;2;2;1;1;1;1;1;1;1;1;1;0	RNA-binding motif, single-stranded-interacting protein 1;RNA-binding motif, single-stranded-interacting protein 2;RNA-binding motif, single-stranded-interacting protein 3	RBMS1;RBMS3;RBMS2	>tr|E7EPF2|E7EPF2_HUMAN RNA-binding motif, single-stranded-interacting protein 1 (Fragment) OS=Homo sapiens GN=RBMS1 PE=1 SV=5;>tr|E7ETU5|E7ETU5_HUMAN RNA-binding motif, single-stranded-interacting protein 1 OS=Homo sapiens GN=RBMS1 PE=1 SV=1;>tr|F6Y5H0|F6	15	3	3	2	1	3	1	3	0	2	24.2	24.2	19.5	13.826	128	128;370;386;403;406;264;344;436;407;419;420;421;433;437;84	0	4.1994	By MS/MS	By MS/MS	1.143	0.95988	33.158	3	1	Median	NaN	NaN	NaN	1	0	Median	0.93319	0.77155	30.888	2	1	Median	4.7	24.2	130590000	65340000
F5H228;E7EWP2;E7EPJ7;O75962-5;O75962-2;O75962-4;O75962	F5H228;E7EWP2;E7EPJ7;O75962-5;O75962-2;O75962-4;O75962	1;1;1;1;1;1;1	1;1;1;1;1;1;1	1;1;1;1;1;1;1	Triple functional domain protein	TRIO	>tr|F5H228|F5H228_HUMAN Triple functional domain protein OS=Homo sapiens GN=TRIO PE=1 SV=1;>tr|E7EWP2|E7EWP2_HUMAN Triple functional domain protein OS=Homo sapiens GN=TRIO PE=1 SV=2;>tr|E7EPJ7|E7EPJ7_HUMAN Triple functional domain protein (Fragment) OS=Hom	7	1	1	1	0	1	0	1	0	1	1.1	1.1	1.1	174.9	1508	1508;2309;2546;2563;2921;3038;3097	0.0012568	2.4444	By matching	By MS/MS	NaN	NaN	NaN	1	0	Median	NaN	NaN	NaN	0	0	Median	NaN	NaN	NaN	1	0	Median	0	1.1	19461000	7563000
E7EPN9;Q9Y520-2;Q9Y520-3;Q9Y520-6;Q9Y520-4;Q9Y520-5;Q9Y520;Q9Y520-7;H7C5N8;A0A0A0MS30	E7EPN9;Q9Y520-2;Q9Y520-3;Q9Y520-6;Q9Y520-4;Q9Y520-5;Q9Y520;Q9Y520-7;H7C5N8	6;6;6;6;6;6;6;6;4;1	6;6;6;6;6;6;6;6;4;1	6;6;6;6;6;6;6;6;4;1	Protein PRRC2C	PRRC2C	>tr|E7EPN9|E7EPN9_HUMAN Protein PRRC2C OS=Homo sapiens GN=PRRC2C PE=1 SV=1;>sp|Q9Y520-2|PRC2C_HUMAN Isoform 2 of Protein PRRC2C OS=Homo sapiens GN=PRRC2C;>sp|Q9Y520-3|PRC2C_HUMAN Isoform 3 of Protein PRRC2C OS=Homo sapiens GN=PRRC2C;>sp|Q9Y520-6|PRC2C_HUMA	10	6	6	6	4	5	4	5	4	5	3.8	3.8	3.8	308.77	2819	2819;2653;2700;2752;2817;2849;2896;2898;1300;299	0	30.591	By MS/MS	By MS/MS	0.93218	0.77526	24.463	6	0	Median	0.93218	0.77526	27.447	4	0	Median	0.75172	0.63007	34.664	4	2	Median	2.5	3.3	279730000	162440000
J3KN87;E7EPP6;O14757-2;O14757-3;O14757;E9PJI4;E9PPA5;E9PKQ3	J3KN87;E7EPP6;O14757-2;O14757-3;O14757	4;4;4;4;4;1;1;1	4;4;4;4;4;1;1;1	4;4;4;4;4;1;1;1	Serine/threonine-protein kinase Chk1	CHEK1	>tr|J3KN87|J3KN87_HUMAN Serine/threonine-protein kinase Chk1 OS=Homo sapiens GN=CHEK1 PE=1 SV=1;>tr|E7EPP6|E7EPP6_HUMAN Serine/threonine-protein kinase Chk1 OS=Homo sapiens GN=CHEK1 PE=1 SV=1;>sp|O14757-2|CHK1_HUMAN Isoform 2 of Serine/threonine-protein ki	8	4	4	4	3	2	3	2	3	2	13	13	13	49.019	432	432;492;382;442;476;170;192;204	0	14.149	By MS/MS	By MS/MS	0.88752	0.73498	2.3012	3	0	Median	0.89366	0.75226	114.92	3	2	Median	0.86493	0.72665	1.6106	2	0	Median	10.4	4.6	190360000	83127000
E7EPT4;P19404	E7EPT4;P19404	3;3	3;3	3;3	NADH dehydrogenase [ubiquinone] flavoprotein 2, mitochondrial	NDUFV2	>tr|E7EPT4|E7EPT4_HUMAN NADH dehydrogenase [ubiquinone] flavoprotein 2, mitochondrial OS=Homo sapiens GN=NDUFV2 PE=1 SV=1;>sp|P19404|NDUV2_HUMAN NADH dehydrogenase [ubiquinone] flavoprotein 2, mitochondrial OS=Homo sapiens GN=NDUFV2 PE=1 SV=2	2	3	3	3	3	1	3	1	3	1	23.8	23.8	23.8	27.907	252	252;249	0	5.6132	By MS/MS	By MS/MS	1.219	1.0954	34.443	3	1	Median	1.2661	1.1104	1.9178	2	0	Median	NaN	NaN	NaN	1	1	Median	23.8	5.2	114920000	59705000
E7EQL8;Q96RT7-2;Q96RT7-3;Q96RT7	E7EQL8;Q96RT7-2;Q96RT7-3;Q96RT7	2;2;2;2	2;2;2;2	2;2;2;2	Gamma-tubulin complex component 6	TUBGCP6	>tr|E7EQL8|E7EQL8_HUMAN Gamma-tubulin complex component 6 OS=Homo sapiens GN=TUBGCP6 PE=1 SV=1;>sp|Q96RT7-2|GCP6_HUMAN Isoform 2 of Gamma-tubulin complex component 6 OS=Homo sapiens GN=TUBGCP6;>sp|Q96RT7-3|GCP6_HUMAN Isoform 3 of Gamma-tubulin complex comp	4	2	2	2	2	1	2	1	2	1	2.1	2.1	2.1	163.91	1493	1493;1785;1802;1819	0	7.165	By MS/MS	By MS/MS	1.2422	1.0694	80.801	3	2	Median	2.5027	2.1486	99.059	2	2	Median	NaN	NaN	NaN	1	0	Median	2.1	1.3	35695000	14110000
G3V3B0;S4R3H4;E7EQT4;Q9UKV3-3;Q9UKV3-2;Q9UKV3-5;Q9UKV3;G3V3T3	G3V3B0;S4R3H4;E7EQT4;Q9UKV3-3;Q9UKV3-2;Q9UKV3-5;Q9UKV3	3;3;3;3;3;3;3;1	3;3;3;3;3;3;3;1	3;3;3;3;3;3;3;1	Apoptotic chromatin condensation inducer in the nucleus	ACIN1	>tr|G3V3B0|G3V3B0_HUMAN Apoptotic chromatin condensation inducer in the nucleus OS=Homo sapiens GN=ACIN1 PE=1 SV=1;>tr|S4R3H4|S4R3H4_HUMAN Apoptotic chromatin condensation inducer in the nucleus OS=Homo sapiens GN=ACIN1 PE=1 SV=1;>tr|E7EQT4|E7EQT4_HUMAN Ap	8	3	3	3	2	3	2	3	2	3	6.5	6.5	6.5	67.494	582	582;1283;1301;583;614;1328;1341;194	0	12.012	By MS/MS	By MS/MS	1.9126	1.63	38.041	3	0	Median	1.1495	0.97867	14.192	2	1	Median	2.6247	2.2043	15.524	3	1	Plateau	5	6.5	96097000	35270000
E7EQY4;E7EV10;Q9BTC8-2;Q9BTC8;E9PCS8;D6W5A2;E9PF88	E7EQY4;E7EV10;Q9BTC8-2;Q9BTC8;E9PCS8;D6W5A2	12;12;12;12;9;9;3	7;7;7;7;4;5;2	5;5;5;5;2;4;1	Metastasis-associated protein MTA3	MTA3	>tr|E7EQY4|E7EQY4_HUMAN Metastasis-associated protein MTA3 OS=Homo sapiens GN=MTA3 PE=1 SV=1;>tr|E7EV10|E7EV10_HUMAN Metastasis-associated protein MTA3 OS=Homo sapiens GN=MTA3 PE=1 SV=1;>sp|Q9BTC8-2|MTA3_HUMAN Isoform 2 of Metastasis-associated protein MTA	7	12	7	5	10	11	5	6	3	4	25.3	18.3	13	58.726	514	514;590;515;594;392;537;91	0	26.249	By MS/MS	By MS/MS	0.75656	0.72742	25.458	5	0	Median	1.2216	1.0342	21.283	4	2	Median	0.75457	0.64816	7.9918	3	0	Median	19.1	23.3	355100000	167830000
E7EQZ4;Q16637-4;Q16637-2;Q16637-3;Q16637;B4DP61;A0A0G2JRX5;A0A0G2JRY6;H0YBZ9;A0A0G2JQN8	E7EQZ4;Q16637-4;Q16637-2;Q16637-3;Q16637;B4DP61	8;8;8;8;8;6;2;2;1;1	8;8;8;8;8;6;2;2;1;1	8;8;8;8;8;6;2;2;1;1	Survival motor neuron protein	SMN1	>tr|E7EQZ4|E7EQZ4_HUMAN Survival motor neuron protein OS=Homo sapiens GN=SMN1 PE=1 SV=1;>sp|Q16637-4|SMN_HUMAN Isoform SMN-delta57 of Survival motor neuron protein OS=Homo sapiens GN=SMN1;>sp|Q16637-2|SMN_HUMAN Isoform SMN-delta5 of Survival motor neuron p	10	8	8	8	7	8	7	8	7	8	37.1	37.1	37.1	31.689	294	294;250;262;282;294;227;143;180;79;149	0	61.091	By MS/MS	By MS/MS	1.287	1.108	17.32	5	0	Median	1.1239	0.97489	25.597	6	5	Median	1.3081	1.0833	19.999	4	0	Median	33.7	37.1	1263100000	541470000
E7ER26;P57071-3;P57071-2;P57071;Q4W8S1;P57071-6;P57071-5	E7ER26;P57071-3;P57071-2;P57071;Q4W8S1;P57071-6;P57071-5	3;3;3;3;2;2;2	3;3;3;3;2;2;2	3;3;3;3;2;2;2	PR domain zinc finger protein 15	PRDM15;ZNF298	>tr|E7ER26|E7ER26_HUMAN PR domain zinc finger protein 15 OS=Homo sapiens GN=PRDM15 PE=1 SV=2;>sp|P57071-3|PRD15_HUMAN Isoform 3 of PR domain zinc finger protein 15 OS=Homo sapiens GN=PRDM15;>sp|P57071-2|PRD15_HUMAN Isoform 2 of PR domain zinc finger protei	7	3	3	3	3	2	3	2	3	2	2.8	2.8	2.8	129.58	1141	1141;1178;1198;1507;478;515;555	0	5.3847	By MS/MS	By MS/MS	1.0061	0.86006	32.362	2	0	Median	NaN	NaN	NaN	1	0	Median	NaN	NaN	NaN	1	0	Median	2.8	2.2	54168000	25011000
E7ERK1;O43374-2;O43374;F8W6L0;F5GXT2;C9J798;H0YB35;REV__H0YG25;H0YBU2;H0Y980;E5RK78;REV__P41212	E7ERK1;O43374-2;O43374;F8W6L0;F5GXT2;C9J798;H0YB35	8;8;8;7;7;7;4;1;1;1;1;1	8;8;8;7;7;7;4;1;1;1;1;1	8;8;8;7;7;7;4;1;1;1;1;1	Ras GTPase-activating protein 4;Putative Ras GTPase-activating protein 4B	RASA4;RASA4B	>tr|E7ERK1|E7ERK1_HUMAN Ras GTPase-activating protein 4 OS=Homo sapiens GN=RASA4 PE=1 SV=1;>sp|O43374-2|RASL2_HUMAN Isoform 2 of Ras GTPase-activating protein 4 OS=Homo sapiens GN=RASA4;>sp|O43374|RASL2_HUMAN Ras GTPase-activating protein 4 OS=Homo sapiens	12	8	8	8	7	6	7	6	7	6	16.7	16.7	16.7	82.262	731	731;757;803;731;757;803;273;88;137;276;306;452	0	30.184	By MS/MS	By MS/MS	1.3897	1.1485	10.91	5	0	Median	1.3897	1.1485	12.887	3	0	Median	0.9837	0.82837	33.261	5	3	Median	15.3	11.6	305120000	148550000
E7ERS3;Q86VM9;Q86VM9-2;H3BPD0;H3BRH3;H3BP01;H3BRN6	E7ERS3;Q86VM9;Q86VM9-2	34;33;25;7;6;5;2	34;33;25;7;6;5;2	34;33;25;7;6;5;2	Zinc finger CCCH domain-containing protein 18	ZC3H18	>tr|E7ERS3|E7ERS3_HUMAN Zinc finger CCCH domain-containing protein 18 OS=Homo sapiens GN=ZC3H18 PE=1 SV=1;>sp|Q86VM9|ZCH18_HUMAN Zinc finger CCCH domain-containing protein 18 OS=Homo sapiens GN=ZC3H18 PE=1 SV=2;>sp|Q86VM9-2|ZCH18_HUMAN Isoform 2 of Zinc fi	7	34	34	34	33	32	33	32	33	32	46.4	46.4	46.4	108.94	977	977;953;757;197;196;238;75	0	323.31	By MS/MS	By MS/MS	1.1407	0.97982	15.265	77	0	Median	1.2562	1.0664	14.924	38	0	Median	1.0871	0.9013	12.895	39	0	Median	45.3	44.7	15124000000	6931600000
E7ES96;P49768-7;P49768-2;P49768	E7ES96;P49768-7;P49768-2;P49768	1;1;1;1	1;1;1;1	1;1;1;1	Presenilin;Presenilin-1;Presenilin-1 NTF subunit;Presenilin-1 CTF subunit;Presenilin-1 CTF12	PSEN1	>tr|E7ES96|E7ES96_HUMAN Presenilin OS=Homo sapiens GN=PSEN1 PE=1 SV=1;>sp|P49768-7|PSN1_HUMAN Isoform 7 of Presenilin-1 OS=Homo sapiens GN=PSEN1;>sp|P49768-2|PSN1_HUMAN Isoform 2 of Presenilin-1 OS=Homo sapiens GN=PSEN1;>sp|P49768|PSN1_HUMAN Presenilin-1 O	4	1	1	1	1	0	1	0	1	0	5.1	5.1	5.1	42.082	375	375;434;463;467	0	4.6301	By MS/MS	By matching	NaN	NaN	NaN	0	0	Median	NaN	NaN	NaN	0	0	Median	NaN	NaN	NaN	0	0	Median	5.1	0	0	0
E7ESK7;E7EX29;P63104;E5RGE1;Q4VY20;E5RIR4;E9PD24;B4DJF2;E7EVZ2;Q4VY19;I3L3T1;K7EIT4;E9PG15;A2IDB2;B0AZS6;P31947-2;P62258-2;P31946-2;P27348;Q04917;P31946;P61981;P31947;P62258	E7ESK7;E7EX29;P63104;E5RGE1;Q4VY20;E5RIR4;E9PD24;B4DJF2;E7EVZ2;Q4VY19;I3L3T1;K7EIT4;E9PG15;A2IDB2;B0AZS6;P31947-2;P62258-2;P31946-2;P27348;Q04917;P31946;P61981;P31947;P62258	2;2;2;1;1;1;1;1;1;1;1;1;1;1;1;1;1;1;1;1;1;1;1;1	2;2;2;1;1;1;1;1;1;1;1;1;1;1;1;1;1;1;1;1;1;1;1;1	2;2;2;1;1;1;1;1;1;1;1;1;1;1;1;1;1;1;1;1;1;1;1;1	14-3-3 protein zeta/delta;14-3-3 protein sigma;14-3-3 protein epsilon;14-3-3 protein beta/alpha;14-3-3 protein beta/alpha, N-terminally processed;14-3-3 protein theta;14-3-3 protein eta;14-3-3 protein gamma;14-3-3 protein gamma, N-terminally processed	YWHAZ;YWHAB;YWHAE;YWHAQ;YWHAH;SFN;YWHAG	>tr|E7ESK7|E7ESK7_HUMAN 14-3-3 protein zeta/delta (Fragment) OS=Homo sapiens GN=YWHAZ PE=1 SV=1;>tr|E7EX29|E7EX29_HUMAN 14-3-3 protein zeta/delta (Fragment) OS=Homo sapiens GN=YWHAZ PE=1 SV=1;>sp|P63104|1433Z_HUMAN 14-3-3 protein zeta/delta OS=Homo sapiens	24	2	2	2	1	2	1	2	1	2	14.6	14.6	14.6	15.697	137	137;246;245;52;74;75;92;94;98;100;107;109;149;162;168;216;233;244;245;246;246;247;248;255	0	3.3111	By matching	By MS/MS	1.0728	0.89846	39.98	3	0	Median	NaN	NaN	NaN	1	0	Median	0.88529	0.73858	54.229	2	0	Median	8.8	14.6	78637000	44077000
E7ESL0;J3KQY1;Q9NWU5-2;Q9NWU5-3;Q9NWU5;A0A0C4DGX2	E7ESL0;J3KQY1;Q9NWU5-2;Q9NWU5-3;Q9NWU5;A0A0C4DGX2	6;6;6;6;6;4	6;6;6;6;6;4	5;5;5;5;5;4	39S ribosomal protein L22, mitochondrial	MRPL22	>tr|E7ESL0|E7ESL0_HUMAN 39S ribosomal protein L22, mitochondrial OS=Homo sapiens GN=MRPL22 PE=1 SV=1;>tr|J3KQY1|J3KQY1_HUMAN 39S ribosomal protein L22, mitochondrial OS=Homo sapiens GN=MRPL22 PE=1 SV=1;>sp|Q9NWU5-2|RM22_HUMAN Isoform 2 of 39S ribosomal pro	6	6	6	5	5	5	5	5	5	4	25.9	25.9	22.6	24.325	212	212;232;120;126;206;228	0	10.728	By MS/MS	By MS/MS	1.3733	1.154	24.735	6	0	Median	1.556	1.3359	27.146	3	0	Median	1.2651	1.0957	10.077	3	0	Median	22.6	25.9	314830000	122650000
E7ESS2;E7EN19	E7ESS2;E7EN19	13;12	13;12	1;1		MAP4K4	>tr|E7ESS2|E7ESS2_HUMAN Mitogen-activated protein kinase kinase kinase kinase 4 OS=Homo sapiens GN=MAP4K4 PE=1 SV=3;>tr|E7EN19|E7EN19_HUMAN Mitogen-activated protein kinase kinase kinase kinase 4 OS=Homo sapiens GN=MAP4K4 PE=1 SV=1	2	13	13	1	12	8	12	8	1	1	15.7	15.7	1.2	145	1273	1273;1272	0	91.248	By MS/MS	By MS/MS	0.93323	0.80474	21.168	10	0	Median	0.86912	0.75654	19.254	6	0	Median	1.0201	0.84814	26.846	4	0	Median	15.2	10.4	793690000	423640000
E7ESY4;Q13330-3;Q13330;Q13330-2;F8VSM3;H0Y4T7;H0YIT0;F8W9Y9	E7ESY4;Q13330-3;Q13330;Q13330-2;F8VSM3;H0Y4T7	8;8;8;7;4;4;1;1	3;3;3;2;1;2;0;1	3;3;3;2;1;2;0;1	Metastasis-associated protein MTA1	MTA1	>tr|E7ESY4|E7ESY4_HUMAN Metastasis-associated protein MTA1 OS=Homo sapiens GN=MTA1 PE=1 SV=1;>sp|Q13330-3|MTA1_HUMAN Isoform 3 of Metastasis-associated protein MTA1 OS=Homo sapiens GN=MTA1;>sp|Q13330|MTA1_HUMAN Metastasis-associated protein MTA1 OS=Homo sa	8	8	3	3	7	7	2	2	2	2	12.8	5.8	5.8	79.372	703	703;698;715;430;228;511;57;255	0	9.996	By MS/MS	By MS/MS	0.5681	0.46898	92.923	3	2	Median	NaN	NaN	NaN	1	1	Median	0.53054	0.44469	7.5185	2	1	Median	11	11.4	63683000	31261000
E7ET07;Q9NXR8;A0A0C4DG38;Q9NXR8-2;Q9NXR8-3	E7ET07;Q9NXR8	10;10;3;3;3	10;10;3;3;3	10;10;3;3;3	Inhibitor of growth protein 3	ING3	>tr|E7ET07|E7ET07_HUMAN Inhibitor of growth protein OS=Homo sapiens GN=ING3 PE=1 SV=1;>sp|Q9NXR8|ING3_HUMAN Inhibitor of growth protein 3 OS=Homo sapiens GN=ING3 PE=1 SV=2	5	10	10	10	9	8	9	8	9	8	28	28	28	44.86	403	403;418;99;92;93	0	71.563	By MS/MS	By MS/MS	1.1116	0.92272	35.957	12	0	Median	1.0823	0.89277	16.313	5	0	Median	1.1418	0.95369	45.241	7	0	Median	28	28	1040800000	495960000
E7ET89;Q86UW9;Q86UW9-2	E7ET89;Q86UW9;Q86UW9-2	3;3;2	2;2;1	2;2;1	Probable E3 ubiquitin-protein ligase DTX2	DTX2	>tr|E7ET89|E7ET89_HUMAN Probable E3 ubiquitin-protein ligase DTX2 OS=Homo sapiens GN=DTX2 PE=1 SV=1;>sp|Q86UW9|DTX2_HUMAN Probable E3 ubiquitin-protein ligase DTX2 OS=Homo sapiens GN=DTX2 PE=1 SV=3;>sp|Q86UW9-2|DTX2_HUMAN Isoform 2 of Probable E3 ubiquitin	3	3	2	2	3	1	2	1	2	1	10.5	9.4	9.4	57.296	531	531;622;575	0	20.715	By MS/MS	By MS/MS	0.24949	0.20982	161.38	3	3	Median	0.19162	0.16341	35.352	2	2	Median	NaN	NaN	NaN	1	1	Median	10.5	4.9	99708000	59752000
E9PF06;H0Y9G6;E7ETU7;P09001	E9PF06;H0Y9G6;E7ETU7;P09001	2;2;2;2	2;2;2;2	2;2;2;2	39S ribosomal protein L3, mitochondrial	MRPL3	>tr|E9PF06|E9PF06_HUMAN 39S ribosomal protein L3, mitochondrial (Fragment) OS=Homo sapiens GN=MRPL3 PE=1 SV=1;>tr|H0Y9G6|H0Y9G6_HUMAN 39S ribosomal protein L3, mitochondrial (Fragment) OS=Homo sapiens GN=MRPL3 PE=1 SV=1;>tr|E7ETU7|E7ETU7_HUMAN 39S ribosoma	4	2	2	2	2	2	2	2	2	2	11.9	11.9	11.9	19.58	176	176;363;375;348	0	6.102	By MS/MS	By MS/MS	0.97303	0.84328	49.711	4	2	Median	1.4175	1.2136	45.599	2	1	Median	0.73936	0.63593	34.022	2	1	Median	11.9	11.9	131520000	57770000
E7ETY2;Q13428-7;H0Y8Y7	E7ETY2;Q13428-7	25;24;1	1;1;0	0;0;0	Treacle protein	TCOF1	>tr|E7ETY2|E7ETY2_HUMAN Treacle protein OS=Homo sapiens GN=TCOF1 PE=1 SV=1;>sp|Q13428-7|TCOF_HUMAN Isoform 7 of Treacle protein OS=Homo sapiens GN=TCOF1	3	25	1	0	24	25	1	1	0	0	25.4	1.9	0	152.3	1488	1488;1451;67	0	8.9458	By MS/MS	By MS/MS	1.0435	0.93011	15.514	2	0	Median	NaN	NaN	NaN	1	0	Median	NaN	NaN	NaN	1	0	Median	23.9	25.4	146020000	65611000
E7ETZ7;Q8IZD2-6;Q8IZD2-5;Q8IZD2-2;Q8IZD2-7;Q8IZD2;Q8IZD2-4;Q8IZD2-8;C9JYI9;A0A087WYW5;Q8IZD2-3;H7C1Q2	E7ETZ7;Q8IZD2-6;Q8IZD2-5;Q8IZD2-2;Q8IZD2-7;Q8IZD2;Q8IZD2-4;Q8IZD2-8	5;5;5;5;5;5;4;4;2;2;2;1	4;4;4;4;4;4;3;3;1;1;1;0	4;4;4;4;4;4;3;3;1;1;1;0	Histone-lysine N-methyltransferase 2E	KMT2E	>tr|E7ETZ7|E7ETZ7_HUMAN Histone-lysine N-methyltransferase 2E OS=Homo sapiens GN=KMT2E PE=1 SV=3;>sp|Q8IZD2-6|KMT2E_HUMAN Isoform 6 of Histone-lysine N-methyltransferase 2E OS=Homo sapiens GN=KMT2E;>sp|Q8IZD2-5|KMT2E_HUMAN Isoform 5 of Histone-lysine N-met	12	5	4	4	3	4	2	3	2	3	4	3.5	3.5	195.67	1778	1778;1621;1653;1778;1816;1858;865;1168;352;453;609;177	0	24.139	By MS/MS	By MS/MS	0.93884	0.80267	12.914	3	3	Median	0.91464	0.77863	4.2993	2	2	Median	NaN	NaN	NaN	1	1	Median	2.6	2.4	67642000	26475000
E7EUL7;E9PHV5;P28290-2;P28290-3;P28290	E7EUL7;E9PHV5;P28290-2;P28290-3;P28290	1;1;1;1;1	1;1;1;1;1	1;1;1;1;1	Sperm-specific antigen 2	SSFA2	>tr|E7EUL7|E7EUL7_HUMAN Sperm-specific antigen 2 OS=Homo sapiens GN=SSFA2 PE=1 SV=1;>tr|E9PHV5|E9PHV5_HUMAN Sperm-specific antigen 2 OS=Homo sapiens GN=SSFA2 PE=1 SV=1;>sp|P28290-2|SSFA2_HUMAN Isoform 2 of Sperm-specific antigen 2 OS=Homo sapiens GN=SSFA2;	5	1	1	1	1	0	1	0	1	0	1.7	1.7	1.7	84.592	768	768;1237;1106;1256;1259	0.0055468	1.7822	By MS/MS	By matching	NaN	NaN	NaN	1	1	Median	NaN	NaN	NaN	1	1	Median	NaN	NaN	NaN	0	0	Median	1.7	0	13265000	3234100
E7EX73;E9PGM1;E7EUU4;Q04637-6;Q04637-7;Q04637-5;Q04637-4;Q04637-3;Q04637;Q04637-8;Q04637-9;A0A0A0MR52;C9JF13;C9J6B6;C9J2Z7;C9K073;H7C044;A0A0A0MSA7;O43432-4;O43432;O43432-3;C9JWH7;C9J556;C9JSU8;C9JWW9	E7EX73;E9PGM1;E7EUU4;Q04637-6;Q04637-7;Q04637-5;Q04637-4;Q04637-3;Q04637;Q04637-8;Q04637-9;A0A0A0MR52;C9JF13;C9J6B6	15;15;15;15;15;15;15;15;15;15;15;14;9;8;6;6;5;4;4;4;4;1;1;1;1	15;15;15;15;15;15;15;15;15;15;15;14;9;8;6;6;5;4;4;4;4;1;1;1;1	15;15;15;15;15;15;15;15;15;15;15;14;9;8;6;6;5;4;4;4;4;1;1;1;1	Eukaryotic translation initiation factor 4 gamma 1	EIF4G1	>tr|E7EX73|E7EX73_HUMAN Eukaryotic translation initiation factor 4 gamma 1 OS=Homo sapiens GN=EIF4G1 PE=1 SV=1;>tr|E9PGM1|E9PGM1_HUMAN Eukaryotic translation initiation factor 4 gamma 1 OS=Homo sapiens GN=EIF4G1 PE=1 SV=1;>tr|E7EUU4|E7EUU4_HUMAN Eukaryotic	25	15	15	15	13	11	13	11	13	11	15.5	15.5	15.5	158.64	1436	1436;1513;1560;1403;1404;1435;1512;1559;1599;1600;1606;1395;903;757;834;869;226;1621;1305;1585;1591;127;143;163;285	0	69.105	By MS/MS	By MS/MS	1.0923	0.93676	23.551	20	0	Median	1.2097	1.0518	22.455	11	0	Median	0.99438	0.82627	23.429	9	0	Median	12.4	11.6	911740000	414750000
M0R021;M0QZ28;E9PEY4;E7EVB6;Q9Y4J8-8;Q9Y4J8-12;Q9Y4J8-6;Q9Y4J8-10;Q9Y4J8-11;Q9Y4J8-16;Q9Y4J8-5;O60941-6;O60941-3;O60941-5;Q9Y4J8-4;O60941-2;Q9Y4J8-3;O60941-4;O60941-7;O60941;Q9Y4J8-13;Q9Y4J8-2;Q9Y4J8-14;Q9Y4J8-15;Q9Y4J8	M0R021;M0QZ28;E9PEY4;E7EVB6;Q9Y4J8-8;Q9Y4J8-12;Q9Y4J8-6;Q9Y4J8-10;Q9Y4J8-11;Q9Y4J8-16;Q9Y4J8-5;O60941-6;O60941-3;O60941-5;Q9Y4J8-4;O60941-2;Q9Y4J8-3;O60941-4;O60941-7;O60941;Q9Y4J8-13;Q9Y4J8-2;Q9Y4J8-14;Q9Y4J8-15;Q9Y4J8	1;1;1;1;1;1;1;1;1;1;1;1;1;1;1;1;1;1;1;1;1;1;1;1;1	1;1;1;1;1;1;1;1;1;1;1;1;1;1;1;1;1;1;1;1;1;1;1;1;1	1;1;1;1;1;1;1;1;1;1;1;1;1;1;1;1;1;1;1;1;1;1;1;1;1	Dystrobrevin;Dystrobrevin alpha;Dystrobrevin beta	DTNA;DTNB	>tr|M0R021|M0R021_HUMAN Dystrobrevin alpha OS=Homo sapiens GN=DTNA PE=1 SV=1;>tr|M0QZ28|M0QZ28_HUMAN Dystrobrevin alpha OS=Homo sapiens GN=DTNA PE=1 SV=1;>tr|E9PEY4|E9PEY4_HUMAN Dystrobrevin OS=Homo sapiens GN=DTNB PE=1 SV=1;>tr|E7EVB6|E7EVB6_HUMAN Dystrob	25	1	1	1	1	0	1	0	1	0	7.4	7.4	7.4	18.376	162	162;365;590;620;192;320;391;395;452;510;513;545;558;560;567;567;570;597;609;627;683;686;690;724;743	0	3.7902	By MS/MS	By matching	NaN	NaN	NaN	1	1	Median	NaN	NaN	NaN	1	1	Median	NaN	NaN	NaN	0	0	Median	7.4	0	18068000	4557000
E7EVG6;Q5VV67;Q5VV67-2	E7EVG6;Q5VV67;Q5VV67-2	2;2;1	2;2;1	2;2;1	Peroxisome proliferator-activated receptor gamma coactivator-related protein 1	PPRC1	>tr|E7EVG6|E7EVG6_HUMAN Peroxisome proliferator-activated receptor gamma coactivator-related protein 1 OS=Homo sapiens GN=PPRC1 PE=1 SV=1;>sp|Q5VV67|PPRC1_HUMAN Peroxisome proliferator-activated receptor gamma coactivator-related protein 1 OS=Homo sapiens	3	2	2	2	2	1	2	1	2	1	3.6	3.6	3.6	149.19	1400	1400;1664;1542	0	5.6764	By MS/MS	By MS/MS	1.2655	1.0629	24.643	3	1	Median	1.3982	1.1824	15.069	2	1	Median	NaN	NaN	NaN	1	0	Median	3.6	1.2	72581000	27611000
E7EVK2;Q9BT17;U3KQ69;E9PI62	E7EVK2;Q9BT17;U3KQ69;E9PI62	6;6;5;5	6;6;5;5	3;3;3;3	Mitochondrial GTPase 1;Mitochondrial ribosome-associated GTPase 1	MTG1	>tr|E7EVK2|E7EVK2_HUMAN Mitochondrial ribosome-associated GTPase 1 OS=Homo sapiens GN=MTG1 PE=1 SV=1;>sp|Q9BT17|MTG1_HUMAN Mitochondrial ribosome-associated GTPase 1 OS=Homo sapiens GN=MTG1 PE=1 SV=2;>tr|U3KQ69|U3KQ69_HUMAN Mitochondrial GTPase 1 OS=Homo s	4	6	6	3	6	5	6	5	3	2	23.3	23.3	12	31.677	283	283;334;293;339	0	13.759	By MS/MS	By MS/MS	1.4341	1.172	13.567	7	0	Median	1.6734	1.3733	12.971	4	0	Median	1.3588	1.1311	4.6641	3	0	Median	23.3	20.8	274020000	107190000
E7EVY0;S4R3Q9;J3KNA0;Q15070-2;Q15070;C9JC63;Q15070-3	E7EVY0;S4R3Q9;J3KNA0;Q15070-2;Q15070	5;5;5;5;5;2;2	5;5;5;5;5;2;2	5;5;5;5;5;2;2	Mitochondrial inner membrane protein OXA1L	OXA1L	>tr|E7EVY0|E7EVY0_HUMAN Mitochondrial inner membrane protein OXA1L OS=Homo sapiens GN=OXA1L PE=1 SV=1;>tr|S4R3Q9|S4R3Q9_HUMAN Mitochondrial inner membrane protein OXA1L OS=Homo sapiens GN=OXA1L PE=1 SV=1;>tr|J3KNA0|J3KNA0_HUMAN Mitochondrial inner membrane	7	5	5	5	5	1	5	1	5	1	14.2	14.2	14.2	45.165	408	408;435;495;419;435;112;263	0	8.2028	By MS/MS	By MS/MS	1.3683	1.1957	41.71	5	0	Median	1.3158	1.1288	48.15	4	0	Median	NaN	NaN	NaN	1	0	Median	14.2	2	195960000	75536000
E7EVZ1;Q86UP3;Q86UP3-4;Q86UP3-2;Q86UP3-5	E7EVZ1;Q86UP3;Q86UP3-4;Q86UP3-2;Q86UP3-5	10;10;10;10;10	5;5;5;5;5	5;5;5;5;5	Zinc finger homeobox protein 4	ZFHX4	>tr|E7EVZ1|E7EVZ1_HUMAN Zinc finger homeobox protein 4 OS=Homo sapiens GN=ZFHX4 PE=1 SV=1;>sp|Q86UP3|ZFHX4_HUMAN Zinc finger homeobox protein 4 OS=Homo sapiens GN=ZFHX4 PE=1 SV=1;>sp|Q86UP3-4|ZFHX4_HUMAN Isoform 4 of Zinc finger homeobox protein 4 OS=Homo	5	10	5	5	9	8	4	3	4	3	3.5	2.1	2.1	396.21	3590	3590;3567;3571;3599;3616	0	19.082	By MS/MS	By MS/MS	1.1156	0.94147	40.262	3	0	Median	1.1156	0.94147	27.373	3	1	Median	1.7971	1.5096	18.813	3	2	Median	3	2.5	151400000	59776000
E7EW37;Q92973-2;Q92973;K7ENW1;K7ESC1;A0A075B780;Q92973-3;O14787-2;O14787	E7EW37;Q92973-2;Q92973;K7ENW1;K7ESC1;A0A075B780;Q92973-3;O14787-2;O14787	2;2;2;1;1;1;1;1;1	2;2;2;1;1;1;1;1;1	2;2;2;1;1;1;1;1;1	Transportin-1;Transportin-2	TNPO1;TNPO2	>tr|E7EW37|E7EW37_HUMAN Transportin-1 OS=Homo sapiens GN=TNPO1 PE=1 SV=1;>sp|Q92973-2|TNPO1_HUMAN Isoform 2 of Transportin-1 OS=Homo sapiens GN=TNPO1;>sp|Q92973|TNPO1_HUMAN Transportin-1 OS=Homo sapiens GN=TNPO1 PE=1 SV=2;>tr|K7ENW1|K7ENW1_HUMAN Transporti	9	2	2	2	1	1	1	1	1	1	14	14	14	15.549	136	136;890;898;85;109;766;848;887;897	0	4.1932	By MS/MS	By MS/MS	1.2905	1.0904	20.008	2	1	Median	NaN	NaN	NaN	1	1	Median	NaN	NaN	NaN	1	0	Median	5.9	8.1	38545000	17802000
E7EWM1	E7EWM1	1	1	1		NCOA2	>tr|E7EWM1|E7EWM1_HUMAN Nuclear receptor coactivator 2 OS=Homo sapiens GN=NCOA2 PE=1 SV=2	1	1	1	1	1	0	1	0	1	0	1.3	1.3	1.3	102.73	946	946	1	-2	By MS/MS	By matching	NaN	NaN	NaN	1	0	Median	NaN	NaN	NaN	1	0	Median	NaN	NaN	NaN	0	0	Median	1.3	0	24844000	11149000
H0Y3R4;E7EWN3;Q9C0A6-2;Q9C0A6-3;Q9C0A6;H7C1F2	H0Y3R4;E7EWN3;Q9C0A6-2;Q9C0A6-3;Q9C0A6;H7C1F2	10;10;10;10;10;7	10;10;10;10;10;7	9;9;9;9;9;7	SET domain-containing protein 5	SETD5	>tr|H0Y3R4|H0Y3R4_HUMAN SET domain-containing protein 5 (Fragment) OS=Homo sapiens GN=SETD5 PE=1 SV=1;>tr|E7EWN3|E7EWN3_HUMAN SET domain-containing protein 5 OS=Homo sapiens GN=SETD5 PE=1 SV=1;>sp|Q9C0A6-2|SETD5_HUMAN Isoform 2 of SET domain-containing pro	6	10	10	9	6	8	6	8	5	7	16.4	16.4	15.4	99.71	911	911;1461;1331;1344;1442;442	0	77.737	By MS/MS	By MS/MS	1.1279	0.93616	35.263	7	0	Median	1.1944	1.0062	42.479	5	3	Median	1.1524	0.93895	36.889	5	0	Median	9.4	13.3	357100000	166130000
Q3B891;E9PH68;E7EWN5;Q5YLB2;P38398;P38398-7;P38398-8;P38398-4;E7ENB7;C9IZW4;E7EQW4;A0A0A0MSN1;E7EUM2;P38398-6;P38398-5;P38398-3;G1UI37;E9PC22;H0Y8D8;B7ZA85;P38398-2	Q3B891;E9PH68;E7EWN5;Q5YLB2;P38398;P38398-7;P38398-8;P38398-4;E7ENB7;C9IZW4;E7EQW4;A0A0A0MSN1;E7EUM2;P38398-6;P38398-5;P38398-3	4;4;4;4;4;4;3;3;2;2;2;2;2;2;2;2;1;1;1;1;1	4;4;4;4;4;4;3;3;2;2;2;2;2;2;2;2;1;1;1;1;1	4;4;4;4;4;4;3;3;2;2;2;2;2;2;2;2;1;1;1;1;1	Breast cancer type 1 susceptibility protein	BRCA1	>tr|Q3B891|Q3B891_HUMAN BRCA1 protein (Fragment) OS=Homo sapiens GN=BRCA1 PE=1 SV=1;>tr|E9PH68|E9PH68_HUMAN Breast cancer type 1 susceptibility protein (Fragment) OS=Homo sapiens GN=BRCA1 PE=1 SV=1;>tr|E7EWN5|E7EWN5_HUMAN Breast cancer type 1 susceptibilit	21	4	4	4	3	2	3	2	3	2	10.1	10.1	10.1	53.35	473	473;622;649;1399;1863;1884;1816;1846;98;177;222;437;623;699;721;759;23;59;319;572;63	0	5.5744	By MS/MS	By MS/MS	1.0595	0.90855	28.596	4	2	Median	1.139	0.96686	7.3617	2	2	Median	0.79106	0.69583	36.288	2	0	Median	6.8	5.5	61202000	27535000
E7EXA6;Q8WVB6;Q8WVB6-2;A0A0D9SF58;Q8WVB6-3;F8WCC1;H0Y7D3;Q8TCT1;Q8TCT1-2;Q8TCT1-3;Q15813;Q15813-2	E7EXA6;Q8WVB6;Q8WVB6-2;A0A0D9SF58;Q8WVB6-3	12;12;12;11;8;4;2;1;1;1;1;1	12;12;12;11;8;4;2;1;1;1;1;1	12;12;12;11;8;4;2;1;1;1;1;1	Chromosome transmission fidelity protein 18 homolog	CHTF18	>tr|E7EXA6|E7EXA6_HUMAN Chromosome transmission fidelity protein 18 homolog OS=Homo sapiens GN=CHTF18 PE=1 SV=2;>sp|Q8WVB6|CTF18_HUMAN Chromosome transmission fidelity protein 18 homolog OS=Homo sapiens GN=CHTF18 PE=1 SV=1;>sp|Q8WVB6-2|CTF18_HUMAN Isoform	12	12	12	12	8	11	8	11	8	11	13.9	13.9	13.9	107.43	975	975;975;1003;1184;557;456;264;267;290;292;527;578	0	28.717	By MS/MS	By MS/MS	1.0093	0.84672	26.683	4	0	Median	1.1099	0.94716	47.512	6	5	Median	1.1329	0.95185	22.677	3	0	Median	10.1	13.3	573640000	326820000
E9PAR2;Q03060-23;Q03060-9;Q03060-24;Q03060-8;Q03060-32;Q03060-26;G5E998;Q03060-21;Q03060-31;Q03060-6;P18846-2;P16220-3;P18846;P16220-2;P16220	E9PAR2;Q03060-23;Q03060-9;Q03060-24;Q03060-8;Q03060-32;Q03060-26;G5E998;Q03060-21;Q03060-31;Q03060-6;P18846-2;P16220-3;P18846;P16220-2;P16220	1;1;1;1;1;1;1;1;1;1;1;1;1;1;1;1	1;1;1;1;1;1;1;1;1;1;1;1;1;1;1;1	1;1;1;1;1;1;1;1;1;1;1;1;1;1;1;1	Cyclic AMP-dependent transcription factor ATF-1;Cyclic AMP-responsive element-binding protein 1	CREM;ATF1;CREB1	>tr|E9PAR2|E9PAR2_HUMAN cAMP-responsive element modulator OS=Homo sapiens GN=CREM PE=1 SV=1;>sp|Q03060-23|CREM_HUMAN Isoform 20 of cAMP-responsive element modulator OS=Homo sapiens GN=CREM;>sp|Q03060-9|CREM_HUMAN Isoform 7 of cAMP-responsive element modula	16	1	1	1	1	0	1	0	1	0	9.5	9.5	9.5	10.918	95	95;102;108;112;120;236;248;269;285;299;348;136;230;271;327;341	0.0099655	1.4795	By MS/MS	By matching	NaN	NaN	NaN	1	1	Median	NaN	NaN	NaN	1	1	Median	NaN	NaN	NaN	0	0	Median	9.5	0	19890000	9333700
E9PC15;Q53H12;E9PG39;A0A0G2JLG5	E9PC15;Q53H12;E9PG39	5;5;4;1	5;5;4;1	5;5;4;1	Acylglycerol kinase, mitochondrial	AGK	>tr|E9PC15|E9PC15_HUMAN Acylglycerol kinase, mitochondrial OS=Homo sapiens GN=AGK PE=1 SV=1;>sp|Q53H12|AGK_HUMAN Acylglycerol kinase, mitochondrial OS=Homo sapiens GN=AGK PE=1 SV=2;>tr|E9PG39|E9PG39_HUMAN Acylglycerol kinase, mitochondrial OS=Homo sapiens	4	5	5	5	4	3	4	3	4	3	14.5	14.5	14.5	43.796	394	394;422;244;226	0	8.5395	By MS/MS	By MS/MS	1.2179	1.007	59.962	6	0	Median	1.0268	0.84765	49.36	3	0	Median	1.6963	1.4089	71.675	3	0	Median	12.2	8.1	305140000	163160000
E9PC52;Q16576;Q16576-2;Q5JP01;Q5JNZ6;REV__Q5JP01;REV__E9PC52;REV__Q16576;REV__Q16576-2	E9PC52;Q16576;Q16576-2	9;9;8;4;1;1;1;1;1	3;3;2;1;1;1;1;1;1	3;3;2;1;1;1;1;1;1	Histone-binding protein RBBP7	RBBP7	>tr|E9PC52|E9PC52_HUMAN Histone-binding protein RBBP7 OS=Homo sapiens GN=RBBP7 PE=1 SV=1;>sp|Q16576|RBBP7_HUMAN Histone-binding protein RBBP7 OS=Homo sapiens GN=RBBP7 PE=1 SV=1;>sp|Q16576-2|RBBP7_HUMAN Isoform 2 of Histone-binding protein RBBP7 OS=Homo sap	9	9	3	3	7	8	3	2	3	2	23.1	10.3	10.3	46.938	416	416;425;469;285;85;285;416;425;469	0	10.77	By MS/MS	By MS/MS	1.152	0.96431	8.5406	5	0	Median	1.152	0.96431	9.189	3	0	Median	1.0828	0.90759	10.814	2	0	Median	19	16.6	464360000	223900000
E9PC69;Q7KZI7-15;Q7KZI7-5;Q7KZI7-16;Q7KZI7-4;Q7KZI7-9;Q7KZI7-11;Q7KZI7-8;Q7KZI7;E7ETY4;Q7KZI7-10;Q7KZI7-13;Q7KZI7-7;Q7KZI7-2;Q7KZI7-12;Q7KZI7-14;Q7KZI7-3;Q7KZI7-6	E9PC69;Q7KZI7-15;Q7KZI7-5;Q7KZI7-16;Q7KZI7-4;Q7KZI7-9;Q7KZI7-11;Q7KZI7-8;Q7KZI7;E7ETY4;Q7KZI7-10;Q7KZI7-13;Q7KZI7-7;Q7KZI7-2;Q7KZI7-12;Q7KZI7-14;Q7KZI7-3;Q7KZI7-6	4;4;4;4;4;4;4;4;4;3;3;3;3;3;3;3;3;3	4;4;4;4;4;4;4;4;4;3;3;3;3;3;3;3;3;3	4;4;4;4;4;4;4;4;4;3;3;3;3;3;3;3;3;3	Serine/threonine-protein kinase MARK2	MARK2	>tr|E9PC69|E9PC69_HUMAN Serine/threonine-protein kinase MARK2 OS=Homo sapiens GN=MARK2 PE=1 SV=3;>sp|Q7KZI7-15|MARK2_HUMAN Isoform 15 of Serine/threonine-protein kinase MARK2 OS=Homo sapiens GN=MARK2;>sp|Q7KZI7-5|MARK2_HUMAN Isoform 5 of Serine/threonine-p	18	4	4	4	4	4	4	4	4	4	7.3	7.3	7.3	86.69	778	778;709;719;724;725;734;773;779;788;699;686;691;692;701;740;745;746;755	0	12.755	By MS/MS	By MS/MS	1.027	0.86011	13.294	4	0	Median	1.1179	0.9557	28.934	3	2	Median	1.0502	0.87825	15.832	3	0	Median	7.3	7.3	279970000	125720000
E9PC74;Q13144	E9PC74;Q13144	1;1	1;1	1;1	Translation initiation factor eIF-2B subunit epsilon	EIF2B5	>tr|E9PC74|E9PC74_HUMAN Translation initiation factor eIF-2B subunit epsilon OS=Homo sapiens GN=EIF2B5 PE=1 SV=1;>sp|Q13144|EI2BE_HUMAN Translation initiation factor eIF-2B subunit epsilon OS=Homo sapiens GN=EIF2B5 PE=1 SV=3	2	1	1	1	1	0	1	0	1	0	1.7	1.7	1.7	78.346	705	705;721	0.00084353	2.5822	By MS/MS	By matching	0.97087	0.83125	16.944	2	1	Median	0.97087	0.83125	16.944	2	1	Median	NaN	NaN	NaN	0	0	Median	1.7	0	44812000	21696000
Q6N039;E9PC87;O94876-2;O94876	Q6N039;E9PC87;O94876-2;O94876	1;1;1;1	1;1;1;1	1;1;1;1	Transmembrane and coiled-coil domains protein 1	DKFZp686H13261;TMCC1	>tr|Q6N039|Q6N039_HUMAN Putative uncharacterized protein DKFZp686H13261 OS=Homo sapiens GN=DKFZp686H13261 PE=1 SV=1;>tr|E9PC87|E9PC87_HUMAN Transmembrane and coiled-coil domains protein 1 OS=Homo sapiens GN=TMCC1 PE=1 SV=1;>sp|O94876-2|TMCC1_HUMAN Isoform	4	1	1	1	1	1	1	1	1	1	4	4	4	36.521	329	329;539;474;653	0	3.8875	By MS/MS	By MS/MS	1.3715	1.1358	48.229	2	1	Median	NaN	NaN	NaN	1	1	Median	NaN	NaN	NaN	1	0	Median	4	4	64332000	28736000
H0YBT4;E9PD68;Q14195;Q14194;Q14195-2;Q14194-2;Q16555-2;Q16555	H0YBT4;E9PD68;Q14195;Q14194;Q14195-2;Q14194-2;Q16555-2;Q16555	2;2;2;2;2;2;1;1	2;2;2;2;2;2;1;1	1;1;1;1;1;1;1;1	Dihydropyrimidinase-related protein 3;Dihydropyrimidinase-related protein 1;Dihydropyrimidinase-related protein 2	DPYSL3;CRMP1;DPYSL2	>tr|H0YBT4|H0YBT4_HUMAN Dihydropyrimidinase-related protein 3 (Fragment) OS=Homo sapiens GN=DPYSL3 PE=1 SV=1;>tr|E9PD68|E9PD68_HUMAN Dihydropyrimidinase-related protein 1 OS=Homo sapiens GN=CRMP1 PE=1 SV=1;>sp|Q14195|DPYL3_HUMAN Dihydropyrimidinase-related	8	2	2	1	2	1	2	1	1	1	11	11	7.7	21.846	209	209;570;570;572;684;686;536;572	0	4.8338	By MS/MS	By MS/MS	NaN	NaN	NaN	1	0	Median	NaN	NaN	NaN	0	0	Median	NaN	NaN	NaN	1	0	Median	11	7.7	22654000	13655000
E9PD99;Q96II8-3;Q96II8-4;Q96II8;Q96II8-2	E9PD99;Q96II8-3;Q96II8-4;Q96II8;Q96II8-2	1;1;1;1;1	1;1;1;1;1	1;1;1;1;1	Leucine-rich repeat and calponin homology domain-containing protein 3	LRCH3	>tr|E9PD99|E9PD99_HUMAN Leucine-rich repeat and calponin homology domain-containing protein 3 OS=Homo sapiens GN=LRCH3 PE=1 SV=1;>sp|Q96II8-3|LRCH3_HUMAN Isoform 3 of Leucine-rich repeat and calponin homology domain-containing protein 3 OS=Homo sapiens GN=	5	1	1	1	1	0	1	0	1	0	2.6	2.6	2.6	68.456	623	623;712;725;777;803	0	3.6618	By MS/MS	By matching	NaN	NaN	NaN	0	0	Median	NaN	NaN	NaN	0	0	Median	NaN	NaN	NaN	0	0	Median	2.6	0	4922900	4922900
E9PDF6;O43795;O43795-2;E7EQD9;H7C2Y7;C9JYW1;C9JUP5	E9PDF6;O43795;O43795-2	38;38;37;12;9;7;6	38;38;37;12;9;7;6	33;33;32;8;9;3;3	Unconventional myosin-Ib	MYO1B	>tr|E9PDF6|E9PDF6_HUMAN Unconventional myosin-Ib OS=Homo sapiens GN=MYO1B PE=1 SV=1;>sp|O43795|MYO1B_HUMAN Unconventional myosin-Ib OS=Homo sapiens GN=MYO1B PE=1 SV=3;>sp|O43795-2|MYO1B_HUMAN Isoform 2 of Unconventional myosin-Ib OS=Homo sapiens GN=MYO1B	7	38	38	33	34	32	34	32	29	30	41.1	41.1	34.2	128.48	1107	1107;1136;1078;303;192;163;149	0	224.17	By MS/MS	By MS/MS	1.5643	1.2906	20.588	57	0	Median	1.4283	1.1949	22.741	30	0	Median	1.6546	1.3587	17.551	27	0	Median	36.6	35.3	7268400000	2928300000
E9PEB5;Q96AE4;Q96AE4-2;C9JSZ1	E9PEB5;Q96AE4;Q96AE4-2	13;13;13;6	9;9;9;5	8;8;8;5	Far upstream element-binding protein 1	FUBP1	>tr|E9PEB5|E9PEB5_HUMAN Far upstream element-binding protein 1 OS=Homo sapiens GN=FUBP1 PE=1 SV=1;>sp|Q96AE4|FUBP1_HUMAN Far upstream element-binding protein 1 OS=Homo sapiens GN=FUBP1 PE=1 SV=3;>sp|Q96AE4-2|FUBP1_HUMAN Isoform 2 of Far upstream element-bi	4	13	9	8	13	11	9	8	8	7	22.9	18	16.9	68.903	655	655;644;653;232	0	50.549	By MS/MS	By MS/MS	1.4662	1.26	21.757	13	0	Median	1.6547	1.4383	20.921	6	0	Median	1.3699	1.1618	16.888	7	0	Median	22.9	20.3	726130000	282370000
E9PEB9;F6QMI7;E9PHM6;E7ERU0;Q03001-8;E7ETB9;Q6P0N6;Q5T0V7;Q03001-13;H0YC82;Q03001-10;H0YAT7;H0YBX0;E7ESK0;E7ERX3;Q03001-11;E9PLY0;A0A087X256;Q2M389-2;Q2M389	E9PEB9;F6QMI7;E9PHM6;E7ERU0;Q03001-8	95;94;93;89;86;27;19;12;11;5;5;4;2;2;2;2;1;1;1;1	3;2;1;0;1;1;0;2;0;0;0;0;0;0;0;2;0;0;0;0	3;2;1;0;1;1;0;2;0;0;0;0;0;0;0;2;0;0;0;0	Dystonin	DST	>tr|E9PEB9|E9PEB9_HUMAN Dystonin OS=Homo sapiens GN=DST PE=1 SV=3;>tr|F6QMI7|F6QMI7_HUMAN Dystonin OS=Homo sapiens GN=DST PE=1 SV=2;>tr|E9PHM6|E9PHM6_HUMAN Dystonin OS=Homo sapiens GN=DST PE=1 SV=3;>tr|E7ERU0|E7ERU0_HUMAN Dystonin OS=Homo sapiens GN=DST PE	20	95	3	3	80	77	2	3	2	3	21	0.8	0.8	649.53	5675	5675;5537;5497;5375;5171;1479;1143;689;905;448;447;177;123;133;154;224;1062;1174;851;1173	0	12.166	By MS/MS	By MS/MS	0.93315	0.79272	154.43	4	3	Median	NaN	NaN	NaN	1	0	Median	0.9619	0.82886	175.88	3	3	Median	17.9	16.8	621510000	67226000
E9PEN0;Q8WYH8-2;Q8WYH8;H0YEH7	E9PEN0;Q8WYH8-2;Q8WYH8	7;7;7;1	7;7;7;1	5;5;5;0	Inhibitor of growth protein 5	ING5	>tr|E9PEN0|E9PEN0_HUMAN Inhibitor of growth protein 5 OS=Homo sapiens GN=ING5 PE=1 SV=1;>sp|Q8WYH8-2|ING5_HUMAN Isoform 2 of Inhibitor of growth protein 5 OS=Homo sapiens GN=ING5;>sp|Q8WYH8|ING5_HUMAN Inhibitor of growth protein 5 OS=Homo sapiens GN=ING5 P	4	7	7	5	6	6	6	6	4	5	49.3	49.3	40.8	16.646	142	142;226;240;36	0	55.484	By MS/MS	By MS/MS	1.3622	1.1097	13.359	13	0	Median	1.2341	1.0522	3.4696	7	0	Median	1.4905	1.2455	10.825	6	0	Median	39.4	45.1	1963200000	814970000
E9PF19;Q9Y4P3	E9PF19;Q9Y4P3	1;1	1;1	1;1	Transducin beta-like protein 2	TBL2	>tr|E9PF19|E9PF19_HUMAN Transducin beta-like protein 2 OS=Homo sapiens GN=TBL2 PE=1 SV=1;>sp|Q9Y4P3|TBL2_HUMAN Transducin beta-like protein 2 OS=Homo sapiens GN=TBL2 PE=1 SV=1	2	1	1	1	1	1	1	1	1	1	3.2	3.2	3.2	45.935	411	411;447	0	6.9855	By MS/MS	By MS/MS	1.2163	1.0071	46.526	2	0	Median	NaN	NaN	NaN	1	0	Median	NaN	NaN	NaN	1	0	Median	3.2	3.2	84293000	37391000
E9PGF5;E9PF55;Q9HBL0;E7ERH1;A0A087WWW7;E7EMG1;Q9HBL0-2;C9JI43;H0Y4U1;C9JFT7;C9J8K5;H7C3Z4;F8VV64;Q63HR2-5;Q63HR2-2;Q63HR2-6;Q63HR2;Q63HR2-4	E9PGF5;E9PF55;Q9HBL0;E7ERH1;A0A087WWW7	9;9;9;6;5;4;4;2;2;1;1;1;1;1;1;1;1;1	9;9;9;6;5;4;4;2;2;1;1;1;1;1;1;1;1;1	8;8;8;6;4;4;4;2;1;1;1;1;0;0;0;0;0;0	Tensin-1	TNS1	>tr|E9PGF5|E9PGF5_HUMAN Tensin-1 OS=Homo sapiens GN=TNS1 PE=1 SV=1;>tr|E9PF55|E9PF55_HUMAN Tensin-1 OS=Homo sapiens GN=TNS1 PE=1 SV=1;>sp|Q9HBL0|TENS1_HUMAN Tensin-1 OS=Homo sapiens GN=TNS1 PE=1 SV=2;>tr|E7ERH1|E7ERH1_HUMAN Tensin-1 (Fragment) OS=Homo sapi	18	9	9	8	8	5	8	5	7	4	8.3	8.3	7.5	183.22	1714	1714;1721;1735;780;1365;487;416;103;846;61;122;149;1344;1285;1312;1407;1409;1419	0	20.508	By MS/MS	By MS/MS	1.3052	1.081	11.989	7	0	Median	1.1832	1.0061	12.844	4	0	Median	1.3052	1.081	10.444	3	0	Median	6.9	4.7	375760000	164580000
E9PFH1;P61587	E9PFH1;P61587	1;1	1;1	1;1	Rho-related GTP-binding protein RhoE	RND3	>tr|E9PFH1|E9PFH1_HUMAN Rho-related GTP-binding protein RhoE OS=Homo sapiens GN=RND3 PE=1 SV=1;>sp|P61587|RND3_HUMAN Rho-related GTP-binding protein RhoE OS=Homo sapiens GN=RND3 PE=1 SV=1	2	1	1	1	0	1	0	1	0	1	12.2	12.2	12.2	12.679	115	115;244	0.004029	1.9431	By matching	By MS/MS	NaN	NaN	NaN	0	0	Median	NaN	NaN	NaN	0	0	Median	NaN	NaN	NaN	0	0	Median	0	12.2	0	0
E9PG40;P05067-7;P05067-11;P05067-8;P05067-9;P05067;H7C0V9;A0A0A0MRG2;P05067-10;P05067-3;P05067-4;P05067-5;P05067-6	E9PG40;P05067-7;P05067-11;P05067-8;P05067-9;P05067;H7C0V9;A0A0A0MRG2;P05067-10;P05067-3;P05067-4;P05067-5;P05067-6	2;2;2;2;2;2;1;1;1;1;1;1;1	2;2;2;2;2;2;1;1;1;1;1;1;1	2;2;2;2;2;2;1;1;1;1;1;1;1	Amyloid beta A4 protein;N-APP;Soluble APP-alpha;Soluble APP-beta;C99;Beta-amyloid protein 42;Beta-amyloid protein 40;C83;P3(42);P3(40);C80;Gamma-secretase C-terminal fragment 59;Gamma-secretase C-terminal fragment 57;Gamma-secretase C-terminal fragment 50;C31	APP	>tr|E9PG40|E9PG40_HUMAN Amyloid beta A4 protein OS=Homo sapiens GN=APP PE=1 SV=1;>sp|P05067-7|A4_HUMAN Isoform L-APP733 of Amyloid beta A4 protein OS=Homo sapiens GN=APP;>sp|P05067-11|A4_HUMAN Isoform 11 of Amyloid beta A4 protein OS=Homo sapiens GN=APP;>s	13	2	2	2	1	1	1	1	1	1	4.1	4.1	4.1	80.832	714	714;733;746;751;752;770;485;660;639;677;695;696;714	0	4.2432	By MS/MS	By MS/MS	NaN	NaN	NaN	1	1	Median	NaN	NaN	NaN	1	1	Median	NaN	NaN	NaN	0	0	Median	1.8	2.2	7734900	1443800
E9PGZ1;Q05682-5;Q05682-4;C9J813	E9PGZ1;Q05682-5;Q05682-4;C9J813	21;21;21;19	21;21;21;19	1;1;1;1	Caldesmon	CALD1	>tr|E9PGZ1|E9PGZ1_HUMAN Caldesmon OS=Homo sapiens GN=CALD1 PE=1 SV=1;>sp|Q05682-5|CALD1_HUMAN Isoform 5 of Caldesmon OS=Homo sapiens GN=CALD1;>sp|Q05682-4|CALD1_HUMAN Isoform 4 of Caldesmon OS=Homo sapiens GN=CALD1;>tr|C9J813|C9J813_HUMAN Caldesmon (Fragme	4	21	21	1	17	21	17	21	1	1	43.5	43.5	2.4	61.705	536	536;532;538;459	0	211.39	By MS/MS	By MS/MS	1.0663	0.91895	15.688	33	0	Median	1.05	0.91687	17.69	17	0	Median	1.0719	0.92634	12.675	16	0	Median	40.7	43.5	3215800000	1541100000
F5H105;F5H8L7;E9PHB3;Q8TF68-3;Q8TF68-2;Q8TF68	F5H105;F5H8L7;E9PHB3;Q8TF68-3;Q8TF68-2;Q8TF68	1;1;1;1;1;1	1;1;1;1;1;1	1;1;1;1;1;1	Zinc finger protein 384	ZNF384	>tr|F5H105|F5H105_HUMAN Zinc finger protein 384 (Fragment) OS=Homo sapiens GN=ZNF384 PE=1 SV=1;>tr|F5H8L7|F5H8L7_HUMAN Zinc finger protein 384 (Fragment) OS=Homo sapiens GN=ZNF384 PE=1 SV=1;>tr|E9PHB3|E9PHB3_HUMAN Zinc finger protein 384 (Fragment) OS=Homo	6	1	1	1	1	1	1	1	1	1	12.3	12.3	12.3	21.21	204	204;277;377;461;516;577	0	7.7525	By MS/MS	By MS/MS	0.90323	0.79193	7.2698	2	0	Median	NaN	NaN	NaN	1	0	Median	NaN	NaN	NaN	1	0	Median	12.3	12.3	94145000	46787000
E9PHI4;O94901-6;O94901-5;O94901-8;O94901;O94901-9;H0Y6N5;H0Y742;H7C2K3;H7C019;C9JK55;O94901-2;O94901-7;O94901-3;C9JR15;C9JS54;C9JJU6;C9K051;O94901-4	E9PHI4;O94901-6;O94901-5;O94901-8;O94901;O94901-9;H0Y6N5;H0Y742;H7C2K3	18;18;18;18;18;18;16;16;12;2;2;2;2;2;1;1;1;1;1	17;17;17;17;17;17;15;15;11;2;2;2;2;2;1;1;1;1;1	17;17;17;17;17;17;15;15;11;2;2;2;2;2;1;1;1;1;1	SUN domain-containing protein 1	SUN1	>tr|E9PHI4|E9PHI4_HUMAN SUN domain-containing protein 1 OS=Homo sapiens GN=SUN1 PE=1 SV=1;>sp|O94901-6|SUN1_HUMAN Isoform 6 of SUN domain-containing protein 1 OS=Homo sapiens GN=SUN1;>sp|O94901-5|SUN1_HUMAN Isoform 5 of SUN domain-containing protein 1 OS=H	19	18	17	17	17	18	16	17	16	17	29.2	28.2	28.2	91.112	822	822;682;702;785;812;916;634;710;427;171;174;257;278;341;88;113;119;135;109	0	114.02	By MS/MS	By MS/MS	1.5087	1.2792	17.138	21	0	Median	1.5176	1.2966	13.669	11	0	Median	1.3711	1.1658	19.439	10	0	Median	28.2	29.2	2314800000	929960000
E9PI60;Q9ULD4;E9PSF3;Q9ULD4-3;Q9ULD4-2;H0Y7B4;F6XDC4;A8WI62;A8WI61;H0Y7I6	E9PI60;Q9ULD4;E9PSF3;Q9ULD4-3;Q9ULD4-2;H0Y7B4;F6XDC4	18;18;13;13;13;11;11;3;3;2	17;17;12;12;12;10;10;3;3;2	15;15;10;10;10;8;8;2;2;2	Bromodomain and PHD finger-containing protein 3	BRPF3	>tr|E9PI60|E9PI60_HUMAN Bromodomain and PHD finger-containing protein 3 OS=Homo sapiens GN=BRPF3 PE=1 SV=1;>sp|Q9ULD4|BRPF3_HUMAN Bromodomain and PHD finger-containing protein 3 OS=Homo sapiens GN=BRPF3 PE=1 SV=2;>tr|E9PSF3|E9PSF3_HUMAN Bromodomain and PHD	10	18	17	15	16	15	15	15	13	13	19.9	19.3	17.7	124.11	1106	1106;1205;821;871;935;599;626;95;129;246	0	78.598	By MS/MS	By MS/MS	1.2846	1.0795	17.07	19	0	Median	1.198	1.0113	21.42	10	0	Median	1.3036	1.0917	10.49	9	0	Median	17.6	17	1807400000	832450000
Q5T6K7;E9PI99;Q5T6K5;Q13952-6;Q13952-7;Q13952-2;Q13952-5;Q13952-3;Q13952;A0A0A0MT00;Q13952-4;E9PL11;E9PJA8;E9PQR2;A0A087WXG1	Q5T6K7;E9PI99;Q5T6K5;Q13952-6;Q13952-7;Q13952-2;Q13952-5;Q13952-3;Q13952;A0A0A0MT00;Q13952-4	5;5;5;5;5;5;5;5;5;3;3;2;1;1;1	5;5;5;5;5;5;5;5;5;3;3;2;1;1;1	5;5;5;5;5;5;5;5;5;3;3;2;1;1;1	Nuclear transcription factor Y subunit gamma	NFYC	>tr|Q5T6K7|Q5T6K7_HUMAN Nuclear transcription factor Y subunit gamma (Fragment) OS=Homo sapiens GN=NFYC PE=1 SV=1;>tr|E9PI99|E9PI99_HUMAN Nuclear transcription factor Y subunit gamma (Fragment) OS=Homo sapiens GN=NFYC PE=1 SV=1;>tr|Q5T6K5|Q5T6K5_HUMAN Nucl	15	5	5	5	5	5	5	5	5	5	41.9	41.9	41.9	14.909	129	129;141;313;301;334;335;354;439;458;180;297;95;52;60;233	0	11.237	By MS/MS	By MS/MS	1.2883	1.0766	13.261	8	0	Median	1.455	1.2132	7.5533	4	0	Median	1.1488	0.97072	6.0641	4	0	Median	41.9	41.9	363180000	137360000
E9PIE3;Q969G5	E9PIE3;Q969G5	1;1	1;1	1;1	Protein kinase C delta-binding protein	PRKCDBP	>tr|E9PIE3|E9PIE3_HUMAN Protein kinase C delta-binding protein OS=Homo sapiens GN=PRKCDBP PE=1 SV=1;>sp|Q969G5|PRDBP_HUMAN Protein kinase C delta-binding protein OS=Homo sapiens GN=PRKCDBP PE=1 SV=3	2	1	1	1	1	0	1	0	1	0	3.4	3.4	3.4	31.088	293	293;261	0.0088803	1.5437	By MS/MS	By matching	NaN	NaN	NaN	0	0	Median	NaN	NaN	NaN	0	0	Median	NaN	NaN	NaN	0	0	Median	3.4	0	0	0
E9PIF2;Q13206	E9PIF2;Q13206	17;17	17;17	17;17	Probable ATP-dependent RNA helicase DDX10	DDX10	>tr|E9PIF2|E9PIF2_HUMAN Probable ATP-dependent RNA helicase DDX10 OS=Homo sapiens GN=DDX10 PE=1 SV=1;>sp|Q13206|DDX10_HUMAN Probable ATP-dependent RNA helicase DDX10 OS=Homo sapiens GN=DDX10 PE=1 SV=2	2	17	17	17	15	15	15	15	15	15	24.2	24.2	24.2	96.454	835	835;875	0	77.624	By MS/MS	By MS/MS	1.5291	1.2793	28.664	23	0	Median	1.3607	1.1856	25.338	11	0	Median	1.5437	1.3096	32.163	12	0	Median	21.3	21.4	1746600000	672980000
E9PN66;E9PNB3;E9PKN9;E9PS55;E9PMY0;E9PMW4;E9PQ46;E9PIN5;E9PIK4;U3KQ32;E9PKZ4;E9PPM1;O14683	E9PN66;E9PNB3;E9PKN9;E9PS55;E9PMY0;E9PMW4;E9PQ46;E9PIN5;E9PIK4;U3KQ32;E9PKZ4;E9PPM1;O14683	1;1;1;1;1;1;1;1;1;1;1;1;1	1;1;1;1;1;1;1;1;1;1;1;1;1	1;1;1;1;1;1;1;1;1;1;1;1;1	Tumor protein p53-inducible protein 11	TP53I11	>tr|E9PN66|E9PN66_HUMAN Tumor protein p53-inducible protein 11 (Fragment) OS=Homo sapiens GN=TP53I11 PE=1 SV=1;>tr|E9PNB3|E9PNB3_HUMAN Tumor protein p53-inducible protein 11 OS=Homo sapiens GN=TP53I11 PE=1 SV=1;>tr|E9PKN9|E9PKN9_HUMAN Tumor protein p53-ind	13	1	1	1	0	1	0	1	0	1	24.2	24.2	24.2	6.8649	62	62;64;73;79;91;93;98;123;126;154;158;236;189	0.00042589	2.724	By matching	By MS/MS	NaN	NaN	NaN	0	0	Median	NaN	NaN	NaN	0	0	Median	NaN	NaN	NaN	0	0	Median	0	24.2	0	0
E9PJ24;F8WEF5;Q9P1Y6-2;Q9P1Y6-3;Q9P1Y6	E9PJ24;F8WEF5;Q9P1Y6-2;Q9P1Y6-3;Q9P1Y6	17;17;17;17;17	17;17;17;17;17	17;17;17;17;17	PHD and RING finger domain-containing protein 1	PHRF1	>tr|E9PJ24|E9PJ24_HUMAN PHD and RING finger domain-containing protein 1 OS=Homo sapiens GN=PHRF1 PE=1 SV=1;>tr|F8WEF5|F8WEF5_HUMAN PHD and RING finger domain-containing protein 1 OS=Homo sapiens GN=PHRF1 PE=1 SV=1;>sp|Q9P1Y6-2|PHRF1_HUMAN Isoform 2 of PHD	5	17	17	17	14	14	14	14	14	14	15.2	15.2	15.2	178.22	1645	1645;1647;1494;1648;1649	0	59.711	By MS/MS	By MS/MS	1.1254	0.93505	18.886	16	0	Median	1.075	0.88102	12.651	9	0	Median	1.3707	1.2162	14.585	7	0	Median	13.1	12.3	2430900000	1535700000
E9PJ42;Q5BJD5-3;Q5BJD5-2;Q5BJD5	E9PJ42;Q5BJD5-3;Q5BJD5-2;Q5BJD5	1;1;1;1	1;1;1;1	1;1;1;1	Transmembrane protein 41B	TMEM41B	>tr|E9PJ42|E9PJ42_HUMAN Transmembrane protein 41B OS=Homo sapiens GN=TMEM41B PE=1 SV=1;>sp|Q5BJD5-3|TM41B_HUMAN Isoform 3 of Transmembrane protein 41B OS=Homo sapiens GN=TMEM41B;>sp|Q5BJD5-2|TM41B_HUMAN Isoform 2 of Transmembrane protein 41B OS=Homo sapien	4	1	1	1	0	1	0	1	0	1	9.7	9.7	9.7	21.72	196	196;127;192;291	0	4.9787	By matching	By MS/MS	NaN	NaN	NaN	1	1	Median	NaN	NaN	NaN	0	0	Median	NaN	NaN	NaN	1	1	Median	0	9.7	18831000	6677900
E9PJF5;H0YCF7;G5E9I4;Q9HCU9;E9PPD1	E9PJF5;H0YCF7;G5E9I4;Q9HCU9;E9PPD1	4;4;4;4;3	4;4;4;4;3	4;4;4;4;3	Breast cancer metastasis-suppressor 1	BRMS1	>tr|E9PJF5|E9PJF5_HUMAN Breast cancer metastasis-suppressor 1 (Fragment) OS=Homo sapiens GN=BRMS1 PE=1 SV=1;>tr|H0YCF7|H0YCF7_HUMAN Breast cancer metastasis-suppressor 1 (Fragment) OS=Homo sapiens GN=BRMS1 PE=1 SV=1;>tr|G5E9I4|G5E9I4_HUMAN Breast cancer me	5	4	4	4	3	3	3	3	3	3	19.3	19.3	19.3	28.306	244	244;267;290;246;126	0	12.21	By MS/MS	By MS/MS	1.0067	0.83775	19.02	3	0	Median	0.85535	0.72093	15.81	4	3	Median	1.0067	0.84946	14.133	3	1	Median	16	13.9	216140000	111730000
E9PK01;P29692;A0A087X1X7;E9PRY8;P29692-2;P29692-3;E9PMW7;E9PPR1;E9PL12;E9PQ49;E9PI39;P29692-4;E9PIZ1;H0YCK7;E9PQZ1;E9PN91;E9PL71;E9PK72;H0YE58;E9PK06;H0YE72;E9PQC9;E9PKK3;E9PNW6;E9PJD0	E9PK01;P29692;A0A087X1X7;E9PRY8;P29692-2;P29692-3;E9PMW7;E9PPR1;E9PL12;E9PQ49;E9PI39;P29692-4;E9PIZ1;H0YCK7;E9PQZ1	9;9;8;8;8;7;6;6;6;6;6;6;5;5;5;4;4;3;3;3;3;2;2;1;1	9;9;8;8;8;7;6;6;6;6;6;6;5;5;5;4;4;3;3;3;3;2;2;1;1	9;9;8;8;8;7;6;6;6;6;6;6;5;5;5;4;4;3;3;3;3;2;2;1;1	Elongation factor 1-delta	EEF1D	>tr|E9PK01|E9PK01_HUMAN Elongation factor 1-delta (Fragment) OS=Homo sapiens GN=EEF1D PE=1 SV=1;>sp|P29692|EF1D_HUMAN Elongation factor 1-delta OS=Homo sapiens GN=EEF1D PE=1 SV=5;>tr|A0A087X1X7|A0A087X1X7_HUMAN Elongation factor 1-delta OS=Homo sapiens GN=	25	9	9	9	8	9	8	9	8	9	48.7	48.7	48.7	28.821	261	261;281;631;697;647;257;130;166;168;199;204;262;137;210;238;106;187;63;119;140;156;36;39;35;99	0	51.955	By MS/MS	By MS/MS	1.5505	1.2944	16.999	14	0	Median	1.5498	1.2893	17.189	8	0	Median	1.6504	1.3814	18.188	6	0	Median	39.5	48.7	1112600000	427060000
E9PLB8;E9PL33;E9PM05;E9PS58;E9PK61;O14681-3;O14681;E9PQN7;A0A087WV44	E9PLB8;E9PL33;E9PM05;E9PS58;E9PK61;O14681-3;O14681;E9PQN7;A0A087WV44	2;2;2;2;2;2;2;1;1	2;2;2;2;2;2;2;1;1	2;2;2;2;2;2;2;1;1	Etoposide-induced protein 2.4 homolog	EI24	>tr|E9PLB8|E9PLB8_HUMAN Etoposide-induced protein 2.4 homolog (Fragment) OS=Homo sapiens GN=EI24 PE=1 SV=2;>tr|E9PL33|E9PL33_HUMAN Etoposide-induced protein 2.4 homolog (Fragment) OS=Homo sapiens GN=EI24 PE=1 SV=1;>tr|E9PM05|E9PM05_HUMAN Etoposide-induced	9	2	2	2	2	2	2	2	2	2	17.6	17.6	17.6	10.77	91	91;125;187;217;262;326;340;14;41	0	3.4869	By MS/MS	By MS/MS	2.4902	2.079	36.514	3	1	Plateau	NaN	NaN	NaN	1	0	Median	1.76	1.4633	49.671	2	1	Median	17.6	17.6	100760000	38714000
E9PKP7;P17480-2;P17480	E9PKP7;P17480-2;P17480	2;2;2	2;2;2	2;2;2	Nucleolar transcription factor 1	UBTF	>tr|E9PKP7|E9PKP7_HUMAN Nucleolar transcription factor 1 OS=Homo sapiens GN=UBTF PE=1 SV=1;>sp|P17480-2|UBF1_HUMAN Isoform UBF2 of Nucleolar transcription factor 1 OS=Homo sapiens GN=UBTF;>sp|P17480|UBF1_HUMAN Nucleolar transcription factor 1 OS=Homo sapie	3	2	2	2	2	2	2	2	2	2	2.8	2.8	2.8	87.435	745	745;727;764	0	8.1767	By MS/MS	By MS/MS	1.3752	1.1311	20.129	3	0	Median	1.2157	1.0297	27.415	2	0	Median	1.644	1.4145	19.079	3	2	Median	2.8	2.8	482580000	201070000
E9PLJ0;O95373	E9PLJ0;O95373	1;1	1;1	1;1	Importin-7	IPO7	>tr|E9PLJ0|E9PLJ0_HUMAN Importin-7 OS=Homo sapiens GN=IPO7 PE=1 SV=1;>sp|O95373|IPO7_HUMAN Importin-7 OS=Homo sapiens GN=IPO7 PE=1 SV=1	2	1	1	1	1	1	1	1	1	1	17.2	17.2	17.2	7.1451	64	64;1038	0	3.3942	By matching	By MS/MS	0.89267	0.76282	30.281	2	0	Median	NaN	NaN	NaN	1	0	Median	NaN	NaN	NaN	1	0	Median	17.2	17.2	20509000	11057000
I3L3B4;F8W9H0;E9PLN8;Q9BQB6-3;Q9BQB6-2;Q9BQB6	I3L3B4;F8W9H0;E9PLN8;Q9BQB6-3;Q9BQB6-2;Q9BQB6	1;1;1;1;1;1	1;1;1;1;1;1	1;1;1;1;1;1	Vitamin K epoxide reductase complex subunit 1	VKORC1	>tr|I3L3B4|I3L3B4_HUMAN Uncharacterized protein (Fragment) OS=Homo sapiens PE=4 SV=1;>tr|F8W9H0|F8W9H0_HUMAN Vitamin K epoxide reductase complex subunit 1 OS=Homo sapiens GN=VKORC1 PE=4 SV=1;>tr|E9PLN8|E9PLN8_HUMAN Uncharacterized protein (Fragment) OS=Hom	6	1	1	1	0	1	0	1	0	1	12.5	12.5	12.5	11.082	104	104;149;166;92;156;163	0.00042882	2.8037	By matching	By MS/MS	NaN	NaN	NaN	1	1	Median	NaN	NaN	NaN	0	0	Median	NaN	NaN	NaN	1	1	Median	0	12.5	42115000	11303000
E9PLT0;O75534-2;O75534;O75534-3;O75534-4	E9PLT0;O75534-2;O75534;O75534-3;O75534-4	1;1;1;1;1	1;1;1;1;1	1;1;1;1;1	Cold shock domain-containing protein E1	CSDE1	>tr|E9PLT0|E9PLT0_HUMAN Cold shock domain-containing protein E1 OS=Homo sapiens GN=CSDE1 PE=1 SV=1;>sp|O75534-2|CSDE1_HUMAN Isoform 2 of Cold shock domain-containing protein E1 OS=Homo sapiens GN=CSDE1;>sp|O75534|CSDE1_HUMAN Cold shock domain-containing pr	5	1	1	1	0	1	0	1	0	1	1.8	1.8	1.8	74.583	668	668;767;798;813;844	0.0085172	1.5722	By matching	By MS/MS	NaN	NaN	NaN	0	0	Median	NaN	NaN	NaN	0	0	Median	NaN	NaN	NaN	0	0	Median	0	1.8	0	0
E9PLV1;Q9NQV6-2;Q9NQV6-1;Q9NQV6-5;Q9NQV6;Q9NQV6-4;Q9NQV6-7;Q9NQV6-6;E9PRS0	E9PLV1;Q9NQV6-2;Q9NQV6-1;Q9NQV6-5;Q9NQV6;Q9NQV6-4;Q9NQV6-7;Q9NQV6-6;E9PRS0	6;6;6;6;6;6;6;6;5	6;6;6;6;6;6;6;6;5	6;6;6;6;6;6;6;6;5	PR domain zinc finger protein 10	PRDM10	>tr|E9PLV1|E9PLV1_HUMAN PR domain zinc finger protein 10 OS=Homo sapiens GN=PRDM10 PE=1 SV=1;>sp|Q9NQV6-2|PRD10_HUMAN Isoform 2 of PR domain zinc finger protein 10 OS=Homo sapiens GN=PRDM10;>sp|Q9NQV6-1|PRD10_HUMAN Isoform 1 of PR domain zinc finger protei	9	6	6	6	6	3	6	3	6	3	6.6	6.6	6.6	126.98	1117	1117;1023;1061;1074;1147;1156;1160;1214;865	0	18.867	By MS/MS	By MS/MS	1.07	0.90648	20.203	6	0	Median	0.96551	0.79543	7.0083	3	0	Median	1.3126	1.0972	11.016	3	0	Median	6.6	3.4	362070000	150760000
E9PLV6;E9PPZ9;O43292-2;O43292	E9PLV6;E9PPZ9;O43292-2;O43292	1;1;1;1	1;1;1;1	1;1;1;1	Glycosylphosphatidylinositol anchor attachment 1 protein	GPAA1	>tr|E9PLV6|E9PLV6_HUMAN Glycosylphosphatidylinositol anchor attachment 1 protein OS=Homo sapiens GN=GPAA1 PE=1 SV=1;>tr|E9PPZ9|E9PPZ9_HUMAN Glycosylphosphatidylinositol anchor attachment 1 protein (Fragment) OS=Homo sapiens GN=GPAA1 PE=1 SV=1;>sp|O43292-2|	4	1	1	1	1	0	1	0	1	0	5.6	5.6	5.6	26.076	234	234;260;561;621	0.0028571	2.0523	By MS/MS	By matching	NaN	NaN	NaN	1	1	Median	NaN	NaN	NaN	1	1	Median	NaN	NaN	NaN	0	0	Median	5.6	0	11208000	4084700
E9PMR6;Q9NZN5-2;Q9NZN5	E9PMR6;Q9NZN5-2;Q9NZN5	2;2;2	2;2;2	2;2;2	Rho guanine nucleotide exchange factor 12	ARHGEF12	>tr|E9PMR6|E9PMR6_HUMAN Rho guanine nucleotide exchange factor 12 OS=Homo sapiens GN=ARHGEF12 PE=1 SV=1;>sp|Q9NZN5-2|ARHGC_HUMAN Isoform 2 of Rho guanine nucleotide exchange factor 12 OS=Homo sapiens GN=ARHGEF12;>sp|Q9NZN5|ARHGC_HUMAN Rho guanine nucleotid	3	2	2	2	1	2	1	2	1	2	1	1	1	161.91	1441	1441;1525;1544	0.0085139	1.5698	By MS/MS	By MS/MS	1.1487	0.95858	48.745	3	1	Median	NaN	NaN	NaN	1	0	Median	1.0358	0.85714	15.818	2	1	Median	0.4	1	173630000	73809000
E9PNQ0;E9PR18;Q96PZ2	E9PNQ0;E9PR18;Q96PZ2	1;1;1	1;1;1	1;1;1	Protein FAM111A	FAM111A	>tr|E9PNQ0|E9PNQ0_HUMAN Protein FAM111A (Fragment) OS=Homo sapiens GN=FAM111A PE=1 SV=1;>tr|E9PR18|E9PR18_HUMAN Protein FAM111A (Fragment) OS=Homo sapiens GN=FAM111A PE=1 SV=1;>sp|Q96PZ2|F111A_HUMAN Protein FAM111A OS=Homo sapiens GN=FAM111A PE=1 SV=2	3	1	1	1	1	0	1	0	1	0	12.5	12.5	12.5	11.394	96	96;183;611	0.0032547	2.0284	By MS/MS	By matching	NaN	NaN	NaN	0	0	Median	NaN	NaN	NaN	0	0	Median	NaN	NaN	NaN	0	0	Median	12.5	0	0	0
E9PPE9;Q9H5J0	E9PPE9;Q9H5J0	2;1	2;1	2;1	Zinc finger and BTB domain-containing protein 3	ZBTB3	>tr|E9PPE9|E9PPE9_HUMAN Zinc finger and BTB domain-containing protein 3 (Fragment) OS=Homo sapiens GN=ZBTB3 PE=1 SV=1;>sp|Q9H5J0|ZBTB3_HUMAN Zinc finger and BTB domain-containing protein 3 OS=Homo sapiens GN=ZBTB3 PE=1 SV=1	2	2	2	2	0	2	0	2	0	2	26.1	26.1	26.1	13.029	115	115;574	0	8.4034	By matching	By MS/MS	1.5671	1.34	26.315	2	2	Median	NaN	NaN	NaN	0	0	Median	1.5671	1.34	26.315	2	2	Median	0	26.1	30325000	8958300
E9PPJ1;Q8NG31-3;Q8NG31-4;Q8NG31-2;Q8NG31;H0YCZ2	E9PPJ1;Q8NG31-3;Q8NG31-4;Q8NG31-2;Q8NG31;H0YCZ2	8;8;8;8;8;4	8;8;8;8;8;4	8;8;8;8;8;4	Protein CASC5	CASC5	>tr|E9PPJ1|E9PPJ1_HUMAN Protein CASC5 OS=Homo sapiens GN=CASC5 PE=1 SV=2;>sp|Q8NG31-3|CASC5_HUMAN Isoform 3 of Protein CASC5 OS=Homo sapiens GN=CASC5;>sp|Q8NG31-4|CASC5_HUMAN Isoform 4 of Protein CASC5 OS=Homo sapiens GN=CASC5;>sp|Q8NG31-2|CASC5_HUMAN Isof	6	8	8	8	6	6	6	6	6	6	6.1	6.1	6.1	195.64	1746	1746;1746;1833;2316;2342;1361	0	22.175	By MS/MS	By MS/MS	1.1987	0.98206	5.8524	5	0	Median	1.0804	0.94376	6.4377	3	0	Median	1.211	1.0228	15.545	3	1	Median	4.2	4.9	211340000	92825000
E9PPN3;E9PS17;Q96KG9-3;Q96KG9-2;Q96KG9;H0YDH0;E9PK59;Q96KG9-4;Q96KG9-5;Q96KG9-6	E9PPN3;E9PS17;Q96KG9-3;Q96KG9-2;Q96KG9;H0YDH0;E9PK59;Q96KG9-4	3;3;3;3;3;2;2;2;1;1	3;3;3;3;3;2;2;2;1;1	3;3;3;3;3;2;2;2;1;1	N-terminal kinase-like protein	SCYL1	>tr|E9PPN3|E9PPN3_HUMAN N-terminal kinase-like protein OS=Homo sapiens GN=SCYL1 PE=1 SV=1;>tr|E9PS17|E9PS17_HUMAN N-terminal kinase-like protein OS=Homo sapiens GN=SCYL1 PE=1 SV=1;>sp|Q96KG9-3|NTKL_HUMAN Isoform 3 of N-terminal kinase-like protein OS=Homo	10	3	3	3	1	2	1	2	1	2	8.1	8.1	8.1	73.684	665	665;775;707;791;808;280;780;781;626;787	0	3.9528	By MS/MS	By MS/MS	0.95269	0.83118	46.429	2	1	Median	NaN	NaN	NaN	1	0	Median	NaN	NaN	NaN	1	1	Median	3.8	4.4	46674000	22744000
E9PPP8;Q8NEC6;F8WA39;Q13613-2;Q13613	E9PPP8;Q8NEC6;F8WA39;Q13613-2;Q13613	1;1;1;1;1	1;1;1;1;1	1;1;1;1;1	Myotubularin-related protein 1	MTMR1	>tr|E9PPP8|E9PPP8_HUMAN Myotubularin-related protein 1 OS=Homo sapiens GN=MTMR1 PE=1 SV=1;>tr|Q8NEC6|Q8NEC6_HUMAN MTMR1 protein OS=Homo sapiens GN=MTMR1 PE=1 SV=1;>tr|F8WA39|F8WA39_HUMAN Myotubularin-related protein 1 OS=Homo sapiens GN=MTMR1 PE=1 SV=1;>sp	5	1	1	1	1	0	1	0	1	0	14.1	14.1	14.1	19.451	185	185;363;673;568;665	0	5.4452	By MS/MS	By matching	NaN	NaN	NaN	0	0	Median	NaN	NaN	NaN	0	0	Median	NaN	NaN	NaN	0	0	Median	14.1	0	0	0
E9PPW7;O00217;E9PKH6;E9PN51;F8W9K7;H0YDT4	E9PPW7;O00217;E9PKH6;E9PN51;F8W9K7	6;6;5;4;4;1	6;6;5;4;4;1	6;6;5;4;4;1	NADH dehydrogenase [ubiquinone] iron-sulfur protein 8, mitochondrial	NDUFS8	>tr|E9PPW7|E9PPW7_HUMAN NADH dehydrogenase [ubiquinone] iron-sulfur protein 8, mitochondrial (Fragment) OS=Homo sapiens GN=NDUFS8 PE=1 SV=1;>sp|O00217|NDUS8_HUMAN NADH dehydrogenase [ubiquinone] iron-sulfur protein 8, mitochondrial OS=Homo sapiens GN=NDUFS	6	6	6	6	6	6	6	6	6	6	35.3	35.3	35.3	20.656	184	184;210;138;110;124;93	0	18.292	By MS/MS	By MS/MS	1.2188	1.0337	18.658	10	0	Median	1.3618	1.1753	9.3991	5	0	Median	0.98536	0.82337	15.558	5	0	Median	35.3	35.3	1148500000	524680000
E9PQ56	E9PQ56	15	1	1		PUF60	>tr|E9PQ56|E9PQ56_HUMAN Poly(U)-binding-splicing factor PUF60 (Fragment) OS=Homo sapiens GN=PUF60 PE=1 SV=5	1	15	1	1	15	13	1	0	1	0	71.5	9.3	9.3	34.529	323	323	0	8.4699	By MS/MS	By matching	NaN	NaN	NaN	1	1	Median	NaN	NaN	NaN	1	1	Median	NaN	NaN	NaN	0	0	Median	71.5	58.8	59748000	24100000
E9PQC4;Q9BZD4	E9PQC4;Q9BZD4	1;1	1;1	1;1	Kinetochore protein Nuf2	NUF2	>tr|E9PQC4|E9PQC4_HUMAN Kinetochore protein Nuf2 OS=Homo sapiens GN=NUF2 PE=1 SV=1;>sp|Q9BZD4|NUF2_HUMAN Kinetochore protein Nuf2 OS=Homo sapiens GN=NUF2 PE=1 SV=2	2	1	1	1	1	1	1	1	1	1	2.4	2.4	2.4	48.832	417	417;464	0.0040225	1.9244	By MS/MS	By MS/MS	NaN	NaN	NaN	0	0	Median	NaN	NaN	NaN	0	0	Median	NaN	NaN	NaN	0	0	Median	2.4	2.4	0	0
E9PQV1;P17020	E9PQV1;P17020	1;1	1;1	1;1	Zinc finger protein 16	ZNF16	>tr|E9PQV1|E9PQV1_HUMAN Zinc finger protein 16 (Fragment) OS=Homo sapiens GN=ZNF16 PE=1 SV=1;>sp|P17020|ZNF16_HUMAN Zinc finger protein 16 OS=Homo sapiens GN=ZNF16 PE=1 SV=3	2	1	1	1	1	1	1	1	1	1	4.5	4.5	4.5	24.155	221	221;682	0.0081427	1.5995	By MS/MS	By MS/MS	NaN	NaN	NaN	1	0	Median	NaN	NaN	NaN	1	0	Median	NaN	NaN	NaN	0	0	Median	4.5	4.5	13819000	6557500
E9PRR7;Q14331;H0YEZ2;Q9BZ01;E9PLY7	E9PRR7;Q14331;H0YEZ2;Q9BZ01;E9PLY7	5;5;4;4;3	5;5;4;4;3	5;5;4;4;3	Protein FRG1;Protein FRG1B	FRG1;FRG1B	>tr|E9PRR7|E9PRR7_HUMAN Protein FRG1 (Fragment) OS=Homo sapiens GN=FRG1 PE=1 SV=1;>sp|Q14331|FRG1_HUMAN Protein FRG1 OS=Homo sapiens GN=FRG1 PE=1 SV=1;>tr|H0YEZ2|H0YEZ2_HUMAN Protein FRG1B (Fragment) OS=Homo sapiens GN=FRG1B PE=4 SV=1;>sp|Q9BZ01|FRG1B_HUMA	5	5	5	5	4	2	4	2	4	2	47.4	47.4	47.4	12.516	116	116;258;75;182;103	0	7.5477	By MS/MS	By MS/MS	1.2199	1.0103	25.756	3	0	Median	0.95668	0.80009	6.1488	2	1	Median	1.3803	1.1379	16.818	2	0	Median	37.9	20.7	194450000	94550000
F1T0I1;J3KNL6;O15027-2;O15027-4;O15027-3;O15027;O15027-5;X6RGP5;A0A0C4DH09;Q8N9G1	F1T0I1;J3KNL6;O15027-2;O15027-4;O15027-3;O15027;O15027-5;X6RGP5	18;18;17;17;17;17;17;10;8;2	18;18;17;17;17;17;17;10;8;2	18;18;17;17;17;17;17;10;8;2	Protein transport protein Sec16A	SEC16A	>tr|F1T0I1|F1T0I1_HUMAN Protein transport protein Sec16A OS=Homo sapiens GN=SEC16A PE=1 SV=1;>tr|J3KNL6|J3KNL6_HUMAN Protein transport protein Sec16A OS=Homo sapiens GN=SEC16A PE=1 SV=1;>sp|O15027-2|SC16A_HUMAN Isoform 2 of Protein transport protein Sec16A	10	18	18	18	15	13	15	13	15	13	10.8	10.8	10.8	249.48	2334	2334;2357;2134;2154;2159;2179;2201;1059;751;385	0	61.574	By MS/MS	By MS/MS	1.2539	1.0384	27.018	17	0	Median	1.1761	0.98321	23.331	9	0	Median	1.4755	1.2079	26.826	8	0	Median	9.2	8.2	1338300000	594970000
F2Z2U4;Q9Y4A5-2;Q9Y4A5;H0Y4W2;C9K0N1	F2Z2U4;Q9Y4A5-2;Q9Y4A5;H0Y4W2	52;52;52;48;3	52;52;52;48;3	52;52;52;48;3	Transformation/transcription domain-associated protein	TRRAP	>tr|F2Z2U4|F2Z2U4_HUMAN Transformation/transcription domain-associated protein OS=Homo sapiens GN=TRRAP PE=1 SV=3;>sp|Q9Y4A5-2|TRRAP_HUMAN Isoform 2 of Transformation/transcription domain-associated protein OS=Homo sapiens GN=TRRAP;>sp|Q9Y4A5|TRRAP_HUMAN T	5	52	52	52	43	44	43	44	43	44	16.9	16.9	16.9	436.13	3848	3848;3830;3859;3588;71	0	323.31	By MS/MS	By MS/MS	1.113	0.94062	33.854	54	0	Median	1.3106	1.1655	38.234	23	0	Median	1.0109	0.85545	25.042	31	0	Median	14.8	14	3550500000	1811000000
G5E9V2;F2Z3A7;Q96DA6	G5E9V2;F2Z3A7;Q96DA6	1;1;1	1;1;1	1;1;1	Mitochondrial import inner membrane translocase subunit TIM14	DNAJC19	>tr|G5E9V2|G5E9V2_HUMAN DnaJ (Hsp40) homolog, subfamily C, member 19, isoform CRA_b OS=Homo sapiens GN=DNAJC19 PE=1 SV=1;>tr|F2Z3A7|F2Z3A7_HUMAN Mitochondrial import inner membrane translocase subunit TIM14 OS=Homo sapiens GN=DNAJC19 PE=1 SV=1;>sp|Q96DA6|T	3	1	1	1	1	1	1	1	1	1	40.4	40.4	40.4	5.0539	47	47;59;116	0	20.684	By MS/MS	By MS/MS	1.3303	1.1111	16.4	4	0	Median	1.5242	1.2735	8.7293	2	0	Median	1.1623	0.98099	7.0543	2	0	Median	40.4	40.4	131020000	54453000
F5GWD3;Q13889-2;Q13889;F5H6X0;A0A087WYD5;F5GXG6;H0YFF7;F5GX35;F5H4K7	F5GWD3;Q13889-2;Q13889;F5H6X0;A0A087WYD5;F5GXG6;H0YFF7;F5GX35;F5H4K7	2;2;2;1;1;1;1;1;1	2;2;2;1;1;1;1;1;1	2;2;2;1;1;1;1;1;1	General transcription factor IIH subunit 3	GTF2H3	>tr|F5GWD3|F5GWD3_HUMAN General transcription factor IIH subunit 3 (Fragment) OS=Homo sapiens GN=GTF2H3 PE=1 SV=1;>sp|Q13889-2|TF2H3_HUMAN Isoform 2 of General transcription factor IIH subunit 3 OS=Homo sapiens GN=GTF2H3;>sp|Q13889|TF2H3_HUMAN General tran	9	2	2	2	0	2	0	2	0	2	10.9	10.9	10.9	28.91	258	258;267;308;148;162;177;194;200;210	0	5.0049	By matching	By MS/MS	1.2994	1.1116	16.216	2	2	Median	NaN	NaN	NaN	0	0	Median	1.2994	1.1116	16.216	2	2	Median	0	10.9	45493000	15919000
F8VQ14;F5GWF6;P78371	F8VQ14;F5GWF6;P78371	1;1;1	1;1;1	1;1;1	T-complex protein 1 subunit beta	CCT2	>tr|F8VQ14|F8VQ14_HUMAN T-complex protein 1 subunit beta OS=Homo sapiens GN=CCT2 PE=1 SV=1;>tr|F5GWF6|F5GWF6_HUMAN T-complex protein 1 subunit beta OS=Homo sapiens GN=CCT2 PE=1 SV=2;>sp|P78371|TCPB_HUMAN T-complex protein 1 subunit beta OS=Homo sapiens GN=	3	1	1	1	1	1	1	1	1	1	2.9	2.9	2.9	44.812	416	416;530;535	0	4.6182	By MS/MS	By MS/MS	2.6769	2.2871	77.886	3	1	Plateau	0.92368	0.88182	77.955	2	1	Median	NaN	NaN	NaN	1	0	Median	2.9	2.9	43009000	16659000
F5GWX5;A0A0C4DGG9;Q14839;Q14839-2;F5H6N4;F5H596	F5GWX5;A0A0C4DGG9;Q14839;Q14839-2	93;92;92;92;9;1	93;92;92;92;9;1	67;66;66;66;9;1	Chromodomain-helicase-DNA-binding protein 4	CHD4	>tr|F5GWX5|F5GWX5_HUMAN Chromodomain-helicase-DNA-binding protein 4 OS=Homo sapiens GN=CHD4 PE=1 SV=1;>tr|A0A0C4DGG9|A0A0C4DGG9_HUMAN Chromodomain-helicase-DNA-binding protein 4 OS=Homo sapiens GN=CHD4 PE=1 SV=1;>sp|Q14839|CHD4_HUMAN Chromodomain-helicase-	6	93	93	67	81	87	81	87	58	61	55.2	55.2	42.4	217.1	1905	1905;1937;1912;1940;354;125	0	323.31	By MS/MS	By MS/MS	1.0573	0.90725	37.515	174	0	Median	0.75407	0.64043	18.542	84	0	Median	1.4496	1.1998	21.705	90	0	Median	51.7	50.8	30355000000	14656000000
F5GX09;Q5HYJ3;Q5HYJ3-3;Q5HYJ3-2	F5GX09;Q5HYJ3;Q5HYJ3-3;Q5HYJ3-2	2;2;1;1	2;2;1;1	2;2;1;1	Protein FAM76B	FAM76B	>tr|F5GX09|F5GX09_HUMAN Protein FAM76B OS=Homo sapiens GN=FAM76B PE=1 SV=1;>sp|Q5HYJ3|FA76B_HUMAN Protein FAM76B OS=Homo sapiens GN=FAM76B PE=1 SV=3;>sp|Q5HYJ3-3|FA76B_HUMAN Isoform 3 of Protein FAM76B OS=Homo sapiens GN=FAM76B;>sp|Q5HYJ3-2|FA76B_HUMAN Iso	4	2	2	2	2	1	2	1	2	1	7.4	7.4	7.4	38.62	338	338;339;233;233	0	3.9718	By MS/MS	By MS/MS	0.48548	0.40127	50.692	2	2	Median	NaN	NaN	NaN	1	1	Median	NaN	NaN	NaN	1	1	Median	7.4	3.3	82648000	60646000
F5GXF5;J3QQK4;REV__Q96KN1	F5GXF5	46;5;1	1;0;0	1;0;0		BPTF	>tr|F5GXF5|F5GXF5_HUMAN Nucleosome-remodeling factor subunit BPTF (Fragment) OS=Homo sapiens GN=BPTF PE=1 SV=2	3	46	1	1	42	35	1	1	1	1	21.2	0.6	0.6	271.53	2457	2457;339;310	0	3.955	By MS/MS	By MS/MS	NaN	NaN	NaN	1	0	Median	NaN	NaN	NaN	0	0	Median	NaN	NaN	NaN	1	0	Median	19.8	16.2	46953000	22658000
F5GY10;Q99081-4;Q99081-2;Q99081;Q99081-3;B4DGI9;B4DZP2;H0YNP8;H3BRK2;H3BNF4;A0A0D9SG78;H3BPJ7;H3BTP3;E9PH57;P15884-16;P15884-8;P15884-6;P15884-2;P15884-9;P15884-15;P15884-7;P15884-11;P15884-5;P15884-4;P15884-10;P15884-14;P15884-13;P15884-12;P15884;P15884-3	F5GY10;Q99081-4;Q99081-2;Q99081;Q99081-3;B4DGI9;B4DZP2;H0YNP8	5;5;5;5;5;4;3;3;1;1;1;1;1;1;1;1;1;1;1;1;1;1;1;1;1;1;1;1;1;1	5;5;5;5;5;4;3;3;1;1;1;1;1;1;1;1;1;1;1;1;1;1;1;1;1;1;1;1;1;1	5;5;5;5;5;4;3;3;1;1;1;1;1;1;1;1;1;1;1;1;1;1;1;1;1;1;1;1;1;1	Transcription factor 12	TCF12	>tr|F5GY10|F5GY10_HUMAN Transcription factor 12 OS=Homo sapiens GN=TCF12 PE=1 SV=1;>sp|Q99081-4|HTF4_HUMAN Isoform 4 of Transcription factor 12 OS=Homo sapiens GN=TCF12;>sp|Q99081-2|HTF4_HUMAN Isoform 2 of Transcription factor 12 OS=Homo sapiens GN=TCF12;>	30	5	5	5	5	5	5	5	5	5	17.9	17.9	17.9	58.022	536	536;446;512;682;706;666;316;339;44;48;315;642;677;773;451;507;507;511;537;583;596;600;607;611;625;643;647;664;667;671	0	39.304	By MS/MS	By MS/MS	0.95003	0.80762	47.443	8	0	Median	0.76676	0.63303	37.933	3	0	Median	0.95205	0.82482	54.056	5	0	Median	17.9	17.9	392890000	192480000
F5GYM0;Q8NFW8-2;Q8NFW8	F5GYM0;Q8NFW8-2;Q8NFW8	1;1;1	1;1;1	1;1;1	N-acylneuraminate cytidylyltransferase	CMAS	>tr|F5GYM0|F5GYM0_HUMAN N-acylneuraminate cytidylyltransferase (Fragment) OS=Homo sapiens GN=CMAS PE=1 SV=1;>sp|Q8NFW8-2|NEUA_HUMAN Isoform 2 of N-acylneuraminate cytidylyltransferase OS=Homo sapiens GN=CMAS;>sp|Q8NFW8|NEUA_HUMAN N-acylneuraminate cytidyly	3	1	1	1	1	1	1	1	1	1	12.4	12.4	12.4	11.654	97	97;263;434	0.0047962	1.8574	By MS/MS	By MS/MS	0.52155	0.43528	45.405	4	4	Median	0.52155	0.43528	39.629	2	2	Median	0.56776	0.48917	66.919	2	2	Median	12.4	12.4	104620000	60564000
F5GZ90;Q9NZJ0;Q9NZJ0-2	F5GZ90;Q9NZJ0	4;4;1	4;4;1	4;4;1	Denticleless protein homolog	DTL	>tr|F5GZ90|F5GZ90_HUMAN Denticleless protein homolog OS=Homo sapiens GN=DTL PE=1 SV=1;>sp|Q9NZJ0|DTL_HUMAN Denticleless protein homolog OS=Homo sapiens GN=DTL PE=1 SV=3	3	4	4	4	2	4	2	4	2	4	8	8	8	74.999	688	688;730;211	0	8.8415	By MS/MS	By MS/MS	1.1338	1.0289	19.67	3	0	Median	1.189	1.0212	27.81	2	0	Median	1.1179	0.97857	14.273	3	2	Plateau	4.2	8	149540000	62426000
F5H0F9;Q9UJX4;F5H3S5;F5GY68;H0YFB5;Q9UJX4-2;Q9UJX4-3	F5H0F9;Q9UJX4;F5H3S5;F5GY68;H0YFB5;Q9UJX4-2;Q9UJX4-3	2;2;1;1;1;1;1	2;2;1;1;1;1;1	2;2;1;1;1;1;1	Anaphase-promoting complex subunit 5	ANAPC5	>tr|F5H0F9|F5H0F9_HUMAN Anaphase-promoting complex subunit 5 OS=Homo sapiens GN=ANAPC5 PE=1 SV=1;>sp|Q9UJX4|APC5_HUMAN Anaphase-promoting complex subunit 5 OS=Homo sapiens GN=ANAPC5 PE=1 SV=2;>tr|F5H3S5|F5H3S5_HUMAN Anaphase-promoting complex subunit 5 (Fr	7	2	2	2	0	2	0	2	0	2	3.4	3.4	3.4	83.674	742	742;755;216;217;396;219;643	0.010004	1.511	By matching	By MS/MS	0.88552	0.75828	4.3666	2	1	Median	NaN	NaN	NaN	0	0	Median	0.88552	0.75828	4.3666	2	1	Median	0	3.4	49552000	27764000
F5H0Y3;Q15773	F5H0Y3;Q15773	1;1	1;1	1;1	Myeloid leukemia factor 2	MLF2	>tr|F5H0Y3|F5H0Y3_HUMAN Myeloid leukemia factor 2 (Fragment) OS=Homo sapiens GN=MLF2 PE=1 SV=5;>sp|Q15773|MLF2_HUMAN Myeloid leukemia factor 2 OS=Homo sapiens GN=MLF2 PE=1 SV=1	2	1	1	1	1	1	1	1	1	1	3.9	3.9	3.9	24.788	231	231;248	0	4.8515	By MS/MS	By MS/MS	NaN	NaN	NaN	1	0	Median	NaN	NaN	NaN	0	0	Median	NaN	NaN	NaN	1	0	Median	3.9	3.9	35007000	14286000
F5H157;Q15286;Q15286-2;P59190-2;Q9H082;C9JB90;E9PI18;C9JU14;C9JFM7;E9PJQ5;E9PRF7;Q6PIK3;E9PNB9;J3KR73;E9PS06;J3QSF4;H0YDK7;E9PMJ1;X6RFL8;M0R1E0;A8MSP2;A8MTC6;A8MZI4;M0R0X1;B7Z3L0;Q86YS6-2;Q15771-2;P20340-4;Q96AX2-4;Q9NRW1-2;Q15771;Q9NRW1;P20340-2;P20340;Q86YS6;Q96DA2;P61018;P61106;Q96AX2-2;Q14964;P20338;Q96AX2;Q96AX2-3;Q6IQ22;P61018-2	F5H157;Q15286;Q15286-2	7;7;4;2;2;1;1;1;1;1;1;1;1;1;1;1;1;1;1;1;1;1;1;1;1;1;1;1;1;1;1;1;1;1;1;1;1;1;1;1;1;1;1;1;1	6;6;3;1;2;1;1;1;1;1;1;1;1;1;1;1;1;1;1;1;1;1;1;1;1;1;1;1;1;1;1;1;1;1;1;1;1;1;1;1;1;1;1;1;1	3;3;1;0;0;0;0;0;0;0;0;0;0;0;0;0;0;0;0;0;0;0;0;0;0;0;0;0;0;0;0;0;0;0;0;0;0;0;0;0;0;0;0;0;0	Ras-related protein Rab-35	RAB35	>tr|F5H157|F5H157_HUMAN Ras-related protein Rab-35 (Fragment) OS=Homo sapiens GN=RAB35 PE=1 SV=1;>sp|Q15286|RAB35_HUMAN Ras-related protein Rab-35 OS=Homo sapiens GN=RAB35 PE=1 SV=1;>sp|Q15286-2|RAB35_HUMAN Isoform 2 of Ras-related protein Rab-35 OS=Homo s	45	7	6	3	6	5	5	4	3	2	40	34.1	21.6	21.214	185	185;201;152;208;229;49;75;83;86;100;114;121;122;124;139;140;167;168;181;181;182;189;191;192;196;155;164;175;186;195;203;208;208;208;212;213;213;215;216;217;218;223;228;244;248	0	43.109	By MS/MS	By MS/MS	1.5075	1.259	40.387	6	0	Median	1.5983	1.3417	42.07	4	0	Median	1.4511	1.1992	39.088	4	2	Median	36.8	29.2	500830000	192950000
F5H1D6;Q07864;F5H7E4	F5H1D6;Q07864	14;14;2	14;14;2	14;14;2	DNA polymerase;DNA polymerase epsilon catalytic subunit A	POLE	>tr|F5H1D6|F5H1D6_HUMAN DNA polymerase OS=Homo sapiens GN=POLE PE=1 SV=1;>sp|Q07864|DPOE1_HUMAN DNA polymerase epsilon catalytic subunit A OS=Homo sapiens GN=POLE PE=1 SV=5	3	14	14	14	13	11	13	11	13	11	8.5	8.5	8.5	258.35	2259	2259;2286;310	0	40.949	By MS/MS	By MS/MS	1.1996	1.0228	27.569	13	0	Median	1.5458	1.3231	24.372	6	0	Median	1.0827	0.90322	22.737	7	0	Median	7.7	7.2	611910000	251680000
F5H1F7;P29375;P29375-2;E7EV89;F5GZR8;F5H322;F5GZ99;H7BZF9;K7EK70;REV__F8VR42;CON__A2VCT4;REV__Q8IXS2;REV__Q8IXS2-2;REV__Q9H078-5;REV__Q9H078-3;REV__Q9H078-4;REV__Q9H078-2;REV__Q9H078;REV__H0YGM0;Q96BZ8	F5H1F7;P29375;P29375-2	68;68;67;27;5;4;4;3;1;1;1;1;1;1;1;1;1;1;1;1	68;68;67;27;5;4;4;3;1;1;1;1;1;1;1;1;1;1;1;1	63;63;62;27;5;4;4;0;1;1;1;1;1;1;1;1;1;1;1;0	Lysine-specific demethylase 5A	KDM5A	>tr|F5H1F7|F5H1F7_HUMAN Lysine-specific demethylase 5A OS=Homo sapiens GN=KDM5A PE=1 SV=2;>sp|P29375|KDM5A_HUMAN Lysine-specific demethylase 5A OS=Homo sapiens GN=KDM5A PE=1 SV=3;>sp|P29375-2|KDM5A_HUMAN Isoform 2 of Lysine-specific demethylase 5A OS=Homo	20	68	68	63	61	62	61	62	57	57	46.6	46.6	43.7	195.74	1722	1722;1690;1636;715;131;123;126;293;37;373;482;484;497;506;648;662;677;707;712;264	0	323.31	By MS/MS	By MS/MS	1.1538	1.0068	28.582	115	0	Median	0.953	0.79738	16.497	55	0	Median	1.4825	1.2305	23.3	60	0	Median	43.5	43.8	13498000000	6186900000
F5H1S8;Q14165;H0YG07;F5GX14	F5H1S8;Q14165;H0YG07	7;7;4;3	7;7;4;3	7;7;4;3	Malectin	MLEC	>tr|F5H1S8|F5H1S8_HUMAN Malectin (Fragment) OS=Homo sapiens GN=MLEC PE=1 SV=1;>sp|Q14165|MLEC_HUMAN Malectin OS=Homo sapiens GN=MLEC PE=1 SV=1;>tr|H0YG07|H0YG07_HUMAN Malectin (Fragment) OS=Homo sapiens GN=MLEC PE=1 SV=1	4	7	7	7	4	6	4	6	4	6	56.2	56.2	56.2	16.729	146	146;292;173;217	0	18.945	By MS/MS	By MS/MS	2.2011	1.8611	31.552	6	0	Median	2.6076	2.183	17.512	3	1	Plateau	1.6741	1.4003	30.703	4	0	Median	30.8	51.4	272370000	94992000
F5H2F4;P11586;V9GYY3	F5H2F4;P11586	3;3;1	3;3;1	3;3;1	C-1-tetrahydrofolate synthase, cytoplasmic;Methylenetetrahydrofolate dehydrogenase;Methenyltetrahydrofolate cyclohydrolase;Formyltetrahydrofolate synthetase;C-1-tetrahydrofolate synthase, cytoplasmic, N-terminally processed	MTHFD1	>tr|F5H2F4|F5H2F4_HUMAN C-1-tetrahydrofolate synthase, cytoplasmic OS=Homo sapiens GN=MTHFD1 PE=1 SV=1;>sp|P11586|C1TC_HUMAN C-1-tetrahydrofolate synthase, cytoplasmic OS=Homo sapiens GN=MTHFD1 PE=1 SV=3	3	3	3	3	2	2	2	2	2	2	3.8	3.8	3.8	110.61	1020	1020;935;107	0	5.2726	By MS/MS	By MS/MS	1.4965	1.273	27.028	4	2	Median	1.4533	1.2306	41.371	2	1	Median	1.4965	1.273	21.645	2	1	Median	2.3	2.7	51697000	21246000
H0Y5D5;Q9BTG3;Q5SYW2;F5H2X7;Q9ULV3-5;Q9ULV3-3;Q9ULV3-4;Q9ULV3-2;Q9ULV3	H0Y5D5;Q9BTG3;Q5SYW2;F5H2X7;Q9ULV3-5;Q9ULV3-3;Q9ULV3-4;Q9ULV3-2;Q9ULV3	1;1;1;1;1;1;1;1;1	1;1;1;1;1;1;1;1;1	1;1;1;1;1;1;1;1;1	Cip1-interacting zinc finger protein	CIZ1	>tr|H0Y5D5|H0Y5D5_HUMAN Cip1-interacting zinc finger protein (Fragment) OS=Homo sapiens GN=CIZ1 PE=1 SV=1;>tr|Q9BTG3|Q9BTG3_HUMAN CIZ1 protein OS=Homo sapiens GN=CIZ1 PE=1 SV=1;>tr|Q5SYW2|Q5SYW2_HUMAN Cip1-interacting zinc finger protein OS=Homo sapiens GN	9	1	1	1	1	1	1	1	1	1	1.7	1.7	1.7	91.124	820	820;837;870;954;797;818;842;869;898	0	7.1381	By MS/MS	By MS/MS	NaN	NaN	NaN	1	1	Median	NaN	NaN	NaN	1	1	Median	NaN	NaN	NaN	0	0	Median	1.7	1.7	12324000	3324700
F5H478;J3KRU5;X6R3T8;J3QLH3;Q9UHR5-2;Q9UHR5;J3KS14;J3QQJ0	F5H478;J3KRU5;X6R3T8;J3QLH3;Q9UHR5-2;Q9UHR5;J3KS14;J3QQJ0	2;2;2;2;2;2;1;1	2;2;2;2;2;2;1;1	2;2;2;2;2;2;1;1	SAP30-binding protein	SAP30BP	>tr|F5H478|F5H478_HUMAN SAP30-binding protein OS=Homo sapiens GN=SAP30BP PE=1 SV=1;>tr|J3KRU5|J3KRU5_HUMAN SAP30 binding protein, isoform CRA_f OS=Homo sapiens GN=SAP30BP PE=1 SV=1;>tr|X6R3T8|X6R3T8_HUMAN SAP30-binding protein OS=Homo sapiens GN=SAP30BP PE	8	2	2	2	2	1	2	1	2	1	28.6	28.6	28.6	18.76	168	168;179;235;248;292;308;104;325	0	11.646	By MS/MS	By MS/MS	1.3456	1.1249	35.003	4	2	Median	1.0517	0.87697	29.564	3	2	Median	NaN	NaN	NaN	1	0	Median	28.6	8.9	235860000	98413000
F5H5D3;Q9BQE3;F8VVB9;F8VRZ4;F8VS66;F8VWV9;F8VX09;A6NHL2-2;A6NHL2;C9K0S6;F8VRK0;Q9H853;F8VXZ7;F8W0F6	F5H5D3;Q9BQE3	28;28;11;7;7;6;5;5;5;3;2;2;1;1	4;4;0;0;0;0;0;0;0;0;0;0;0;0	4;4;0;0;0;0;0;0;0;0;0;0;0;0	Tubulin alpha-1C chain	TUBA1C	>tr|F5H5D3|F5H5D3_HUMAN Tubulin alpha-1C chain OS=Homo sapiens GN=TUBA1C PE=1 SV=1;>sp|Q9BQE3|TBA1C_HUMAN Tubulin alpha-1C chain OS=Homo sapiens GN=TUBA1C PE=1 SV=1	14	28	4	4	26	25	3	3	3	3	64.2	13.1	13.1	57.73	519	519;449;247;112;130;81;75;406;446;47;49;241;26;231	0	35.382	By MS/MS	By MS/MS	0.78871	0.65527	10.128	7	0	Median	0.84609	0.70239	6.7465	3	0	Median	0.76176	0.63578	10.586	4	0	Median	63	62.6	758260000	406160000
F5H5I6;Q12849;H0Y8R1;H0YAK1;Q12849-5;H0YAM1	F5H5I6;Q12849;H0Y8R1;H0YAK1;Q12849-5	15;15;14;14;12;5	15;15;14;14;12;5	15;15;14;14;12;5	G-rich sequence factor 1	GRSF1	>tr|F5H5I6|F5H5I6_HUMAN G-rich sequence factor 1 OS=Homo sapiens GN=GRSF1 PE=1 SV=2;>sp|Q12849|GRSF1_HUMAN G-rich sequence factor 1 OS=Homo sapiens GN=GRSF1 PE=1 SV=3;>tr|H0Y8R1|H0Y8R1_HUMAN G-rich sequence factor 1 (Fragment) OS=Homo sapiens GN=GRSF1 PE=1	6	15	15	15	13	11	13	11	13	11	49.8	49.8	49.8	47.971	424	424;480;417;453;318;114	0	84.538	By MS/MS	By MS/MS	0.98714	0.82601	61.105	15	0	Median	2.8457	2.4209	25.896	6	0	Median	0.94154	0.78871	16.705	9	0	Median	45	38.7	1284400000	518010000
F5H5U2;Q8NHQ9;E7EX41;Q8NHQ9-2;F5H2I2;F5H735;REV__Q5W0Z9-2;REV__B4DRN8;REV__Q5W0Z9-4;REV__Q96NB2;REV__Q5W0Z9-3;REV__Q5W0Z9	F5H5U2;Q8NHQ9;E7EX41	6;6;3;2;1;1;1;1;1;1;1;1	6;6;3;2;1;1;1;1;1;1;1;1	6;6;3;2;1;1;1;1;1;1;1;1	ATP-dependent RNA helicase DDX55	DDX55	>tr|F5H5U2|F5H5U2_HUMAN ATP-dependent RNA helicase DDX55 OS=Homo sapiens GN=DDX55 PE=1 SV=1;>sp|Q8NHQ9|DDX55_HUMAN ATP-dependent RNA helicase DDX55 OS=Homo sapiens GN=DDX55 PE=1 SV=3;>tr|E7EX41|E7EX41_HUMAN ATP-dependent RNA helicase DDX55 OS=Homo sapiens	12	6	6	6	4	4	4	4	4	4	14.2	14.2	14.2	65.19	569	569;600;191;207;42;50;130;292;320;322;354;365	0	50.466	By MS/MS	By MS/MS	0.9175	0.76587	37.173	4	2	Median	NaN	NaN	NaN	1	1	Median	0.86458	0.71802	29.765	3	1	Median	8.4	9.8	195690000	95221000
F5H669;Q8N684-2;Q8N684;Q8N684-3;J3QT54;F5H6M0;F5H047;C9J286;C9J323;C9JM38;F5H5B7;F5H1W4;F5H2K8;F5H6P5;F5H6A8;F5GXA3	F5H669;Q8N684-2;Q8N684;Q8N684-3;J3QT54;F5H6M0;F5H047	11;11;11;11;7;7;7;4;4;3;2;2;2;2;2;2	11;11;11;11;7;7;7;4;4;3;2;2;2;2;2;2	11;11;11;11;7;7;7;4;4;3;2;2;2;2;2;2	Cleavage and polyadenylation specificity factor subunit 7	CPSF7	>tr|F5H669|F5H669_HUMAN Cleavage and polyadenylation-specificity factor subunit 7 (Fragment) OS=Homo sapiens GN=CPSF7 PE=1 SV=1;>sp|Q8N684-2|CPSF7_HUMAN Isoform 2 of Cleavage and polyadenylation specificity factor subunit 7 OS=Homo sapiens GN=CPSF7;>sp|Q8N	16	11	11	11	10	10	10	10	10	10	38.8	38.8	38.8	41.265	374	374;462;471;514;205;219;288;144;146;138;93;98;100;101;101;102	0	29.108	By MS/MS	By MS/MS	1.572	1.2942	41.18	10	0	Median	1.5734	1.2964	49.426	5	0	Median	1.5706	1.292	37.012	5	0	Median	34.8	35.6	861820000	368490000
F5H8D7;P18887;M0QYS5;M0R1U8	F5H8D7;P18887	5;4;2;1	5;4;2;1	5;4;2;1	DNA repair protein XRCC1	FOXH1;XRCC1	>tr|F5H8D7|F5H8D7_HUMAN DNA repair protein XRCC1 OS=Homo sapiens GN=XRCC1 PE=1 SV=2;>sp|P18887|XRCC1_HUMAN DNA repair protein XRCC1 OS=Homo sapiens GN=XRCC1 PE=1 SV=2	4	5	5	5	4	2	4	2	4	2	14.1	14.1	14.1	66.013	602	602;633;292;210	0	9.8086	By MS/MS	By MS/MS	0.24162	0.20903	120.77	3	3	Median	0.15955	0.13868	58.028	2	2	Median	NaN	NaN	NaN	1	1	Median	11.5	4.3	88428000	57403000
F6RY50;Q96FS4	F6RY50;Q96FS4	1;1	1;1	1;1	Signal-induced proliferation-associated protein 1	SIPA1	>tr|F6RY50|F6RY50_HUMAN Signal-induced proliferation-associated protein 1 OS=Homo sapiens GN=SIPA1 PE=1 SV=1;>sp|Q96FS4|SIPA1_HUMAN Signal-induced proliferation-associated protein 1 OS=Homo sapiens GN=SIPA1 PE=1 SV=1	2	1	1	1	1	0	1	0	1	0	0.9	0.9	0.9	101.82	940	940;1042	0.0044053	1.8779	By MS/MS	By matching	NaN	NaN	NaN	1	0	Median	NaN	NaN	NaN	1	0	Median	NaN	NaN	NaN	0	0	Median	0.9	0	144450000	60085000
F6S7C4;Q8NEM7-2;Q8NEM7;Q8NEM7-3;R4GND2;B4E2D5;C9JQS2;H7C5F9	F6S7C4;Q8NEM7-2;Q8NEM7;Q8NEM7-3;R4GND2;B4E2D5	9;9;9;9;8;7;2;2	9;9;9;9;8;7;2;2	9;9;9;9;8;7;2;2	Transcription factor SPT20 homolog	SUPT20H	>tr|F6S7C4|F6S7C4_HUMAN Transcription factor SPT20 homolog OS=Homo sapiens GN=SUPT20H PE=1 SV=1;>sp|Q8NEM7-2|SP20H_HUMAN Isoform 2 of Transcription factor SPT20 homolog OS=Homo sapiens GN=SUPT20H;>sp|Q8NEM7|SP20H_HUMAN Transcription factor SPT20 homolog OS	8	9	9	9	6	8	6	8	6	8	17.1	17.1	17.1	80.343	736	736;733;779;811;522;498;190;378	0	52.262	By MS/MS	By MS/MS	1.0967	0.92131	64.369	7	0	Median	0.80195	0.6772	59.114	3	0	Median	1.6662	1.3913	23.254	4	0	Median	9.8	14.9	883640000	407870000
F6TX30;Q9NWX5	F6TX30;Q9NWX5	1;1	1;1	1;1	Ankyrin repeat and SOCS box protein 6	ASB6	>tr|F6TX30|F6TX30_HUMAN Ankyrin repeat and SOCS box protein 6 OS=Homo sapiens GN=ASB6 PE=1 SV=1;>sp|Q9NWX5|ASB6_HUMAN Ankyrin repeat and SOCS box protein 6 OS=Homo sapiens GN=ASB6 PE=1 SV=1	2	1	1	1	1	0	1	0	1	0	2.3	2.3	2.3	44.082	392	392;421	0.002461	2.1022	By MS/MS	By matching	NaN	NaN	NaN	1	0	Median	NaN	NaN	NaN	1	0	Median	NaN	NaN	NaN	0	0	Median	2.3	0	43583000	18416000
F6WST4;Q9P0S3;Q53FV1	F6WST4;Q9P0S3;Q53FV1	1;1;1	1;1;1	1;1;1	ORM1-like protein 1;ORM1-like protein 2	ORMDL1;ORMDL2	>tr|F6WST4|F6WST4_HUMAN ORM1-like protein 1 (Fragment) OS=Homo sapiens GN=ORMDL1 PE=1 SV=4;>sp|Q9P0S3|ORML1_HUMAN ORM1-like protein 1 OS=Homo sapiens GN=ORMDL1 PE=2 SV=1;>sp|Q53FV1|ORML2_HUMAN ORM1-like protein 2 OS=Homo sapiens GN=ORMDL2 PE=2 SV=2	3	1	1	1	1	1	1	1	1	1	13.8	13.8	13.8	12.27	109	109;153;153	0	11.906	By MS/MS	By MS/MS	1.272	1.0407	24.811	2	0	Median	NaN	NaN	NaN	1	0	Median	NaN	NaN	NaN	1	0	Median	13.8	13.8	116130000	55216000
S4R3D7;F6XEV2;Q9BPX6-2;Q9BPX6;Q9BPX6-3;S4R3V1;S4R3W3;E9PQV6;Q9BPX6-5;Q9BPX6-4	S4R3D7;F6XEV2;Q9BPX6-2;Q9BPX6;Q9BPX6-3;S4R3V1	5;5;5;5;5;4;1;1;1;1	5;5;5;5;5;4;1;1;1;1	5;5;5;5;5;4;1;1;1;1	Calcium uptake protein 1, mitochondrial	MICU1	>tr|S4R3D7|S4R3D7_HUMAN Calcium uptake protein 1, mitochondrial (Fragment) OS=Homo sapiens GN=MICU1 PE=1 SV=1;>tr|F6XEV2|F6XEV2_HUMAN Calcium uptake protein 1, mitochondrial OS=Homo sapiens GN=MICU1 PE=1 SV=2;>sp|Q9BPX6-2|MICU1_HUMAN Isoform 2 of Calcium u	10	5	5	5	5	5	5	5	5	5	21.7	21.7	21.7	24.137	212	212;478;403;476;478;213;154;246;278;278	0	14.562	By MS/MS	By MS/MS	1.0505	0.87688	38.151	8	0	Median	0.89427	0.74281	27.085	4	0	Median	1.5384	1.2867	27.49	4	0	Median	21.7	21.7	412250000	186990000
F8WAX7;F6XHT0;Q9Y6D0	F8WAX7;F6XHT0;Q9Y6D0	1;1;1	1;1;1	1;1;1	Selenoprotein K	SELK	>tr|F8WAX7|F8WAX7_HUMAN Selenoprotein K OS=Homo sapiens GN=SELK PE=1 SV=1;>tr|F6XHT0|F6XHT0_HUMAN Selenoprotein K OS=Homo sapiens GN=SELK PE=1 SV=1;>sp|Q9Y6D0|SELK_HUMAN Selenoprotein K OS=Homo sapiens GN=SELK PE=1 SV=3	3	1	1	1	1	1	1	1	1	1	16.7	16.7	16.7	8.2912	72	72;93;94	0.0004363	3.0476	By MS/MS	By MS/MS	NaN	NaN	NaN	1	1	Median	NaN	NaN	NaN	0	0	Median	NaN	NaN	NaN	1	1	Median	16.7	16.7	19157000	2957400
F8W145;F8VP97;F8VV52;Q9NZN8-4;Q9NZN8;F8VWH8;F8VQD8;F8VQF4;A0A087X050;F8VVY1;F8VUB4;F8VX63;F8VRS8;Q9NZN8-2;Q9NZN8-5	F8W145;F8VP97;F8VV52;Q9NZN8-4;Q9NZN8;F8VWH8;F8VQD8;F8VQF4;A0A087X050;F8VVY1;F8VUB4;F8VX63;F8VRS8;Q9NZN8-2;Q9NZN8-5	2;2;2;2;2;1;1;1;1;1;1;1;1;1;1	2;2;2;2;2;1;1;1;1;1;1;1;1;1;1	2;2;2;2;2;1;1;1;1;1;1;1;1;1;1	CCR4-NOT transcription complex subunit 2	CNOT2	>tr|F8W145|F8W145_HUMAN CCR4-NOT transcription complex subunit 2 (Fragment) OS=Homo sapiens GN=CNOT2 PE=1 SV=1;>tr|F8VP97|F8VP97_HUMAN CCR4-NOT transcription complex subunit 2 (Fragment) OS=Homo sapiens GN=CNOT2 PE=1 SV=1;>tr|F8VV52|F8VV52_HUMAN CCR4-NOT t	15	2	2	2	2	2	2	2	2	2	8.7	8.7	8.7	33.265	309	309;321;531;475;540;81;131;144;152;183;196;217;276;365;490	0	5.068	By MS/MS	By MS/MS	1.1831	1.0034	19.328	3	3	Median	1.1962	1.0189	2.1629	2	2	Median	NaN	NaN	NaN	1	1	Median	8.7	8.7	94221000	40602000
F8VPD4;P27708;H7BZB3;H7C2E4	F8VPD4;P27708	6;6;1;1	6;6;1;1	6;6;1;1	CAD protein;Glutamine-dependent carbamoyl-phosphate synthase;Aspartate carbamoyltransferase;Dihydroorotase	CAD	>tr|F8VPD4|F8VPD4_HUMAN CAD protein OS=Homo sapiens GN=CAD PE=1 SV=1;>sp|P27708|PYR1_HUMAN CAD protein OS=Homo sapiens GN=CAD PE=1 SV=3	4	6	6	6	5	3	5	3	5	3	3.1	3.1	3.1	236.02	2162	2162;2225;280;293	0	14.539	By MS/MS	By MS/MS	1.1356	0.94945	13.898	4	0	Median	1.1173	0.91527	15.856	3	0	Median	1.4579	1.2497	33.673	2	1	Median	2.6	1.4	130010000	57678000
F8VS10;Q86XZ4	F8VS10;Q86XZ4	3;3	3;3	3;3	Spermatogenesis-associated serine-rich protein 2	SPATS2	>tr|F8VS10|F8VS10_HUMAN Spermatogenesis-associated serine-rich protein 2 OS=Homo sapiens GN=SPATS2 PE=1 SV=1;>sp|Q86XZ4|SPAS2_HUMAN Spermatogenesis-associated serine-rich protein 2 OS=Homo sapiens GN=SPATS2 PE=1 SV=1	2	3	3	3	2	2	2	2	2	2	15.3	15.3	15.3	32.475	295	295;545	0	25.456	By MS/MS	By MS/MS	0.9654	0.82346	74.261	2	1	Median	NaN	NaN	NaN	1	0	Median	NaN	NaN	NaN	1	1	Median	10.2	10.2	53052000	29698000
F8VSC5;Q6P3W7	F8VSC5;Q6P3W7	3;3	3;3	3;3	SCY1-like protein 2	SCYL2	>tr|F8VSC5|F8VSC5_HUMAN SCY1-like protein 2 (Fragment) OS=Homo sapiens GN=SCYL2 PE=1 SV=1;>sp|Q6P3W7|SCYL2_HUMAN SCY1-like protein 2 OS=Homo sapiens GN=SCYL2 PE=1 SV=1	2	3	3	3	1	3	1	3	1	3	7.6	7.6	7.6	77.053	681	681;929	0	9.4876	By MS/MS	By MS/MS	0.99838	0.85747	4.1482	2	1	Median	NaN	NaN	NaN	0	0	Median	0.99838	0.85747	4.1482	2	1	Median	1.6	7.6	29171000	11542000
J3KPG5;F8VU39;Q9UIF9-2;Q9UIF9-3;Q9UIF9;A0A0C4DGI9;H0YII3;H0YHQ7;H0YHL2	J3KPG5;F8VU39;Q9UIF9-2;Q9UIF9-3;Q9UIF9;A0A0C4DGI9	24;24;24;24;24;12;4;2;1	24;24;24;24;24;12;4;2;1	24;24;24;24;24;12;4;2;1	Bromodomain adjacent to zinc finger domain protein 2A	BAZ2A	>tr|J3KPG5|J3KPG5_HUMAN Bromodomain adjacent to zinc finger domain protein 2A OS=Homo sapiens GN=BAZ2A PE=1 SV=1;>tr|F8VU39|F8VU39_HUMAN Bromodomain adjacent to zinc finger domain protein 2A OS=Homo sapiens GN=BAZ2A PE=1 SV=1;>sp|Q9UIF9-2|BAZ2A_HUMAN Isofo	9	24	24	24	19	23	19	23	19	23	20.9	20.9	20.9	208.07	1875	1875;1903;1878;1901;1905;837;205;277;162	0	155.35	By MS/MS	By MS/MS	1.1838	1.0083	29.488	32	0	Median	1.2776	1.0664	37.499	13	0	Median	1.0653	0.8943	17.821	19	0	Median	16.1	19.9	2278800000	1056900000
F8W651;F8VVA7;P61923;P61923-4;F8VYK5;F8VXB1;F8VUC5;F8W156;F8VXR1;F8VYZ4;P61923-2;P61923-3;P61923-5	F8W651;F8VVA7;P61923;P61923-4;F8VYK5;F8VXB1;F8VUC5;F8W156;F8VXR1;F8VYZ4;P61923-2;P61923-3;P61923-5	2;2;2;2;1;1;1;1;1;1;1;1;1	2;2;2;2;1;1;1;1;1;1;1;1;1	2;2;2;2;1;1;1;1;1;1;1;1;1	Coatomer subunit zeta-1	COPZ1	>tr|F8W651|F8W651_HUMAN Coatomer subunit zeta-1 OS=Homo sapiens GN=COPZ1 PE=1 SV=1;>tr|F8VVA7|F8VVA7_HUMAN Coatomer subunit zeta-1 OS=Homo sapiens GN=COPZ1 PE=1 SV=1;>sp|P61923|COPZ1_HUMAN Coatomer subunit zeta-1 OS=Homo sapiens GN=COPZ1 PE=1 SV=1;>sp|P619	13	2	2	2	2	1	2	1	2	1	28.6	28.6	28.6	13.393	119	119;198;177;185;89;92;95;107;138;163;126;154;160	0	8.2957	By MS/MS	By MS/MS	0.88891	0.79839	11.808	3	1	Median	1.0043	0.86822	11.857	2	1	Median	NaN	NaN	NaN	1	0	Median	28.6	19.3	101490000	47899000
F8VW96;Q16527;F8VQR7	F8VW96;Q16527;F8VQR7	2;2;1	2;2;1	2;2;1	Cysteine and glycine-rich protein 2	CSRP2	>tr|F8VW96|F8VW96_HUMAN Cysteine and glycine-rich protein 2 OS=Homo sapiens GN=CSRP2 PE=1 SV=1;>sp|Q16527|CSRP2_HUMAN Cysteine and glycine-rich protein 2 OS=Homo sapiens GN=CSRP2 PE=1 SV=3;>tr|F8VQR7|F8VQR7_HUMAN Cysteine and glycine-rich protein 2 OS=Homo	3	2	2	2	2	2	2	2	2	2	12.3	12.3	12.3	26.736	243	243;193;187	0	14.717	By MS/MS	By MS/MS	1.4514	1.2103	17.24	2	1	Median	NaN	NaN	NaN	1	0	Median	NaN	NaN	NaN	1	1	Median	12.3	12.3	55605000	21964000
F8VWL0;Q12800-2;Q12800-3;Q12800-4;Q12800	F8VWL0;Q12800-2;Q12800-3;Q12800-4;Q12800	1;1;1;1;1	1;1;1;1;1	1;1;1;1;1	Alpha-globin transcription factor CP2	TFCP2	>tr|F8VWL0|F8VWL0_HUMAN Alpha-globin transcription factor CP2 (Fragment) OS=Homo sapiens GN=TFCP2 PE=1 SV=1;>sp|Q12800-2|TFCP2_HUMAN Isoform 2 of Alpha-globin transcription factor CP2 OS=Homo sapiens GN=TFCP2;>sp|Q12800-3|TFCP2_HUMAN Isoform 3 of Alpha-glo	5	1	1	1	1	1	1	1	1	1	3.1	3.1	3.1	43.933	381	381;450;451;501;502	0.0016577	2.261	By MS/MS	By MS/MS	0.968	0.82202	18.388	2	1	Median	NaN	NaN	NaN	1	1	Median	NaN	NaN	NaN	1	0	Median	3.1	3.1	36893000	16112000
F8VXI8;F8VX10;Q9H9L4;H0YIQ8;H0YHR2;H0YID1;F8VUX5;Q9H9L4-4	F8VXI8;F8VX10;Q9H9L4;H0YIQ8;H0YHR2	6;6;6;5;4;2;2;2	6;6;6;5;4;2;2;2	6;6;6;5;4;2;2;2	KAT8 regulatory NSL complex subunit 2	KANSL2	>tr|F8VXI8|F8VXI8_HUMAN KAT8 regulatory NSL complex subunit 2 OS=Homo sapiens GN=KANSL2 PE=1 SV=1;>tr|F8VX10|F8VX10_HUMAN KAT8 regulatory NSL complex subunit 2 OS=Homo sapiens GN=KANSL2 PE=1 SV=1;>sp|Q9H9L4|KANL2_HUMAN KAT8 regulatory NSL complex subunit 2	8	6	6	6	4	5	4	5	4	5	19.4	19.4	19.4	50.956	454	454;675;492;340;206;74;133;155	0	32.655	By MS/MS	By MS/MS	0.81369	0.69558	2.1892	3	0	Median	0.81369	0.69558	2.1892	3	0	Median	1.2177	1.0341	20.633	6	6	Median	12.3	16.1	498360000	221060000
F8VXC8;Q8TAQ2-2;Q8TAQ2-3;F8VZW6;REV__H3BV59;REV__H3BUH3;REV__Q8NCN5-2;REV__B7ZAR9;REV__A8MT40;REV__Q8NCN5	F8VXC8;Q8TAQ2-2;Q8TAQ2-3	55;55;55;6;1;1;1;1;1;1	2;2;2;0;0;0;0;0;0;0	2;2;2;0;0;0;0;0;0;0	SWI/SNF complex subunit SMARCC2	SMARCC2	>tr|F8VXC8|F8VXC8_HUMAN SWI/SNF complex subunit SMARCC2 OS=Homo sapiens GN=SMARCC2 PE=1 SV=1;>sp|Q8TAQ2-2|SMRC2_HUMAN Isoform 2 of SWI/SNF complex subunit SMARCC2 OS=Homo sapiens GN=SMARCC2;>sp|Q8TAQ2-3|SMRC2_HUMAN Isoform 3 of SWI/SNF complex subunit SMAR	10	55	2	2	51	51	1	2	1	2	41.8	2.6	2.6	136.18	1245	1245;1130;1152;105;149;197;224;237;779;879	0	5.3251	By MS/MS	By MS/MS	1.2029	1.1033	24.803	2	1	Median	NaN	NaN	NaN	1	0	Median	NaN	NaN	NaN	1	1	Median	40.9	39.9	68023000	31436000
F8VXG7;Q99590;Q99590-2;A0A0A0MTP7	F8VXG7;Q99590;Q99590-2;A0A0A0MTP7	27;27;26;16	27;27;26;16	27;27;26;16	Protein SCAF11	SCAF11	>tr|F8VXG7|F8VXG7_HUMAN Protein SCAF11 OS=Homo sapiens GN=SCAF11 PE=1 SV=1;>sp|Q99590|SCAFB_HUMAN Protein SCAF11 OS=Homo sapiens GN=SCAF11 PE=1 SV=2;>sp|Q99590-2|SCAFB_HUMAN Isoform 2 of Protein SCAF11 OS=Homo sapiens GN=SCAF11;>tr|A0A0A0MTP7|A0A0A0MTP7_HU	4	27	27	27	23	22	23	22	23	22	23.3	23.3	23.3	142.6	1271	1271;1463;1148;935	0	157.34	By MS/MS	By MS/MS	1.2831	1.086	23.422	26	0	Median	1.4757	1.2551	14.136	13	0	Median	1.152	0.9707	21.017	13	0	Median	19.2	21.7	2901100000	1371300000
F8VYE8;P36873;P36873-2;F8VR82;F8W0W8;A0A087WYY5	F8VYE8;P36873;P36873-2;F8VR82;F8W0W8;A0A087WYY5	17;17;17;16;16;9	2;2;2;2;1;2	2;2;2;2;1;2	Serine/threonine-protein phosphatase;Serine/threonine-protein phosphatase PP1-gamma catalytic subunit	PPP1CC	>tr|F8VYE8|F8VYE8_HUMAN Serine/threonine-protein phosphatase OS=Homo sapiens GN=PPP1CC PE=1 SV=1;>sp|P36873|PP1G_HUMAN Serine/threonine-protein phosphatase PP1-gamma catalytic subunit OS=Homo sapiens GN=PPP1CC PE=1 SV=1;>sp|P36873-2|PP1G_HUMAN Isoform Gamm	6	17	2	2	17	15	2	2	2	2	57.2	7.9	7.9	34.95	304	304;323;337;270;332;140	0	13.372	By MS/MS	By MS/MS	1.2861	1.0563	25.659	3	0	Median	1.5858	1.3729	18.292	3	2	Median	1.6228	1.3561	23.972	3	1	Median	57.2	54.6	1302800000	566740000
H3BU82;F8VZ44;Q9NRG9-2;Q9NRG9;F8VUB6	H3BU82;F8VZ44;Q9NRG9-2;Q9NRG9;F8VUB6	2;2;2;2;1	2;2;2;2;1	2;2;2;2;1	Aladin	AAAS	>tr|H3BU82|H3BU82_HUMAN Aladin (Fragment) OS=Homo sapiens GN=AAAS PE=1 SV=1;>tr|F8VZ44|F8VZ44_HUMAN Aladin OS=Homo sapiens GN=AAAS PE=1 SV=1;>sp|Q9NRG9-2|AAAS_HUMAN Isoform 2 of Aladin OS=Homo sapiens GN=AAAS;>sp|Q9NRG9|AAAS_HUMAN Aladin OS=Homo sapiens GN	5	2	2	2	1	2	1	2	1	2	8.7	8.7	8.7	38.518	358	358;422;513;546;277	0	15.663	By matching	By MS/MS	1.4352	1.2204	2.744	2	0	Median	NaN	NaN	NaN	1	0	Median	NaN	NaN	NaN	1	0	Median	5.3	8.7	82460000	33944000
F8VZX2;Q15366-4;Q15366-5;Q15366-3;Q15366-2;H3BRU6;Q15366-7;Q15366-8;Q15366-6;Q15366;F8W0G4;F8VXH9;F8W1G6;J3QT27;E9PFP8;P57721-2;P57721-3;P57721-5;P57721-4;P57721;F8VRH0;H3BSS4;H3BND9	F8VZX2;Q15366-4;Q15366-5;Q15366-3;Q15366-2;H3BRU6;Q15366-7;Q15366-8;Q15366-6;Q15366;F8W0G4;F8VXH9	11;11;11;11;11;10;10;10;10;10;6;6;5;5;5;5;5;5;5;5;4;3;2	6;6;6;6;6;5;5;5;5;5;2;3;2;1;1;1;1;1;1;1;3;2;1	6;6;6;6;6;5;5;5;5;5;2;3;2;1;1;1;1;1;1;1;3;2;1	Poly(rC)-binding protein 2	PCBP2	>tr|F8VZX2|F8VZX2_HUMAN Poly(rC)-binding protein 2 OS=Homo sapiens GN=PCBP2 PE=1 SV=1;>sp|Q15366-4|PCBP2_HUMAN Isoform 4 of Poly(rC)-binding protein 2 OS=Homo sapiens GN=PCBP2;>sp|Q15366-5|PCBP2_HUMAN Isoform 5 of Poly(rC)-binding protein 2 OS=Homo sapiens	23	11	6	6	10	10	6	5	6	5	49.8	32.7	32.7	33.8	321	321;331;335;362;366;301;318;322;361;365;158;160;202;322;361;345;346;351;370;371;310;184;112	0	47.348	By MS/MS	By MS/MS	1.3119	1.0929	20.508	12	0	Median	1.7005	1.4117	14.05	6	0	Median	1.1895	0.97569	12.395	6	0	Median	47.4	40.5	1767500000	715370000
F8W038;Q8IXM2;Q8IXM2-3;H0YIS7;Q8IXM2-2	F8W038;Q8IXM2;Q8IXM2-3;H0YIS7;Q8IXM2-2	2;2;2;1;1	2;2;2;1;1	2;2;2;1;1	Chromatin complexes subunit BAP18	C17orf49;BAP18;RNASEK-C17orf49	>tr|F8W038|F8W038_HUMAN Chromatin complexes subunit BAP18 OS=Homo sapiens GN=C17orf49 PE=1 SV=1;>sp|Q8IXM2|BAP18_HUMAN Chromatin complexes subunit BAP18 OS=Homo sapiens GN=BAP18 PE=1 SV=1;>sp|Q8IXM2-3|BAP18_HUMAN Isoform 3 of Chromatin complexes subunit BA	5	2	2	2	2	2	2	2	2	2	21.7	21.7	21.7	16.29	157	157;172;192;233;138	0	5.1883	By MS/MS	By MS/MS	1.031	0.87426	60.702	4	0	Median	0.66479	0.55737	0.7444	2	0	Median	1.8221	1.5661	19.521	2	0	Median	21.7	21.7	167190000	76728000
H0YHR7;F8W061;Q8TB37-2;Q8TB37	H0YHR7;F8W061;Q8TB37-2;Q8TB37	1;1;1;1	1;1;1;1	1;1;1;1	Iron-sulfur protein NUBPL	NUBPL	>tr|H0YHR7|H0YHR7_HUMAN Iron-sulfur protein NUBPL (Fragment) OS=Homo sapiens GN=NUBPL PE=1 SV=1;>tr|F8W061|F8W061_HUMAN Iron-sulfur protein NUBPL (Fragment) OS=Homo sapiens GN=NUBPL PE=1 SV=1;>sp|Q8TB37-2|NUBPL_HUMAN Isoform 2 of Iron-sulfur protein NUBPL	4	1	1	1	1	1	1	1	1	1	12.3	12.3	12.3	13.317	130	130;133;173;319	0	3.1567	By MS/MS	By MS/MS	1.4427	1.2383	0.77308	2	2	Median	NaN	NaN	NaN	1	1	Median	NaN	NaN	NaN	1	1	Median	12.3	12.3	27482000	9514900
F8W1F5;Q8IVF7;Q8IVF7-3;Q8IVF7-2;C9IZY8;Q96PY5;Q96PY5-3	F8W1F5;Q8IVF7;Q8IVF7-3;Q8IVF7-2	6;6;5;4;1;1;1	6;6;5;4;1;1;1	6;6;5;4;1;1;1	Formin-like protein 3	FMNL3	>tr|F8W1F5|F8W1F5_HUMAN Formin-like protein 3 OS=Homo sapiens GN=FMNL3 PE=1 SV=1;>sp|Q8IVF7|FMNL3_HUMAN Formin-like protein 3 OS=Homo sapiens GN=FMNL3 PE=1 SV=3;>sp|Q8IVF7-3|FMNL3_HUMAN Isoform 3 of Formin-like protein 3 OS=Homo sapiens GN=FMNL3;>sp|Q8IVF7	7	6	6	6	4	4	4	4	4	4	7.7	7.7	7.7	117.08	1027	1027;1028;1027;976;461;1086;1092	0	17.177	By MS/MS	By MS/MS	1.1918	1.0069	41.005	3	0	Median	1.068	0.90011	38.109	3	1	Plateau	1.9248	1.5986	31.098	3	2	Median	4.5	5.4	153790000	69817000
F8W1R7;G3V1V0;P60660-2;P60660;J3KND3;G8JLA2;B7Z6Z4;F8VPF3;G3V1Y7;F8VZU9;F8W180;H0YI43;F8W1I5;P14649;F8VXL3;P05976-2;P05976;P08590	F8W1R7;G3V1V0;P60660-2;P60660;J3KND3;G8JLA2;B7Z6Z4;F8VPF3;G3V1Y7	9;9;9;9;8;8;8;7;6;4;4;2;2;2;1;1;1;1	9;9;9;9;8;8;8;7;6;4;4;2;2;2;1;1;1;1	9;9;9;9;8;8;8;7;6;4;4;2;2;2;1;1;1;1	Myosin light polypeptide 6	PDE6H;MYL6	>tr|F8W1R7|F8W1R7_HUMAN Myosin light polypeptide 6 OS=Homo sapiens GN=MYL6 PE=1 SV=1;>tr|G3V1V0|G3V1V0_HUMAN Myosin light polypeptide 6 OS=Homo sapiens GN=MYL6 PE=1 SV=1;>sp|P60660-2|MYL6_HUMAN Isoform Smooth muscle of Myosin light polypeptide 6 OS=Homo sa	18	9	9	9	7	8	7	8	7	8	73.8	73.8	73.8	16.29	145	145;161;151;151;152;152;238;130;115;103;196;83;175;208;47;150;194;195	0	39.201	By MS/MS	By MS/MS	1.3568	1.1324	21.201	11	0	Median	1.0507	0.8715	9.1813	5	0	Median	1.5657	1.3066	9.119	6	0	Median	55.2	69	1372500000	596670000
F8W6I7;P09651-2;P09651;P09651-3;F8VTQ5;Q32P51;H0YH80;F8VZ49;F8W646;F8VYN5	F8W6I7;P09651-2;P09651;P09651-3;F8VTQ5;Q32P51;H0YH80;F8VZ49	15;15;15;14;9;9;8;8;5;4	15;15;15;14;9;9;8;8;5;4	13;13;13;12;8;7;7;7;5;3	Heterogeneous nuclear ribonucleoprotein A1;Heterogeneous nuclear ribonucleoprotein A1, N-terminally processed;Heterogeneous nuclear ribonucleoprotein A1-like 2	HNRNPA1;HNRNPA1L2	>tr|F8W6I7|F8W6I7_HUMAN Heterogeneous nuclear ribonucleoprotein A1 OS=Homo sapiens GN=HNRNPA1 PE=1 SV=2;>sp|P09651-2|ROA1_HUMAN Isoform A1-A of Heterogeneous nuclear ribonucleoprotein A1 OS=Homo sapiens GN=HNRNPA1;>sp|P09651|ROA1_HUMAN Heterogeneous nuclea	10	15	15	13	13	14	13	14	11	13	47.6	47.6	43	33.155	307	307;320;372;267;145;320;191;231;156;113	0	66.762	By MS/MS	By MS/MS	1.2585	1.0561	74.739	33	0	Median	1.7711	1.5178	79.886	16	0	Median	1.1672	0.99341	53.315	17	0	Median	43.6	45.3	5448500000	2199200000
F8W726;Q14157-4;Q14157-1;Q14157-3;Q14157;Q14157-5;Q5VU77;Q5VU79;Q5VU78;Q5VU81;Q5VU80;H0Y5H6;H7C2T8	F8W726;Q14157-4;Q14157-1;Q14157-3;Q14157;Q14157-5	19;19;19;19;19;19;9;6;6;5;5;2;2	19;19;19;19;19;19;9;6;6;5;5;2;2	19;19;19;19;19;19;9;6;6;5;5;2;2	Ubiquitin-associated protein 2-like	UBAP2L	>tr|F8W726|F8W726_HUMAN Ubiquitin-associated protein 2-like OS=Homo sapiens GN=UBAP2L PE=1 SV=2;>sp|Q14157-4|UBP2L_HUMAN Isoform 4 of Ubiquitin-associated protein 2-like OS=Homo sapiens GN=UBAP2L;>sp|Q14157-1|UBP2L_HUMAN Isoform 2 of Ubiquitin-associated p	13	19	19	19	16	19	16	19	16	19	33.5	33.5	33.5	113.63	1079	1079;976;983;1068;1087;1104;350;265;280;182;234;383;399	0	198.87	By MS/MS	By MS/MS	0.83374	0.70528	26.642	39	0	Median	0.92826	0.7929	32.774	18	0	Median	0.79514	0.66629	20.701	21	0	Median	26.6	33.5	3243800000	1687800000
F8W727;P62910;D3YTB1	F8W727;P62910;D3YTB1	5;5;4	5;5;4	5;5;4	60S ribosomal protein L32	RPL32	>tr|F8W727|F8W727_HUMAN 60S ribosomal protein L32 OS=Homo sapiens GN=RPL32 PE=1 SV=1;>sp|P62910|RL32_HUMAN 60S ribosomal protein L32 OS=Homo sapiens GN=RPL32 PE=1 SV=2;>tr|D3YTB1|D3YTB1_HUMAN 60S ribosomal protein L32 (Fragment) OS=Homo sapiens GN=RPL32 PE	3	5	5	5	4	5	4	5	4	5	28.8	28.8	28.8	17.962	153	153;135;133	0	33.939	By MS/MS	By MS/MS	1.0834	0.91517	14.294	9	0	Median	1.2723	1.0392	18.514	5	0	Median	1.0767	0.91114	5.4612	4	0	Median	24.2	28.8	6527400000	3029800000
F8W7C6	F8W7C6	12	1	1		RPL10	>tr|F8W7C6|F8W7C6_HUMAN 60S ribosomal protein L10 OS=Homo sapiens GN=RPL10 PE=1 SV=2	1	12	1	1	11	12	1	1	1	1	57.7	11	11	18.565	163	163	0	25.671	By MS/MS	By MS/MS	0.93687	0.77074	7.8183	3	0	Median	1.0049	0.84656	4.2748	2	1	Median	0.91424	0.76292	1.4424	2	0	Median	57.1	57.7	267350000	120560000
F8W930;Q9Y6M1-1;Q9Y6M1;Q9Y6M1-5;Q9Y6M1-6;Q9Y6M1-3;Q9Y6M1-4;O00425;O00425-2;Q9NZI8-2;Q9NZI8	F8W930;Q9Y6M1-1;Q9Y6M1;Q9Y6M1-5;Q9Y6M1-6;Q9Y6M1-3;Q9Y6M1-4	8;8;8;6;6;6;6;2;1;1;1	8;8;8;6;6;6;6;2;1;1;1	8;8;8;6;6;6;6;2;1;1;1	Insulin-like growth factor 2 mRNA-binding protein 2	IGF2BP2	>tr|F8W930|F8W930_HUMAN Insulin-like growth factor 2 mRNA-binding protein 2 OS=Homo sapiens GN=IGF2BP2 PE=1 SV=1;>sp|Q9Y6M1-1|IF2B2_HUMAN Isoform 2 of Insulin-like growth factor 2 mRNA-binding protein 2 OS=Homo sapiens GN=IGF2BP2;>sp|Q9Y6M1|IF2B2_HUMAN Ins	11	8	8	8	8	6	8	6	8	6	19.3	19.3	19.3	66.785	605	605;556;599;493;531;536;542;579;198;438;577	0	45.751	By MS/MS	By MS/MS	0.92493	0.78055	38.87	7	0	Median	1.6825	1.4429	9.2151	3	0	Median	0.88504	0.73313	13.25	4	0	Median	19.3	14.5	509500000	236430000
F8W9S7;Q14C86-3;Q14C86-4;Q14C86-5;Q14C86-2;Q14C86;Q14C86-6	F8W9S7;Q14C86-3;Q14C86-4;Q14C86-5;Q14C86-2;Q14C86;Q14C86-6	2;2;2;2;2;2;2	2;2;2;2;2;2;2	2;2;2;2;2;2;2	GTPase-activating protein and VPS9 domain-containing protein 1	GAPVD1	>tr|F8W9S7|F8W9S7_HUMAN GTPase-activating protein and VPS9 domain-containing protein 1 OS=Homo sapiens GN=GAPVD1 PE=1 SV=1;>sp|Q14C86-3|GAPD1_HUMAN Isoform 3 of GTPase-activating protein and VPS9 domain-containing protein 1 OS=Homo sapiens GN=GAPVD1;>sp|Q1	7	2	2	2	1	1	1	1	1	1	2.5	2.5	2.5	157.46	1412	1412;1433;1439;1452;1460;1478;1487	0	4.5913	By MS/MS	By MS/MS	1.7422	1.5185	10.813	2	2	Median	NaN	NaN	NaN	1	1	Median	NaN	NaN	NaN	1	1	Median	1.1	1.3	45134000	20437000
F8WAJ0;Q9H8H2;Q9H8H2-2;Q9H8H2-4;Q9H8H2-3	F8WAJ0;Q9H8H2;Q9H8H2-2;Q9H8H2-4	30;29;22;19;5	30;29;22;19;5	30;29;22;19;5	Probable ATP-dependent RNA helicase DDX31	DDX31	>tr|F8WAJ0|F8WAJ0_HUMAN Probable ATP-dependent RNA helicase DDX31 OS=Homo sapiens GN=DDX31 PE=1 SV=2;>sp|Q9H8H2|DDX31_HUMAN Probable ATP-dependent RNA helicase DDX31 OS=Homo sapiens GN=DDX31 PE=2 SV=2;>sp|Q9H8H2-2|DDX31_HUMAN Isoform 2 of Probable ATP-depe	5	30	30	30	29	22	29	22	29	22	48.5	48.5	48.5	83.515	746	746;851;778;585;319	0	127.06	By MS/MS	By MS/MS	1.3754	1.2047	37.182	42	0	Median	1.726	1.4347	23.464	21	0	Median	1.0373	0.86728	39.085	21	0	Median	48.3	36.6	4116100000	1697800000
F8WAN1;Q69YQ0-2;Q69YQ0;C9JLY8;C9J8U1	F8WAN1;Q69YQ0-2;Q69YQ0;C9JLY8;C9J8U1	2;2;2;1;1	2;2;2;1;1	2;2;2;1;1	Cytospin-A	SPECC1L-ADORA2A;SPECC1L	>tr|F8WAN1|F8WAN1_HUMAN Protein SPECC1L-ADORA2A OS=Homo sapiens GN=SPECC1L-ADORA2A PE=4 SV=2;>sp|Q69YQ0-2|CYTSA_HUMAN Isoform 2 of Cytospin-A OS=Homo sapiens GN=SPECC1L;>sp|Q69YQ0|CYTSA_HUMAN Cytospin-A OS=Homo sapiens GN=SPECC1L PE=1 SV=2;>tr|C9JLY8|C9JLY	5	2	2	2	2	0	2	0	2	0	2.4	2.4	2.4	101.51	911	911;1078;1117;175;789	0.0016591	2.2733	By MS/MS	By matching	1.3811	1.1568	20.399	2	2	Median	1.3811	1.1568	20.399	2	2	Median	NaN	NaN	NaN	0	0	Median	2.4	0	31365000	11022000
F8WAN4;Q9P2Q2	F8WAN4;Q9P2Q2	2;2	1;1	1;1	FERM domain-containing protein 4A	FRMD4A	>tr|F8WAN4|F8WAN4_HUMAN FERM domain-containing protein 4A OS=Homo sapiens GN=FRMD4A PE=1 SV=1;>sp|Q9P2Q2|FRM4A_HUMAN FERM domain-containing protein 4A OS=Homo sapiens GN=FRMD4A PE=1 SV=3	2	2	1	1	1	1	0	1	0	1	2.5	1.9	1.9	113.92	1024	1024;1039	0	4.8067	By matching	By MS/MS	NaN	NaN	NaN	0	0	Median	NaN	NaN	NaN	0	0	Median	NaN	NaN	NaN	0	0	Median	0.7	1.9	0	0
F8WCD3;F8WD35;Q86VZ6	F8WCD3;F8WD35;Q86VZ6	1;1;1	1;1;1	1;1;1	Juxtaposed with another zinc finger protein 1	JAZF1	>tr|F8WCD3|F8WCD3_HUMAN Juxtaposed with another zinc finger protein 1 OS=Homo sapiens GN=JAZF1 PE=1 SV=1;>tr|F8WD35|F8WD35_HUMAN Juxtaposed with another zinc finger protein 1 OS=Homo sapiens GN=JAZF1 PE=1 SV=1;>sp|Q86VZ6|JAZF1_HUMAN Juxtaposed with another	3	1	1	1	1	0	1	0	1	0	21.2	21.2	21.2	7.5074	66	66;80;243	0.002456	2.0848	By MS/MS	By matching	NaN	NaN	NaN	1	1	Median	NaN	NaN	NaN	1	1	Median	NaN	NaN	NaN	0	0	Median	21.2	0	17475000	10279000
F8WD26;J3KP06;Q8WWI1;Q8WWI1-4;Q8WWI1-2;E9PMT2;A0A0A0MTE2;Q8WWI1-5;H0Y424;H0YDG6;H0YE95;H0YDQ3;E9PRE3;E9PRJ0	F8WD26;J3KP06;Q8WWI1;Q8WWI1-4;Q8WWI1-2;E9PMT2;A0A0A0MTE2;Q8WWI1-5;H0Y424	41;40;40;39;39;31;30;30;22;7;4;4;1;1	1;0;0;0;0;0;0;0;0;0;0;0;0;0	0;0;0;0;0;0;0;0;0;0;0;0;0;0	LIM domain only protein 7	LMO7	>tr|F8WD26|F8WD26_HUMAN LIM domain only protein 7 OS=Homo sapiens GN=LMO7 PE=1 SV=2;>tr|J3KP06|J3KP06_HUMAN LIM domain only protein 7 OS=Homo sapiens GN=LMO7 PE=1 SV=2;>sp|Q8WWI1|LMO7_HUMAN LIM domain only protein 7 OS=Homo sapiens GN=LMO7 PE=1 SV=3;>sp|Q8	14	41	1	0	32	38	1	1	0	0	33.6	1.2	0	186.18	1631	1631;1668;1683;1614;1670;1398;1385;1385;1056;305;179;292;141;165	0.00043687	3.0752	By MS/MS	By MS/MS	1.2811	1.0769	23.228	2	0	Median	NaN	NaN	NaN	1	0	Median	NaN	NaN	NaN	1	0	Median	26.1	31.4	70957000	31795000
F8WDL7	F8WDL7	4	1	1		C3orf17	>tr|F8WDL7|F8WDL7_HUMAN Uncharacterized protein C3orf17 OS=Homo sapiens GN=C3orf17 PE=1 SV=1	1	4	1	1	3	2	1	1	1	1	56.6	10.6	10.6	12.485	113	113	0.0028595	2.0596	By MS/MS	By MS/MS	1.1981	0.99047	5.74	2	0	Median	NaN	NaN	NaN	1	0	Median	NaN	NaN	NaN	1	0	Median	38.1	29.2	261520000	122590000
F8WF93;H7BZZ2;F8WE30;H7C0X4;Q92685	F8WF93;H7BZZ2;F8WE30;H7C0X4;Q92685	1;1;1;1;1	1;1;1;1;1	1;1;1;1;1	Dol-P-Man:Man(5)GlcNAc(2)-PP-Dol alpha-1,3-mannosyltransferase	ALG3	>tr|F8WF93|F8WF93_HUMAN Dol-P-Man:Man(5)GlcNAc(2)-PP-Dol alpha-1,3-mannosyltransferase OS=Homo sapiens GN=ALG3 PE=1 SV=1;>tr|H7BZZ2|H7BZZ2_HUMAN Dol-P-Man:Man(5)GlcNAc(2)-PP-Dol alpha-1,3-mannosyltransferase (Fragment) OS=Homo sapiens GN=ALG3 PE=1 SV=1;>tr	5	1	1	1	0	1	0	1	0	1	18.5	18.5	18.5	7.4507	65	65;105;107;323;438	0	3.6407	By matching	By MS/MS	NaN	NaN	NaN	0	0	Median	NaN	NaN	NaN	0	0	Median	NaN	NaN	NaN	0	0	Median	0	18.5	0	0
F8WE49;Q9NS91	F8WE49;Q9NS91	1;1	1;1	1;1	E3 ubiquitin-protein ligase RAD18	RAD18	>tr|F8WE49|F8WE49_HUMAN E3 ubiquitin-protein ligase RAD18 OS=Homo sapiens GN=RAD18 PE=1 SV=1;>sp|Q9NS91|RAD18_HUMAN E3 ubiquitin-protein ligase RAD18 OS=Homo sapiens GN=RAD18 PE=1 SV=2	2	1	1	1	1	1	1	1	1	1	2.6	2.6	2.6	34.914	310	310;495	0.0012579	2.4453	By MS/MS	By MS/MS	0.77034	0.65496	3.8836	2	0	Median	NaN	NaN	NaN	1	0	Median	NaN	NaN	NaN	1	0	Median	2.6	2.6	36714000	21826000
F8WEF8;Q96DF8	F8WEF8;Q96DF8	4;4	4;4	4;4	Protein DGCR14	DGCR14	>tr|F8WEF8|F8WEF8_HUMAN Protein DGCR14 OS=Homo sapiens GN=DGCR14 PE=1 SV=1;>sp|Q96DF8|DGC14_HUMAN Protein DGCR14 OS=Homo sapiens GN=DGCR14 PE=1 SV=1	2	4	4	4	2	3	2	3	2	3	21.8	21.8	21.8	32.813	293	293;476	0	9.6382	By MS/MS	By MS/MS	1.4526	1.2531	19.446	2	0	Median	NaN	NaN	NaN	1	0	Median	NaN	NaN	NaN	1	0	Median	13	16	56631000	23453000
F8WEP8;Q9NZI7-4;Q9NZI7	F8WEP8;Q9NZI7-4;Q9NZI7	2;2;2	2;2;2	2;2;2	Upstream-binding protein 1	UBP1	>tr|F8WEP8|F8WEP8_HUMAN Upstream-binding protein 1 OS=Homo sapiens GN=UBP1 PE=1 SV=1;>sp|Q9NZI7-4|UBIP1_HUMAN Isoform 2 of Upstream-binding protein 1 OS=Homo sapiens GN=UBP1;>sp|Q9NZI7|UBIP1_HUMAN Upstream-binding protein 1 OS=Homo sapiens GN=UBP1 PE=1 SV=	3	2	2	2	2	1	2	1	2	1	17.7	17.7	17.7	18.04	164	164;504;540	0	4.0836	By MS/MS	By MS/MS	1.1554	0.99084	7.5423	3	1	Plateau	1.107	0.96136	10.377	2	1	Median	NaN	NaN	NaN	1	0	Median	17.7	7.3	91093000	32072000
F8WJN3;Q16630-3;Q16630;Q16630-2	F8WJN3;Q16630-3;Q16630;Q16630-2	4;4;4;4	4;4;4;4	4;4;4;4	Cleavage and polyadenylation specificity factor subunit 6	CPSF6	>tr|F8WJN3|F8WJN3_HUMAN Cleavage and polyadenylation-specificity factor subunit 6 OS=Homo sapiens GN=CPSF6 PE=1 SV=1;>sp|Q16630-3|CPSF6_HUMAN Isoform 3 of Cleavage and polyadenylation specificity factor subunit 6 OS=Homo sapiens GN=CPSF6;>sp|Q16630|CPSF6_H	4	4	4	4	4	2	4	2	4	2	14.4	14.4	14.4	52.269	478	478;478;551;588	0	32.611	By MS/MS	By MS/MS	1.4424	1.2	21.15	6	4	Median	1.2786	1.0885	17.26	4	3	Median	1.7162	1.3961	24.789	2	1	Median	14.4	6.3	245320000	97873000
G3V0I5;P49821-2;P49821;B4DE93;E9PLC6;E9PQP1;E9PMX3;E9PJL9;E9PPR0;H0YE81;E9PPD6;E9PPS5	G3V0I5;P49821-2;P49821;B4DE93;E9PLC6;E9PQP1;E9PMX3;E9PJL9;E9PPR0	9;9;9;8;6;6;6;5;5;3;2;1	9;9;9;8;6;6;6;5;5;3;2;1	9;9;9;8;6;6;6;5;5;3;2;1	NADH dehydrogenase [ubiquinone] flavoprotein 1, mitochondrial	NDUFV1	>tr|G3V0I5|G3V0I5_HUMAN NADH dehydrogenase (Ubiquinone) flavoprotein 1, 51kDa, isoform CRA_c OS=Homo sapiens GN=NDUFV1 PE=1 SV=1;>sp|P49821-2|NDUV1_HUMAN Isoform 2 of NADH dehydrogenase [ubiquinone] flavoprotein 1, mitochondrial OS=Homo sapiens GN=NDUFV1;>	12	9	9	9	8	6	8	6	8	6	24.5	24.5	24.5	50.054	457	457;455;464;363;136;178;178;96;144;133;53;75	0	22.474	By MS/MS	By MS/MS	1.5026	1.2708	50.135	3	0	Median	1.629	1.4555	10.527	5	3	Median	0.75571	0.62909	107.41	5	4	Median	24.1	13.1	404640000	249230000
G3V198;Q12769;E9PR16;Q12769-2;Q12769-3;E9PSI3	G3V198;Q12769;E9PR16	31;31;26;8;7;4	31;31;26;8;7;4	31;31;26;8;7;4	Nuclear pore complex protein Nup160	NUP160	>tr|G3V198|G3V198_HUMAN Nuclear pore complex protein Nup160 (Fragment) OS=Homo sapiens GN=NUP160 PE=1 SV=2;>sp|Q12769|NU160_HUMAN Nuclear pore complex protein Nup160 OS=Homo sapiens GN=NUP160 PE=1 SV=3;>tr|E9PR16|E9PR16_HUMAN Nuclear pore complex protein N	6	31	31	31	29	25	29	25	29	25	30.7	30.7	30.7	148.86	1314	1314;1436;1123;224;485;102	0	175.9	By MS/MS	By MS/MS	1.247	1.0492	31.318	34	0	Median	1.3322	1.1102	22.527	18	0	Median	1.0918	0.93405	35.647	16	0	Median	29.8	24.8	3482800000	1664400000
G3V1D4;Q9NUP9;J3KN23;H0YIA8;O14910	G3V1D4;Q9NUP9	3;3;1;1;1	3;3;1;1;1	3;3;1;1;1	Protein lin-7 homolog C	LIN7C	>tr|G3V1D4|G3V1D4_HUMAN Lin-7 homolog C (C. elegans), isoform CRA_b OS=Homo sapiens GN=LIN7C PE=1 SV=1;>sp|Q9NUP9|LIN7C_HUMAN Protein lin-7 homolog C OS=Homo sapiens GN=LIN7C PE=1 SV=1	5	3	3	3	3	3	3	3	3	3	16.8	16.8	16.8	19.186	173	173;197;101;180;233	0	6.5034	By MS/MS	By MS/MS	1.087	0.9145	44.874	6	4	Median	1.0112	0.86288	22.362	3	1	Median	1.6057	1.3426	60.523	3	3	Median	16.8	16.8	202510000	96569000
G3V1L9;Q07157;H0YKB1;H0YLT6	G3V1L9;Q07157	68;67;13;5	68;67;13;5	5;5;0;0	Tight junction protein ZO-1	TJP1	>tr|G3V1L9|G3V1L9_HUMAN Tight junction protein 1 (Zona occludens 1), isoform CRA_a OS=Homo sapiens GN=TJP1 PE=1 SV=1;>sp|Q07157|ZO1_HUMAN Tight junction protein ZO-1 OS=Homo sapiens GN=TJP1 PE=1 SV=3	4	68	68	5	66	62	66	62	4	5	52.9	52.9	5.2	197.46	1768	1768;1748;383;231	0	323.31	By MS/MS	By MS/MS	1.1429	0.97559	32.831	134	0	Median	0.82975	0.70555	19.823	65	0	Median	1.4556	1.2237	22.135	69	0	Median	50.3	47.7	19864000000	9395600000
G3V5S9;G3V1S4;Q9Y324;G3V2M5	G3V5S9;G3V1S4;Q9Y324;G3V2M5	2;2;2;1	2;2;2;1	2;2;2;1	rRNA-processing protein FCF1 homolog	FCF1	>tr|G3V5S9|G3V5S9_HUMAN rRNA-processing protein FCF1 homolog OS=Homo sapiens GN=FCF1 PE=1 SV=1;>tr|G3V1S4|G3V1S4_HUMAN Chromosome 14 open reading frame 111, isoform CRA_a OS=Homo sapiens GN=FCF1 PE=1 SV=1;>sp|Q9Y324|FCF1_HUMAN rRNA-processing protein FCF1	4	2	2	2	1	2	1	2	1	2	10.9	10.9	10.9	21.491	183	183;186;198;61	0	3.269	By MS/MS	By MS/MS	0.9928	0.83038	29.356	2	0	Median	NaN	NaN	NaN	1	0	Median	NaN	NaN	NaN	1	0	Median	6	10.9	85896000	41484000
G3V2E8;G3V5M4;G3V2X9;G3V2W4;G3V2N5;H9KV75;P12814-2;P12814;P35609-2;P35609;P12814-3;P12814-4	G3V2E8;G3V5M4;G3V2X9;G3V2W4;G3V2N5;H9KV75;P12814-2;P12814;P35609-2;P35609;P12814-3;P12814-4	1;1;1;1;1;1;1;1;1;1;1;1	1;1;1;1;1;1;1;1;1;1;1;1	1;1;1;1;1;1;1;1;1;1;1;1	Alpha-actinin-1;Alpha-actinin-2	ACTN1;ACTN2	>tr|G3V2E8|G3V2E8_HUMAN Alpha-actinin-1 (Fragment) OS=Homo sapiens GN=ACTN1 PE=1 SV=1;>tr|G3V5M4|G3V5M4_HUMAN Alpha-actinin-1 (Fragment) OS=Homo sapiens GN=ACTN1 PE=1 SV=1;>tr|G3V2X9|G3V2X9_HUMAN Alpha-actinin-1 (Fragment) OS=Homo sapiens GN=ACTN1 PE=1 SV=	12	1	1	1	1	0	1	0	1	0	17.6	17.6	17.6	9.351	85	85;126;144;238;261;822;887;892;894;894;914;930	0.005171	1.8153	By MS/MS	By matching	NaN	NaN	NaN	0	0	Median	NaN	NaN	NaN	0	0	Median	NaN	NaN	NaN	0	0	Median	17.6	0	0	0
Q6V3B1;G3V563;G3V2R5;P61244-2	Q6V3B1;G3V563;G3V2R5;P61244-2	1;1;1;1	1;1;1;1	1;1;1;1		MAX	>tr|Q6V3B1|Q6V3B1_HUMAN MAX protein OS=Homo sapiens GN=MAX PE=1 SV=1;>tr|G3V563|G3V563_HUMAN Protein max OS=Homo sapiens GN=MAX PE=1 SV=1;>tr|G3V2R5|G3V2R5_HUMAN Protein max OS=Homo sapiens GN=MAX PE=1 SV=1;>sp|P61244-2|MAX_HUMAN Isoform 2 of Protein max O	4	1	1	1	1	1	1	1	1	1	16	16	16	11.026	94	94;121;125;151	0	4.2285	By MS/MS	By MS/MS	NaN	NaN	NaN	1	1	Median	NaN	NaN	NaN	0	0	Median	NaN	NaN	NaN	1	1	Median	16	16	15361000	10324000
H0YJ55;H0YJS0;G3V559;G3V2S6;Q9Y5K8	H0YJ55;H0YJS0;G3V559;G3V2S6;Q9Y5K8	1;1;1;1;1	1;1;1;1;1	1;1;1;1;1	V-type proton ATPase subunit D	ATP6V1D	>tr|H0YJ55|H0YJ55_HUMAN V-type proton ATPase subunit D (Fragment) OS=Homo sapiens GN=ATP6V1D PE=1 SV=1;>tr|H0YJS0|H0YJS0_HUMAN V-type proton ATPase subunit D (Fragment) OS=Homo sapiens GN=ATP6V1D PE=1 SV=1;>tr|G3V559|G3V559_HUMAN V-type proton ATPase subun	5	1	1	1	0	1	0	1	0	1	36.4	36.4	36.4	4.7434	44	44;119;179;192;247	0	7.7589	By matching	By MS/MS	NaN	NaN	NaN	1	1	Median	NaN	NaN	NaN	0	0	Median	NaN	NaN	NaN	1	1	Median	0	36.4	14335000	3545600
G3V325;C9JJT5;C9JU26;P56134-4;P56134-3;P56134-2;P56134;C9JGL8;O75127	G3V325;C9JJT5;C9JU26;P56134-4;P56134-3;P56134-2;P56134	3;2;2;2;2;2;2;1;1	3;2;2;2;2;2;2;1;1	3;2;2;2;2;2;2;1;1	ATP synthase subunit f, mitochondrial	ATP5J2-PTCD1;ATP5J2	>tr|G3V325|G3V325_HUMAN Protein ATP5J2-PTCD1 OS=Homo sapiens GN=ATP5J2-PTCD1 PE=4 SV=1;>tr|C9JJT5|C9JJT5_HUMAN Protein ATP5J2-PTCD1 OS=Homo sapiens GN=ATP5J2-PTCD1 PE=4 SV=2;>tr|C9JU26|C9JU26_HUMAN ATP synthase subunit f, mitochondrial OS=Homo sapiens GN=A	9	3	3	3	1	3	1	3	1	3	4.5	4.5	4.5	84.109	749	749;54;98;49;55;88;94;164;700	0	9.0834	By MS/MS	By MS/MS	1.3266	1.1071	29.452	4	0	Median	NaN	NaN	NaN	1	0	Median	1.2233	1.0172	35.877	3	0	Median	1.7	4.5	179990000	75294000
G3V4P2;G3V3X6;G3V353;G3V4H5;Q9H7H0-2;Q9H7H0;Q9H7H0-3	G3V4P2;G3V3X6;G3V353;G3V4H5;Q9H7H0-2;Q9H7H0;Q9H7H0-3	1;1;1;1;1;1;1	1;1;1;1;1;1;1	1;1;1;1;1;1;1	Methyltransferase-like protein 17, mitochondrial	METTL17	>tr|G3V4P2|G3V4P2_HUMAN Methyltransferase-like protein 17, mitochondrial (Fragment) OS=Homo sapiens GN=METTL17 PE=1 SV=1;>tr|G3V3X6|G3V3X6_HUMAN Methyltransferase-like protein 17, mitochondrial (Fragment) OS=Homo sapiens GN=METTL17 PE=1 SV=1;>tr|G3V353|G3V	7	1	1	1	1	0	1	0	1	0	12.7	12.7	12.7	11.937	102	102;140;174;186;447;456;478	0.0040388	1.9504	By MS/MS	By matching	NaN	NaN	NaN	1	1	Median	NaN	NaN	NaN	1	1	Median	NaN	NaN	NaN	0	0	Median	12.7	0	17215000	6017800
G3V511;G3V3X5;Q14767	G3V511;G3V3X5;Q14767	1;1;1	1;1;1	1;1;1	Latent-transforming growth factor beta-binding protein 2	LTBP2	>tr|G3V511|G3V511_HUMAN Latent-transforming growth factor beta-binding protein 2 OS=Homo sapiens GN=LTBP2 PE=1 SV=1;>tr|G3V3X5|G3V3X5_HUMAN Latent-transforming growth factor beta-binding protein 2 OS=Homo sapiens GN=LTBP2 PE=1 SV=1;>sp|Q14767|LTBP2_HUMAN L	3	1	1	1	0	1	0	1	0	1	1.2	1.2	1.2	189.24	1769	1769;1777;1821	0	4.9023	By matching	By MS/MS	NaN	NaN	NaN	0	0	Median	NaN	NaN	NaN	0	0	Median	NaN	NaN	NaN	0	0	Median	0	1.2	0	0
G3V438;O95433;H0YJ63;O95433-2;H0YJG7;H0YJU2	G3V438;O95433;H0YJ63;O95433-2;H0YJG7	4;4;3;3;2;1	4;4;3;3;2;1	4;4;3;3;2;1	Activator of 90 kDa heat shock protein ATPase homolog 1	AHSA1	>tr|G3V438|G3V438_HUMAN Activator of 90 kDa heat shock protein ATPase homolog 1 (Fragment) OS=Homo sapiens GN=AHSA1 PE=1 SV=1;>sp|O95433|AHSA1_HUMAN Activator of 90 kDa heat shock protein ATPase homolog 1 OS=Homo sapiens GN=AHSA1 PE=1 SV=1;>tr|H0YJ63|H0YJ6	6	4	4	4	4	3	4	3	4	3	29.6	29.6	29.6	22.978	203	203;338;90;288;216;133	0	28.574	By MS/MS	By MS/MS	1.0913	0.89403	21.659	5	0	Median	1.1792	0.97567	24.611	3	0	Median	0.80764	0.66884	46.606	3	1	Median	29.6	20.2	465260000	266620000
G3V4T7;Q96NE9-2;Q96NE9;H0YJC1;Q96NE9-3;H0YJ19;G3V2L4	G3V4T7;Q96NE9-2;Q96NE9;H0YJC1;Q96NE9-3	8;8;8;4;4;1;1	8;8;8;4;4;1;1	8;8;8;4;4;1;1	FERM domain-containing protein 6	FRMD6	>tr|G3V4T7|G3V4T7_HUMAN FERM domain-containing protein 6 OS=Homo sapiens GN=FRMD6 PE=1 SV=1;>sp|Q96NE9-2|FRMD6_HUMAN Isoform 2 of FERM domain-containing protein 6 OS=Homo sapiens GN=FRMD6;>sp|Q96NE9|FRMD6_HUMAN FERM domain-containing protein 6 OS=Homo sapi	7	8	8	8	8	8	8	8	8	8	21.1	21.1	21.1	62.852	545	545;614;622;205;264;129;143	0	53.015	By MS/MS	By MS/MS	1.1612	0.97952	15.525	14	0	Median	1.2567	1.0401	18.526	7	0	Median	1.089	0.91518	8.7025	7	0	Median	21.1	21.1	835920000	387710000
G3V5Z3;Q6IN85-4;Q5MIZ7-3;Q5MIZ7-2;Q6IN85-2;Q6IN85;Q5MIZ7;G3V4R3;G3V231;G3V5A2;H0YIY8;Q5MIZ7-5;Q6IN85-5	G3V5Z3;Q6IN85-4;Q5MIZ7-3;Q5MIZ7-2;Q6IN85-2;Q6IN85;Q5MIZ7;G3V4R3;G3V231;G3V5A2;H0YIY8;Q5MIZ7-5;Q6IN85-5	2;2;2;2;2;2;2;1;1;1;1;1;1	2;2;2;2;2;2;2;1;1;1;1;1;1	2;2;2;2;2;2;2;1;1;1;1;1;1	Serine/threonine-protein phosphatase 4 regulatory subunit 3A;Serine/threonine-protein phosphatase 4 regulatory subunit 3B	SMEK1;SMEK2	>tr|G3V5Z3|G3V5Z3_HUMAN Serine/threonine-protein phosphatase 4 regulatory subunit 3A OS=Homo sapiens GN=PPP4R3A PE=1 SV=1;>sp|Q6IN85-4|P4R3A_HUMAN Isoform 4 of Serine/threonine-protein phosphatase 4 regulatory subunit 3A OS=Homo sapiens GN=SMEK1;>sp|Q5MIZ7	13	2	2	2	1	1	1	1	1	1	2.8	2.8	2.8	82.03	706	706;594;764;817;820;833;849;99;150;190;543;276;540	0.00042481	2.6671	By MS/MS	By MS/MS	1.7079	1.4521	79.286	2	0	Median	NaN	NaN	NaN	1	0	Median	NaN	NaN	NaN	1	0	Median	1.6	1.3	62772000	29438000
G3XAG1;Q96ME7-3;Q96ME7;Q96ME7-2	G3XAG1;Q96ME7-3;Q96ME7;Q96ME7-2	16;16;16;14	16;16;16;14	16;16;16;14	Zinc finger protein 512	ZNF512	>tr|G3XAG1|G3XAG1_HUMAN Zinc finger protein 512 OS=Homo sapiens GN=ZNF512 PE=1 SV=1;>sp|Q96ME7-3|ZN512_HUMAN Isoform 3 of Zinc finger protein 512 OS=Homo sapiens GN=ZNF512;>sp|Q96ME7|ZN512_HUMAN Zinc finger protein 512 OS=Homo sapiens GN=ZNF512 PE=1 SV=2;>	4	16	16	16	13	15	13	15	13	15	41.3	41.3	41.3	64.594	566	566;538;567;490	0	97.329	By MS/MS	By MS/MS	1.1029	0.93796	21.211	21	0	Median	1.2665	1.0665	13.826	9	0	Median	0.99779	0.84833	19.608	12	0	Median	35.5	35.3	1665100000	795000000
G3XAN4;Q15629-2;Q15629	G3XAN4;Q15629-2;Q15629	3;3;3	3;3;3	3;3;3	Translocating chain-associated membrane protein 1	TRAM1	>tr|G3XAN4|G3XAN4_HUMAN Translocating chain-associated membrane protein 1 OS=Homo sapiens GN=TRAM1 PE=1 SV=1;>sp|Q15629-2|TRAM1_HUMAN Isoform 2 of Translocating chain-associated membrane protein 1 OS=Homo sapiens GN=TRAM1;>sp|Q15629|TRAM1_HUMAN Translocati	3	3	3	3	3	2	3	2	3	2	9.4	9.4	9.4	33.435	288	288;343;374	0	20.104	By MS/MS	By MS/MS	1.3639	1.1444	0.79408	3	0	Median	1.3545	1.1504	1.0389	2	0	Median	1.1767	0.98524	21.174	2	1	Median	9.4	6.9	256640000	108540000
G5E9C0;Q9HB58-5;Q9HB58-3;Q9HB58-7;Q9HB58;Q9HB58-6;Q9HB58-2;C9JZQ4;E7EM70;Q9HB58-4	G5E9C0;Q9HB58-5;Q9HB58-3;Q9HB58-7;Q9HB58;Q9HB58-6;Q9HB58-2	5;5;5;5;5;5;4;1;1;1	5;5;5;5;5;5;4;1;1;1	5;5;5;5;5;5;4;1;1;1	Sp110 nuclear body protein	SP110	>tr|G5E9C0|G5E9C0_HUMAN SP110 nuclear body protein, isoform CRA_b OS=Homo sapiens GN=SP110 PE=1 SV=1;>sp|Q9HB58-5|SP110_HUMAN Isoform 5 of Sp110 nuclear body protein OS=Homo sapiens GN=SP110;>sp|Q9HB58-3|SP110_HUMAN Isoform 3 of Sp110 nuclear body protein	10	5	5	5	4	4	4	4	4	4	17.7	17.7	17.7	61.739	547	547;547;549;555;689;713;408;160;221;248	0	29.809	By MS/MS	By MS/MS	1.107	0.95377	57.072	6	0	Median	0.63635	0.54962	27.451	3	0	Median	1.5465	1.2836	22.32	3	0	Median	14.8	10.4	590620000	176260000
H0YA14;G5E9C5;O76074-2;O76074	H0YA14;G5E9C5;O76074-2;O76074	1;1;1;1	1;1;1;1	1;1;1;1	cGMP-specific 3,5-cyclic phosphodiesterase	PDE5A	>tr|H0YA14|H0YA14_HUMAN cGMP-specific 3,5-cyclic phosphodiesterase (Fragment) OS=Homo sapiens GN=PDE5A PE=1 SV=1;>tr|G5E9C5|G5E9C5_HUMAN Phosphodiesterase 5A, cGMP-specific, isoform CRA_a OS=Homo sapiens GN=PDE5A PE=1 SV=1;>sp|O76074-2|PDE5A_HUMAN Isofor	4	1	1	1	1	0	1	0	1	0	6.5	6.5	6.5	21.441	185	185;823;833;875	1	-2	By MS/MS	By matching	NaN	NaN	NaN	0	0	Median	NaN	NaN	NaN	0	0	Median	NaN	NaN	NaN	0	0	Median	6.5	0	0	0
G5E9R5;P24666-4;P24666;F2Z2Q9	G5E9R5;P24666-4;P24666;F2Z2Q9	2;2;2;1	2;2;2;1	2;2;2;1	Low molecular weight phosphotyrosine protein phosphatase	ACP1	>tr|G5E9R5|G5E9R5_HUMAN Acid phosphatase 1, soluble, isoform CRA_d OS=Homo sapiens GN=ACP1 PE=1 SV=1;>sp|P24666-4|PPAC_HUMAN Isoform 4 of Low molecular weight phosphotyrosine protein phosphatase OS=Homo sapiens GN=ACP1;>sp|P24666|PPAC_HUMAN Low molecular w	4	2	2	2	1	2	1	2	1	2	37.5	37.5	37.5	8.9711	80	80;112;158;70	0	25.027	By MS/MS	By MS/MS	1.1417	0.9467	31.986	3	2	Plateau	NaN	NaN	NaN	1	1	Median	1.0244	0.85329	14.692	2	1	Median	22.5	37.5	77007000	37114000
G5E9W7;G5E9V5;P82650;H7C5F2;H7C5H3;P82650-2;H7C5L9;C9J5D8	G5E9W7;G5E9V5;P82650;H7C5F2;H7C5H3;P82650-2	14;14;14;7;7;7;5;1	14;14;14;7;7;7;5;1	14;14;14;7;7;7;5;1	28S ribosomal protein S22, mitochondrial	MRPS22	>tr|G5E9W7|G5E9W7_HUMAN 28S ribosomal protein S22, mitochondrial OS=Homo sapiens GN=MRPS22 PE=1 SV=1;>tr|G5E9V5|G5E9V5_HUMAN 28S ribosomal protein S22, mitochondrial OS=Homo sapiens GN=MRPS22 PE=1 SV=1;>sp|P82650|RT22_HUMAN 28S ribosomal protein S22, mitoc	8	14	14	14	12	11	12	11	12	11	52.4	52.4	52.4	36.805	319	319;359;360;165;200;168;121;51	0	56.565	By MS/MS	By MS/MS	0.88796	0.77701	61.344	19	0	Median	2.3995	2.0477	44.499	10	0	Median	0.76503	0.64065	7.4784	9	0	Median	47.6	33.9	2238900000	1139100000
G5E9W2;Q9P2E5-2;Q9P2E5;H7C5L5	G5E9W2;Q9P2E5-2;Q9P2E5;H7C5L5	2;2;2;1	2;2;2;1	2;2;2;1	Chondroitin sulfate glucuronyltransferase	CHPF2	>tr|G5E9W2|G5E9W2_HUMAN Chondroitin sulfate glucuronyltransferase OS=Homo sapiens GN=CHPF2 PE=1 SV=1;>sp|Q9P2E5-2|CHPF2_HUMAN Isoform 2 of Chondroitin sulfate glucuronyltransferase OS=Homo sapiens GN=CHPF2;>sp|Q9P2E5|CHPF2_HUMAN Chondroitin sulfate glucuro	4	2	2	2	2	1	2	1	2	1	2.1	2.1	2.1	85.146	764	764;666;772;123	0.005538	1.7804	By MS/MS	By MS/MS	1.393	1.1676	37.078	3	1	Median	1.7327	1.451	30.733	2	1	Median	NaN	NaN	NaN	1	0	Median	2.1	1	76651000	30866000
G5E9Z2;Q96KA5-2;Q96KA5	G5E9Z2;Q96KA5-2;Q96KA5	1;1;1	1;1;1	1;1;1	Cleft lip and palate transmembrane protein 1-like protein	CLPTM1L	>tr|G5E9Z2|G5E9Z2_HUMAN Cisplatin resistance related protein CRR9p, isoform CRA_c OS=Homo sapiens GN=CLPTM1L PE=1 SV=1;>sp|Q96KA5-2|CLP1L_HUMAN Isoform 2 of Cleft lip and palate transmembrane protein 1-like protein OS=Homo sapiens GN=CLPTM1L;>sp|Q96KA5|CLP	3	1	1	1	1	1	1	1	1	1	3	3	3	43.28	369	369;502;538	0.002457	2.0895	By MS/MS	By MS/MS	NaN	NaN	NaN	0	0	Median	NaN	NaN	NaN	0	0	Median	NaN	NaN	NaN	0	0	Median	3	3	0	0
G5EA06;Q92552;Q92552-2;D6RH20;D6RJC7;E5RJ73;REV__Q9UBL9-7;REV__Q9UBL9-6;REV__Q9UBL9-2;REV__Q9UBL9-3;REV__Q9UBL9;REV__Q9UBL9-4	G5EA06;Q92552;Q92552-2;D6RH20	16;16;16;14;6;3;1;1;1;1;1;1	16;16;16;14;6;3;1;1;1;1;1;1	15;15;15;13;6;3;0;0;0;0;0;0	28S ribosomal protein S27, mitochondrial	MRPS27	>tr|G5EA06|G5EA06_HUMAN 28S ribosomal protein S27, mitochondrial OS=Homo sapiens GN=MRPS27 PE=1 SV=1;>sp|Q92552|RT27_HUMAN 28S ribosomal protein S27, mitochondrial OS=Homo sapiens GN=MRPS27 PE=1 SV=3;>sp|Q92552-2|RT27_HUMAN Isoform 2 of 28S ribosomal prote	12	16	16	15	14	16	14	16	13	15	55.3	55.3	53.6	41.329	358	358;414;428;299;197;94;370;399;404;447;471;497	0	289.44	By MS/MS	By MS/MS	0.85905	0.72087	58.815	29	0	Median	2.3333	1.9589	39.469	14	0	Median	0.81411	0.68591	17.646	15	0	Median	49.7	55.3	2491000000	1107900000
G5EA36;P30260;P30260-2;F6QPS0;I3L328;I3L2Z8;I3L225;I3L3H6	G5EA36;P30260;P30260-2	10;10;10;3;2;1;1;1	10;10;10;3;2;1;1;1	10;10;10;3;2;1;1;1	Cell division cycle protein 27 homolog	CDC27	>tr|G5EA36|G5EA36_HUMAN Cell division cycle 27, isoform CRA_c OS=Homo sapiens GN=CDC27 PE=1 SV=1;>sp|P30260|CDC27_HUMAN Cell division cycle protein 27 homolog OS=Homo sapiens GN=CDC27 PE=1 SV=2;>sp|P30260-2|CDC27_HUMAN Isoform 2 of Cell division cycle prot	8	10	10	10	6	8	6	8	6	8	19.4	19.4	19.4	91.737	823	823;824;830;343;113;86;103;233	0	30.843	By MS/MS	By MS/MS	1.0888	0.93955	31.473	7	0	Median	1.0886	0.92685	24.317	3	0	Median	1.1817	0.99375	39.826	4	0	Median	11.5	14	354220000	159590000
G8JLB6;P31943;E9PCY7;D6RBM0;E7EN40;D6RIU0;H0YB39;E5RGV0;D6RFM3;D6RIT2;D6R9T0;D6RDU3;D6RJ04;D6RIH9;H0YBD7;E7EQJ0;D6RDL0;E5RGH4;D6RF17;H0YBG7;H0YAQ2;D6R9D3;E5RJ94;H7C2J6;A0A0A6YY98;Q9NQA5	G8JLB6;P31943;E9PCY7;D6RBM0;E7EN40;D6RIU0;H0YB39	28;27;26;20;14;14;14;13;13;12;11;11;11;11;11;10;7;7;5;5;4;3;2;1;1;1	28;27;26;20;14;14;14;13;13;12;11;11;11;11;11;10;7;7;5;5;4;3;2;1;1;1	7;6;5;2;0;2;4;2;2;1;0;0;0;0;3;0;0;2;0;2;0;0;0;0;0;0	Heterogeneous nuclear ribonucleoprotein H;Heterogeneous nuclear ribonucleoprotein H, N-terminally processed	HNRNPH1	>tr|G8JLB6|G8JLB6_HUMAN Heterogeneous nuclear ribonucleoprotein H OS=Homo sapiens GN=HNRNPH1 PE=1 SV=1;>sp|P31943|HNRH1_HUMAN Heterogeneous nuclear ribonucleoprotein H OS=Homo sapiens GN=HNRNPH1 PE=1 SV=4;>tr|E9PCY7|E9PCY7_HUMAN Heterogeneous nuclear ribon	26	28	28	7	27	26	27	26	7	5	67.8	67.8	30.3	51.229	472	472;449;429;212;166;168;277;155;163;164;162;171;172;184;195;115;84;100;49;185;131;40;28;674;729;729	0	323.31	By MS/MS	By MS/MS	1.2218	1.0655	26.376	121	0	Median	1.5492	1.2727	26.125	61	0	Median	1.1229	0.93566	18.679	60	0	Median	67.8	62.9	84361000000	35932000000
G8JLD3;Q8IUD2;X6RLX0;Q8IUD2-3;Q8IUD2-2;K7EPD6;X6RM00;Q8IUD2-5;Q8IUD2-4;K7EPP6;H7C4G9;O15083	G8JLD3;Q8IUD2;X6RLX0;Q8IUD2-3;Q8IUD2-2;K7EPD6;X6RM00;Q8IUD2-5;Q8IUD2-4	8;8;7;7;6;5;5;4;4;2;2;2	8;8;7;7;6;5;5;4;4;2;2;2	6;6;6;5;5;3;4;3;3;2;0;1	ELKS/Rab6-interacting/CAST family member 1	ERC1	>tr|G8JLD3|G8JLD3_HUMAN ELKS/Rab6-interacting/CAST family member 1 OS=Homo sapiens GN=ERC1 PE=1 SV=1;>sp|Q8IUD2|RB6I2_HUMAN ELKS/Rab6-interacting/CAST family member 1 OS=Homo sapiens GN=ERC1 PE=1 SV=1;>tr|X6RLX0|X6RLX0_HUMAN ELKS/Rab6-interacting/CAST fami	12	8	8	6	5	6	5	6	4	4	7	7	5.9	124.82	1086	1086;1116;1120;1088;992;285;976;720;948;344;528;957	0	11.161	By MS/MS	By MS/MS	1.1137	0.92607	29.384	5	0	Median	1.0442	0.88042	17.782	4	2	Median	1.2592	1.0354	32.677	3	0	Median	4.1	5.2	748520000	343740000
H0YD13;H0Y2P0;P16070-18;P16070-12;P16070-14;P16070-13;P16070-11;P16070-10;P16070-16;P16070-8;P16070-17;P16070-6;P16070-4;P16070-3;P16070-7;P16070-5;P16070;H0YE40;E9PKC6;H0YDX6;H0YD17;J3KN83;H0YDW7;H0YCV9;H0Y5E4;P16070-15;P16070-9	H0YD13;H0Y2P0;P16070-18;P16070-12;P16070-14;P16070-13;P16070-11;P16070-10;P16070-16;P16070-8;P16070-17;P16070-6;P16070-4;P16070-3;P16070-7;P16070-5;P16070;H0YE40	3;3;3;3;3;3;3;3;3;3;3;3;3;3;3;3;3;2;1;1;1;1;1;1;1;1;1	3;3;3;3;3;3;3;3;3;3;3;3;3;3;3;3;3;2;1;1;1;1;1;1;1;1;1	3;3;3;3;3;3;3;3;3;3;3;3;3;3;3;3;3;2;1;1;1;1;1;1;1;1;1	CD44 antigen	CD44	>tr|H0YD13|H0YD13_HUMAN CD44 antigen OS=Homo sapiens GN=CD44 PE=1 SV=2;>tr|H0Y2P0|H0Y2P0_HUMAN CD44 antigen (Fragment) OS=Homo sapiens GN=CD44 PE=1 SV=1;>sp|P16070-18|CD44_HUMAN Isoform 18 of CD44 antigen OS=Homo sapiens GN=CD44;>sp|P16070-12|CD44_HUMAN Is	27	3	3	3	3	3	3	3	3	3	18.9	18.9	18.9	22.683	206	206;287;340;361;396;425;429;493;668;674;691;699;699;711;713;734;742;82;78;181;230;232;240;249;294;294;675	0	9.6916	By MS/MS	By MS/MS	2.0398	1.7182	40.762	4	4	Median	2.7003	2.3004	41.398	2	2	Median	1.6832	1.4032	28.764	2	2	Median	18.9	18.9	115050000	34493000
H0Y2S1;O43824	H0Y2S1;O43824	1;1	1;1	1;1	Putative GTP-binding protein 6	GTPBP6	>tr|H0Y2S1|H0Y2S1_HUMAN Putative GTP-binding protein 6 OS=Homo sapiens GN=GTPBP6 PE=1 SV=2;>sp|O43824|GTPB6_HUMAN Putative GTP-binding protein 6 OS=Homo sapiens GN=GTPBP6 PE=2 SV=3	2	1	1	1	1	1	1	1	1	1	2.1	2.1	2.1	56.897	516	516;516	0.0085205	1.5939	By MS/MS	By MS/MS	NaN	NaN	NaN	1	1	Median	NaN	NaN	NaN	0	0	Median	NaN	NaN	NaN	1	1	Median	2.1	2.1	23949000	6083100
J3KSW8;H0Y2S9;Q6WCQ1-3;Q6WCQ1;Q6WCQ1-2;H0Y7E2;J3QRL2;H7C3G6	J3KSW8;H0Y2S9;Q6WCQ1-3;Q6WCQ1;Q6WCQ1-2;H0Y7E2	6;6;6;6;6;4;2;1	6;6;6;6;6;4;2;1	6;6;6;6;6;4;2;1	Myosin phosphatase Rho-interacting protein	MPRIP	>tr|J3KSW8|J3KSW8_HUMAN Myosin phosphatase Rho-interacting protein (Fragment) OS=Homo sapiens GN=MPRIP PE=1 SV=1;>tr|H0Y2S9|H0Y2S9_HUMAN Myosin phosphatase Rho-interacting protein (Fragment) OS=Homo sapiens GN=MPRIP PE=1 SV=3;>sp|Q6WCQ1-3|MPRIP_HUMAN Isofo	8	6	6	6	4	5	4	5	4	5	11.1	11.1	11.1	95.928	844	844;1794;1000;1025;1038;1091;181;277	0	29.181	By MS/MS	By MS/MS	1.1431	0.96625	19.49	4	0	Median	1.0218	0.87171	21.777	4	2	Median	1.2478	1.0651	13.275	3	1	Median	7	8.3	145470000	68368000
Q5QPK2;H0Y368;O60762;Q5QPJ9	Q5QPK2;H0Y368;O60762;Q5QPJ9	6;6;6;3	6;6;6;3	6;6;6;3	Dolichol-phosphate mannosyltransferase subunit 1	DPM1	>tr|Q5QPK2|Q5QPK2_HUMAN Dolichol-phosphate mannosyltransferase subunit 1 OS=Homo sapiens GN=DPM1 PE=1 SV=1;>tr|H0Y368|H0Y368_HUMAN Dolichol-phosphate mannosyltransferase subunit 1 (Fragment) OS=Homo sapiens GN=DPM1 PE=1 SV=1;>sp|O60762|DPM1_HUMAN Dolichol-	4	6	6	6	6	4	6	4	6	4	26.8	26.8	26.8	32.426	287	287;295;260;221	0	36.212	By MS/MS	By MS/MS	1.4104	1.1888	25.8	8	0	Median	1.7727	1.4812	23.642	4	0	Median	1.2572	1.0827	4.0913	4	0	Median	26.8	21.3	808360000	331480000
H0Y380;H0Y4H1;H0Y7Z9;H0Y6Z7;P10586-2;P10586	H0Y380;H0Y4H1;H0Y7Z9;H0Y6Z7;P10586-2;P10586	3;3;3;3;3;3	3;3;3;3;3;3	3;3;3;3;3;3	Receptor-type tyrosine-protein phosphatase F	PTPRF	>tr|H0Y380|H0Y380_HUMAN Receptor-type tyrosine-protein phosphatase F (Fragment) OS=Homo sapiens GN=PTPRF PE=1 SV=1;>tr|H0Y4H1|H0Y4H1_HUMAN Receptor-type tyrosine-protein phosphatase F (Fragment) OS=Homo sapiens GN=PTPRF PE=1 SV=1;>tr|H0Y7Z9|H0Y7Z9_HUMAN Re	6	3	3	3	1	3	1	3	1	3	6.7	6.7	6.7	111.19	979	979;1291;1332;1553;1898;1907	0	10.16	By MS/MS	By MS/MS	1.2054	1.0953	19.24	3	0	Median	NaN	NaN	NaN	1	0	Median	1.3008	1.1493	6.809	2	0	Median	1.4	6.7	52432000	21427000
H0Y507;Q5TCZ1-2;Q5TCZ1-3;Q5TCZ1	H0Y507;Q5TCZ1-2;Q5TCZ1-3;Q5TCZ1	2;2;2;2	2;2;2;2	2;2;2;2	SH3 and PX domain-containing protein 2A	SH3PXD2A	>tr|H0Y507|H0Y507_HUMAN SH3 and PX domain-containing protein 2A (Fragment) OS=Homo sapiens GN=SH3PXD2A PE=1 SV=1;>sp|Q5TCZ1-2|SPD2A_HUMAN Isoform 2 of SH3 and PX domain-containing protein 2A OS=Homo sapiens GN=SH3PXD2A;>sp|Q5TCZ1-3|SPD2A_HUMAN Isoform 3 of	4	2	2	2	1	2	1	2	1	2	2.2	2.2	2.2	116.37	1060	1060;940;1105;1133	0	9.9215	By MS/MS	By MS/MS	1.5112	1.2594	22.366	3	1	Median	NaN	NaN	NaN	1	0	Median	1.6615	1.3984	14.812	2	1	Median	0.9	2.2	124990000	50320000
H0Y5X7;H7C3F5;O75175-3;O75175-2;O75175	H0Y5X7;H7C3F5;O75175-3;O75175-2;O75175	1;1;1;1;1	1;1;1;1;1	1;1;1;1;1	CCR4-NOT transcription complex subunit 3	CNOT3	>tr|H0Y5X7|H0Y5X7_HUMAN CCR4-NOT transcription complex subunit 3 (Fragment) OS=Homo sapiens GN=CNOT3 PE=1 SV=1;>tr|H7C3F5|H7C3F5_HUMAN CCR4-NOT transcription complex subunit 3 OS=Homo sapiens GN=CNOT3 PE=1 SV=2;>sp|O75175-3|CNOT3_HUMAN Isoform 3 of CCR4-NO	5	1	1	1	1	1	1	1	1	1	6.6	6.6	6.6	31.164	288	288;571;571;609;753	0	6.5575	By MS/MS	By MS/MS	0.98058	0.81805	56.356	2	1	Median	NaN	NaN	NaN	1	1	Median	NaN	NaN	NaN	1	0	Median	6.6	6.6	50342000	23771000
H0Y6D8;Q32MN6;P20226-2;P20226	H0Y6D8;Q32MN6;P20226-2;P20226	2;2;2;2	2;2;2;2	2;2;2;2	TATA-box-binding protein	TBP	>tr|H0Y6D8|H0Y6D8_HUMAN TATA-box-binding protein (Fragment) OS=Homo sapiens GN=TBP PE=1 SV=1;>tr|Q32MN6|Q32MN6_HUMAN TATA-box-binding protein OS=Homo sapiens GN=TBP PE=1 SV=1;>sp|P20226-2|TBP_HUMAN Isoform 2 of TATA-box-binding protein OS=Homo sapiens GN=T	4	2	2	2	2	2	2	2	2	2	25.7	25.7	25.7	11.502	101	101;288;319;339	0	9.9501	By MS/MS	By MS/MS	1.2477	1.0188	23.99	3	0	Median	1.1458	0.97766	33.76	2	0	Median	NaN	NaN	NaN	1	0	Median	25.7	25.7	118030000	61605000
H0Y6H0;Q8NB78-2;Q8NB78	H0Y6H0;Q8NB78-2;Q8NB78	1;1;1	1;1;1	1;1;1	Lysine-specific histone demethylase 1B	KDM1B	>tr|H0Y6H0|H0Y6H0_HUMAN Lysine-specific histone demethylase 1B (Fragment) OS=Homo sapiens GN=KDM1B PE=1 SV=1;>sp|Q8NB78-2|KDM1B_HUMAN Isoform 2 of Lysine-specific histone demethylase 1B OS=Homo sapiens GN=KDM1B;>sp|Q8NB78|KDM1B_HUMAN Lysine-specific histon	3	1	1	1	0	1	0	1	0	1	1.9	1.9	1.9	71.088	640	640;590;822	0.00043516	3.0151	By matching	By MS/MS	NaN	NaN	NaN	1	0	Median	NaN	NaN	NaN	0	0	Median	NaN	NaN	NaN	1	0	Median	0	1.9	21345000	9936400
H0Y6I6;Q96ME1-2;Q96ME1-4;Q96ME1	H0Y6I6;Q96ME1-2;Q96ME1-4;Q96ME1	2;2;2;2	2;2;2;2	2;2;2;2	F-box/LRR-repeat protein 18	FBXL18	>tr|H0Y6I6|H0Y6I6_HUMAN F-box/LRR-repeat protein 18 (Fragment) OS=Homo sapiens GN=FBXL18 PE=1 SV=1;>sp|Q96ME1-2|FXL18_HUMAN Isoform 2 of F-box/LRR-repeat protein 18 OS=Homo sapiens GN=FBXL18;>sp|Q96ME1-4|FXL18_HUMAN Isoform 4 of F-box/LRR-repeat protein 18	4	2	2	2	2	1	2	1	2	1	5.3	5.3	5.3	74.789	685	685;668;718;805	0	5.1455	By MS/MS	By MS/MS	1.2897	1.1154	24.931	3	0	Median	1.4209	1.2209	12.789	2	0	Median	NaN	NaN	NaN	1	0	Median	5.3	2.2	79924000	35802000
H0Y714;Q96G21;B8ZZ47;E7ENR5;B9A008;F8WCN0;REV__I3L2C7;REV__P57678	H0Y714;Q96G21;B8ZZ47;E7ENR5;B9A008	12;12;10;9;6;2;1;1	12;12;10;9;6;2;1;1	12;12;10;9;6;2;1;1	U3 small nucleolar ribonucleoprotein protein IMP4	IMP4	>tr|H0Y714|H0Y714_HUMAN U3 small nucleolar ribonucleoprotein protein IMP4 (Fragment) OS=Homo sapiens GN=IMP4 PE=1 SV=1;>sp|Q96G21|IMP4_HUMAN U3 small nucleolar ribonucleoprotein protein IMP4 OS=Homo sapiens GN=IMP4 PE=1 SV=1;>tr|B8ZZ47|B8ZZ47_HUMAN U3 smal	8	12	12	12	11	10	11	10	11	10	41.4	41.4	41.4	31.835	280	280;291;248;236;172;76;1047;1058	0	22.108	By MS/MS	By MS/MS	1.2292	1.0085	29.787	17	0	Median	0.98258	0.81822	11.996	9	0	Median	1.608	1.3711	17.455	8	0	Median	31.4	39.3	2112500000	936270000
H0Y720;Q9UPQ9-2;Q9UPQ9-1;Q9UPQ9	H0Y720;Q9UPQ9-2;Q9UPQ9-1;Q9UPQ9	1;1;1;1	1;1;1;1	1;1;1;1	Trinucleotide repeat-containing gene 6B protein	TNRC6B	>tr|H0Y720|H0Y720_HUMAN Trinucleotide repeat-containing gene 6B protein (Fragment) OS=Homo sapiens GN=TNRC6B PE=1 SV=1;>sp|Q9UPQ9-2|TNR6B_HUMAN Isoform 3 of Trinucleotide repeat-containing gene 6B protein OS=Homo sapiens GN=TNRC6B;>sp|Q9UPQ9-1|TNR6B_HUMAN	4	1	1	1	1	1	1	1	1	1	0.6	0.6	0.6	148.57	1391	1391;1029;1723;1833	0.00043384	2.9862	By MS/MS	By MS/MS	1.229	1.0458	18.759	2	2	Median	NaN	NaN	NaN	1	1	Median	NaN	NaN	NaN	1	1	Median	0.6	0.6	27404000	11720000
H0Y7A5;Q9BX10-2;Q9BX10-4;Q9BX10;X6RJ09	H0Y7A5;Q9BX10-2;Q9BX10-4;Q9BX10;X6RJ09	2;2;2;2;1	2;2;2;2;1	2;2;2;2;1	GTP-binding protein 2	GTPBP2	>tr|H0Y7A5|H0Y7A5_HUMAN GTP-binding protein 2 (Fragment) OS=Homo sapiens GN=GTPBP2 PE=1 SV=5;>sp|Q9BX10-2|GTPB2_HUMAN Isoform 2 of GTP-binding protein 2 OS=Homo sapiens GN=GTPBP2;>sp|Q9BX10-4|GTPB2_HUMAN Isoform 4 of GTP-binding protein 2 OS=Homo sapiens G	5	2	2	2	1	2	1	2	1	2	6.3	6.3	6.3	35.227	316	316;514;594;602;227	0	3.4599	By MS/MS	By MS/MS	NaN	NaN	NaN	1	1	Median	NaN	NaN	NaN	0	0	Median	NaN	NaN	NaN	1	1	Median	3.5	6.3	24497000	12223000
H0Y7A7;P62158;E7ETZ0;E7EMB3;M0QZ52;Q96HY3;F8WBR5;G3V479;G3V361;G3V226;C9J7T9;P27482;P02585	H0Y7A7;P62158;E7ETZ0;E7EMB3;M0QZ52;Q96HY3	7;7;6;6;4;4;3;3;3;2;1;1;1	7;7;6;6;4;4;3;3;3;2;1;1;1	7;7;6;6;4;4;3;3;3;2;1;1;1	Calmodulin	CALM2;CALM1;CALM3	>tr|H0Y7A7|H0Y7A7_HUMAN Calmodulin (Fragment) OS=Homo sapiens GN=CALM2 PE=1 SV=1;>sp|P62158|CALM_HUMAN Calmodulin OS=Homo sapiens GN=CALM1 PE=1 SV=2;>tr|E7ETZ0|E7ETZ0_HUMAN Calmodulin OS=Homo sapiens GN=CALM1 PE=1 SV=1;>tr|E7EMB3|E7EMB3_HUMAN Calmodulin OS	13	7	7	7	7	7	7	7	7	7	64.7	64.7	64.7	20.762	187	187;149;150;196;83;113;65;83;98;76;145;149;160	0	146.56	By MS/MS	By MS/MS	1.3033	1.1039	33.077	17	0	Median	1.3033	1.1039	24.791	9	0	Median	1.34	1.1156	41.756	8	0	Median	64.7	64.7	2038600000	866860000
H0Y7H8;Q8NFD5;Q8NFD5-2;Q8NFD5-3;Q8NFD5-4;H0Y2R3	H0Y7H8;Q8NFD5;Q8NFD5-2;Q8NFD5-3;Q8NFD5-4	19;19;19;19;18;1	17;17;17;17;16;1	17;17;17;17;16;1	AT-rich interactive domain-containing protein 1B	ARID1B	>tr|H0Y7H8|H0Y7H8_HUMAN AT-rich interactive domain-containing protein 1B (Fragment) OS=Homo sapiens GN=ARID1B PE=1 SV=1;>sp|Q8NFD5|ARI1B_HUMAN AT-rich interactive domain-containing protein 1B OS=Homo sapiens GN=ARID1B PE=1 SV=2;>sp|Q8NFD5-2|ARI1B_HUMAN Iso	6	19	17	17	13	18	11	16	11	16	13.1	11.7	11.7	190.69	1758	1758;2236;2249;2289;1486;728	0	52.444	By MS/MS	By MS/MS	1.0487	0.87283	23.701	18	0	Median	0.91503	0.7677	11.458	9	0	Median	1.3113	1.0875	28.065	9	0	Median	9	12.7	1211900000	620810000
H0Y7P7;Q9UG56-2;Q9UG56;B1AKM8;B1AKM6	H0Y7P7;Q9UG56-2;Q9UG56;B1AKM8;B1AKM6	4;4;4;2;2	4;4;4;2;2	4;4;4;2;2	Phosphatidylserine decarboxylase proenzyme;Phosphatidylserine decarboxylase alpha chain;Phosphatidylserine decarboxylase beta chain	PISD	>tr|H0Y7P7|H0Y7P7_HUMAN Phosphatidylserine decarboxylase proenzyme (Fragment) OS=Homo sapiens GN=PISD PE=1 SV=1;>sp|Q9UG56-2|PISD_HUMAN Isoform 2 of Phosphatidylserine decarboxylase proenzyme OS=Homo sapiens GN=PISD;>sp|Q9UG56|PISD_HUMAN Phosphatidylserine	5	4	4	4	1	3	1	3	1	3	12.2	12.2	12.2	41.268	362	362;375;409;228;262	0	5.8383	By MS/MS	By MS/MS	1.6899	1.4263	37.843	4	2	Median	1.6899	1.4263	22.624	2	1	Median	1.6131	1.3409	61.208	2	1	Median	1.9	10.2	296290000	119830000
H0Y7Q2;Q96JG6-3;Q96JG6	H0Y7Q2;Q96JG6-3;Q96JG6	1;1;1	1;1;1	1;1;1	Coiled-coil domain-containing protein 132	CCDC132	>tr|H0Y7Q2|H0Y7Q2_HUMAN Protein VPS50 (Fragment) OS=Homo sapiens GN=VPS50 PE=1 SV=1;>sp|Q96JG6-3|SYNDE_HUMAN Isoform 3 of Syndetin OS=Homo sapiens GN=CCDC132;>sp|Q96JG6|SYNDE_HUMAN Syndetin OS=Homo sapiens GN=CCDC132 PE=1 SV=3	3	1	1	1	1	1	1	1	1	1	2.8	2.8	2.8	53.922	469	469;934;964	0	4.5569	By MS/MS	By MS/MS	1.3026	1.0726	0.89759	2	1	Median	NaN	NaN	NaN	1	0	Median	NaN	NaN	NaN	1	1	Median	2.8	2.8	66497000	28968000
H0Y8C3;Q9NZJ7-2;Q9NZJ7;F6WFU6	H0Y8C3;Q9NZJ7-2;Q9NZJ7;F6WFU6	4;4;4;3	4;4;4;3	4;4;4;3	Mitochondrial carrier homolog 1	MTCH1	>tr|H0Y8C3|H0Y8C3_HUMAN Mitochondrial carrier homolog 1 (Fragment) OS=Homo sapiens GN=MTCH1 PE=1 SV=1;>sp|Q9NZJ7-2|MTCH1_HUMAN Isoform 2 of Mitochondrial carrier homolog 1 OS=Homo sapiens GN=MTCH1;>sp|Q9NZJ7|MTCH1_HUMAN Mitochondrial carrier homolog 1 OS=H	4	4	4	4	4	3	4	3	4	3	10.7	10.7	10.7	43.121	394	394;372;389;363	0	9.8757	By MS/MS	By MS/MS	0.93514	0.77771	5.2956	6	0	Median	0.86257	0.72353	3.8322	3	0	Median	0.9532	0.79072	1.8496	3	0	Median	10.7	8.6	584170000	294450000
H0Y8X7;Q9Y678	H0Y8X7;Q9Y678	1;1	1;1	1;1	Coatomer subunit gamma-1	COPG1	>tr|H0Y8X7|H0Y8X7_HUMAN Coatomer subunit gamma-1 (Fragment) OS=Homo sapiens GN=COPG1 PE=1 SV=1;>sp|Q9Y678|COPG1_HUMAN Coatomer subunit gamma-1 OS=Homo sapiens GN=COPG1 PE=1 SV=1	2	1	1	1	1	0	1	0	1	0	8	8	8	20.968	188	188;874	0	3.1431	By MS/MS	By matching	NaN	NaN	NaN	0	0	Median	NaN	NaN	NaN	0	0	Median	NaN	NaN	NaN	0	0	Median	8	0	0	0
H0Y939;Q5H9U9-2;Q5H9U9	H0Y939;Q5H9U9-2;Q5H9U9	1;1;1	1;1;1	1;1;1	Probable ATP-dependent RNA helicase DDX60-like	DDX60L	>tr|H0Y939|H0Y939_HUMAN Probable ATP-dependent RNA helicase DDX60-like (Fragment) OS=Homo sapiens GN=DDX60L PE=1 SV=1;>sp|Q5H9U9-2|DDX6L_HUMAN Isoform 2 of Probable ATP-dependent RNA helicase DDX60-like OS=Homo sapiens GN=DDX60L;>sp|Q5H9U9|DDX6L_HUMAN Prob	3	1	1	1	1	1	1	1	1	1	5.6	5.6	5.6	22.566	195	195;1308;1706	0.0062967	1.7241	By MS/MS	By MS/MS	1.4657	1.2302	25.272	2	2	Median	NaN	NaN	NaN	1	1	Median	NaN	NaN	NaN	1	1	Median	5.6	5.6	36546000	13456000
H0Y9X1;Q96EY4;D6RE67;D6RC31;D6RA57	H0Y9X1;Q96EY4;D6RE67;D6RC31;D6RA57	3;3;2;2;2	3;3;2;2;2	3;3;2;2;2	Translation machinery-associated protein 16	TMA16	>tr|H0Y9X1|H0Y9X1_HUMAN Translation machinery-associated protein 16 (Fragment) OS=Homo sapiens GN=TMA16 PE=1 SV=1;>sp|Q96EY4|TMA16_HUMAN Translation machinery-associated protein 16 OS=Homo sapiens GN=TMA16 PE=1 SV=2;>tr|D6RE67|D6RE67_HUMAN Translation mach	5	3	3	3	2	3	2	3	2	3	9.1	9.1	9.1	27.571	242	242;203;88;101;144	0	3.2907	By MS/MS	By MS/MS	0.68703	0.62453	33.876	3	0	Median	0.86883	0.72587	11.486	3	1	Median	0.85695	0.70538	79.51	2	1	Median	6.2	9.1	225080000	108550000
H0YAL2;Q15645	H0YAL2;Q15645	1;1	1;1	1;1	Pachytene checkpoint protein 2 homolog	TRIP13	>tr|H0YAL2|H0YAL2_HUMAN Pachytene checkpoint protein 2 homolog (Fragment) OS=Homo sapiens GN=TRIP13 PE=1 SV=1;>sp|Q15645|PCH2_HUMAN Pachytene checkpoint protein 2 homolog OS=Homo sapiens GN=TRIP13 PE=1 SV=2	2	1	1	1	1	1	1	1	1	1	3.2	3.2	3.2	28.108	249	249;432	0.0096488	1.5341	By MS/MS	By MS/MS	3.0488	2.4843	111.71	2	1	Median	NaN	NaN	NaN	1	0	Median	NaN	NaN	NaN	1	1	Median	3.2	3.2	706430000	197240000
H0YAR1;Q9Y4K0	H0YAR1;Q9Y4K0	2;2	2;2	2;2	Lysyl oxidase homolog 2	LOXL2	>tr|H0YAR1|H0YAR1_HUMAN Lysyl oxidase homolog 2 (Fragment) OS=Homo sapiens GN=LOXL2 PE=1 SV=1;>sp|Q9Y4K0|LOXL2_HUMAN Lysyl oxidase homolog 2 OS=Homo sapiens GN=LOXL2 PE=1 SV=1	2	2	2	2	1	1	1	1	1	1	17.9	17.9	17.9	22.279	207	207;774	0	4.9314	By MS/MS	By MS/MS	1.3718	1.1697	97.768	2	1	Median	NaN	NaN	NaN	1	0	Median	NaN	NaN	NaN	1	1	Median	9.7	8.2	42600000	17708000
H0YC70;Q9Y5V0	H0YC70;Q9Y5V0	1;1	1;1	1;1	Zinc finger protein 706	ZNF706	>tr|H0YC70|H0YC70_HUMAN Zinc finger protein 706 (Fragment) OS=Homo sapiens GN=ZNF706 PE=1 SV=1;>sp|Q9Y5V0|ZN706_HUMAN Zinc finger protein 706 OS=Homo sapiens GN=ZNF706 PE=1 SV=1	2	1	1	1	1	0	1	0	1	0	40	40	40	3.3148	30	30;76	0.0048019	1.872	By MS/MS	By matching	NaN	NaN	NaN	0	0	Median	NaN	NaN	NaN	0	0	Median	NaN	NaN	NaN	0	0	Median	40	0	0	0
H0YD69	H0YD69	8	1	1		MACF1	>tr|H0YD69|H0YD69_HUMAN Microtubule-actin cross-linking factor 1, isoforms 1/2/3/5 (Fragment) OS=Homo sapiens GN=MACF1 PE=1 SV=2	1	8	1	1	7	8	1	1	1	1	32.6	4.7	4.7	39.309	362	362	0	6.2404	By MS/MS	By MS/MS	1.1724	0.98691	25.402	2	1	Median	NaN	NaN	NaN	1	1	Median	NaN	NaN	NaN	1	0	Median	27.6	32.6	84789000	37164000
H0YDP6;H0YEL0;O14893-3;O14893-2;O14893	H0YDP6;H0YEL0;O14893-3;O14893-2;O14893	1;1;1;1;1	1;1;1;1;1	1;1;1;1;1	Gem-associated protein 2	GEMIN2	>tr|H0YDP6|H0YDP6_HUMAN Gem-associated protein 2 (Fragment) OS=Homo sapiens GN=GEMIN2 PE=1 SV=5;>tr|H0YEL0|H0YEL0_HUMAN Gem-associated protein 2 (Fragment) OS=Homo sapiens GN=GEMIN2 PE=1 SV=1;>sp|O14893-3|GEMI2_HUMAN Isoform 3 of Gem-associated protein 2 O	5	1	1	1	0	1	0	1	0	1	6.1	6.1	6.1	22.015	198	198;220;250;265;280	0.0070285	1.6598	By matching	By MS/MS	NaN	NaN	NaN	0	0	Median	NaN	NaN	NaN	0	0	Median	NaN	NaN	NaN	0	0	Median	0	6.1	0	0
H0YDT0;Q96D71-2;Q96D71-4;Q96D71-3;Q96D71;E9PMG1;H0YE89;H0YCR2;H7C225;H7C1V2;F2Z3L2;Q8NFH8-3;Q8NFH8-2;Q8NFH8-4;Q8NFH8	H0YDT0;Q96D71-2;Q96D71-4;Q96D71-3;Q96D71;E9PMG1	5;5;5;5;5;4;2;2;1;1;1;1;1;1;1	5;5;5;5;5;4;2;2;1;1;1;1;1;1;1	5;5;5;5;5;4;2;2;1;1;1;1;1;1;1	RalBP1-associated Eps domain-containing protein 1	REPS1	>tr|H0YDT0|H0YDT0_HUMAN RalBP1-associated Eps domain-containing protein 1 (Fragment) OS=Homo sapiens GN=REPS1 PE=1 SV=1;>sp|Q96D71-2|REPS1_HUMAN Isoform 2 of RalBP1-associated Eps domain-containing protein 1 OS=Homo sapiens GN=REPS1;>sp|Q96D71-4|REPS1_HUMA	15	5	5	5	4	3	4	3	4	3	7.8	7.8	7.8	81.948	754	754;705;769;795;796;737;61;152;102;147;220;520;521;659;660	0	20.195	By MS/MS	By MS/MS	0.97742	0.82831	33.088	8	0	Median	0.86808	0.72813	24.791	5	0	Median	1.4935	1.2129	26.509	3	0	Median	6.5	4.9	187220000	85141000
H0YE74;Q12996	H0YE74;Q12996	1;1	1;1	1;1	Cleavage stimulation factor subunit 3	CSTF3	>tr|H0YE74|H0YE74_HUMAN Cleavage stimulation factor subunit 3 (Fragment) OS=Homo sapiens GN=CSTF3 PE=1 SV=1;>sp|Q12996|CSTF3_HUMAN Cleavage stimulation factor subunit 3 OS=Homo sapiens GN=CSTF3 PE=1 SV=1	2	1	1	1	1	0	1	0	1	0	27.5	27.5	27.5	10.058	91	91;717	0	3.4206	By MS/MS	By matching	NaN	NaN	NaN	0	0	Median	NaN	NaN	NaN	0	0	Median	NaN	NaN	NaN	0	0	Median	27.5	0	0	0
H0YEF7;H0YEH1;H0YE97;H0YEY8;H0YD48	H0YEF7;H0YEH1;H0YE97;H0YEY8;H0YD48	4;4;3;3;3	1;1;1;1;1	1;1;1;1;1		PICALM	>tr|H0YEF7|H0YEF7_HUMAN Phosphatidylinositol-binding clathrin assembly protein (Fragment) OS=Homo sapiens GN=PICALM PE=1 SV=1;>tr|H0YEH1|H0YEH1_HUMAN Phosphatidylinositol-binding clathrin assembly protein (Fragment) OS=Homo sapiens GN=PICALM PE=1 SV=1;>tr|	5	4	1	1	4	4	1	1	1	1	24.5	9.3	9.3	31.358	302	302;308;134;215;264	0	24.568	By MS/MS	By MS/MS	1.1883	1.0498	13.106	2	0	Median	NaN	NaN	NaN	1	0	Median	NaN	NaN	NaN	1	0	Median	24.5	24.5	100790000	43305000
H0YFA4;P52943;P52943-2;H0YHD8	H0YFA4;P52943;P52943-2	3;3;3;1	3;3;3;1	3;3;3;1	Cysteine-rich protein 2	CRIP2	>tr|H0YFA4|H0YFA4_HUMAN Cysteine-rich protein 2 (Fragment) OS=Homo sapiens GN=CRIP2 PE=1 SV=1;>sp|P52943|CRIP2_HUMAN Cysteine-rich protein 2 OS=Homo sapiens GN=CRIP2 PE=1 SV=1;>sp|P52943-2|CRIP2_HUMAN Isoform 2 of Cysteine-rich protein 2 OS=Homo sapiens GN	4	3	3	3	2	2	2	2	2	2	34.9	34.9	34.9	20.6	192	192;208;282;104	0	22.755	By MS/MS	By MS/MS	0.8573	0.77505	8.2502	3	1	Median	NaN	NaN	NaN	1	0	Median	0.83404	0.75415	3.8664	2	1	Median	25	26.6	97944000	57484000
H0YH81;P06576;F8W0P7;F8W079;H0YI37	H0YH81;P06576;F8W0P7;F8W079	4;4;2;2;1	4;4;2;2;1	4;4;2;2;1	ATP synthase subunit beta;ATP synthase subunit beta, mitochondrial	ATP5B	>tr|H0YH81|H0YH81_HUMAN ATP synthase subunit beta (Fragment) OS=Homo sapiens GN=ATP5B PE=1 SV=1;>sp|P06576|ATPB_HUMAN ATP synthase subunit beta, mitochondrial OS=Homo sapiens GN=ATP5B PE=1 SV=3;>tr|F8W0P7|F8W0P7_HUMAN ATP synthase subunit beta, mitochondri	5	4	4	4	1	3	1	3	1	3	18	18	18	38.138	362	362;529;270;284;133	0	17.193	By MS/MS	By MS/MS	1.5323	1.3023	23.845	5	4	Median	NaN	NaN	NaN	1	1	Median	1.3768	1.1705	22.461	4	3	Median	3.6	14.4	99970000	39545000
H0YHG0;Q6Y2X3;H0YHH1;H0YIP3;H0YHR6	H0YHG0;Q6Y2X3	4;4;1;1;1	4;4;1;1;1	4;4;1;1;1	DnaJ homolog subfamily C member 14	DNAJC14	>tr|H0YHG0|H0YHG0_HUMAN Uncharacterized protein (Fragment) OS=Homo sapiens PE=1 SV=1;>sp|Q6Y2X3|DJC14_HUMAN DnaJ homolog subfamily C member 14 OS=Homo sapiens GN=DNAJC14 PE=2 SV=2	5	4	4	4	4	4	4	4	4	4	8.4	8.4	8.4	59.075	523	523;702;111;121;172	0	8.3978	By MS/MS	By MS/MS	1.38	1.1472	31.048	4	0	Median	1.6998	1.4128	24.764	3	0	Median	1.211	1.0088	29.418	4	3	Median	8.4	8.4	212400000	93554000
H0YIE8;Q9BRX9	H0YIE8;Q9BRX9	1;1	1;1	1;1	WD repeat domain-containing protein 83	WDR83	>tr|H0YIE8|H0YIE8_HUMAN WD repeat domain-containing protein 83 (Fragment) OS=Homo sapiens GN=WDR83 PE=1 SV=1;>sp|Q9BRX9|WDR83_HUMAN WD repeat domain-containing protein 83 OS=Homo sapiens GN=WDR83 PE=1 SV=1	2	1	1	1	1	0	1	0	1	0	7.1	7.1	7.1	23.413	211	211;315	0.0040193	1.9176	By MS/MS	By matching	NaN	NaN	NaN	0	0	Median	NaN	NaN	NaN	0	0	Median	NaN	NaN	NaN	0	0	Median	7.1	0	0	0
H0YK49;H0YL12;H0YNX6;H0YKF0;H0YLU7;P13804-2;P13804	H0YK49;H0YL12;H0YNX6;H0YKF0;H0YLU7;P13804-2;P13804	2;2;2;2;2;2;2	2;2;2;2;2;2;2	2;2;2;2;2;2;2	Electron transfer flavoprotein subunit alpha, mitochondrial	ETFA	>tr|H0YK49|H0YK49_HUMAN Electron transfer flavoprotein subunit alpha, mitochondrial OS=Homo sapiens GN=ETFA PE=1 SV=1;>tr|H0YL12|H0YL12_HUMAN Electron transfer flavoprotein subunit alpha, mitochondrial (Fragment) OS=Homo sapiens GN=ETFA PE=1 SV=5;>tr|H0YNX	7	2	2	2	0	2	0	2	0	2	13.5	13.5	13.5	24.16	229	229;240;254;289;303;284;333	0	5.955	By matching	By MS/MS	NaN	NaN	NaN	1	0	Median	NaN	NaN	NaN	0	0	Median	NaN	NaN	NaN	1	0	Median	0	13.5	23371000	9796600
H0YN63;S4R329;H0YMH5;H0YK61;H0YNK0;H0YNK8;H0YLP8;Q5J8M3-3;Q5J8M3-2;Q5J8M3	H0YN63;S4R329;H0YMH5;H0YK61;H0YNK0;H0YNK8;H0YLP8;Q5J8M3-3;Q5J8M3-2;Q5J8M3	1;1;1;1;1;1;1;1;1;1	1;1;1;1;1;1;1;1;1;1	1;1;1;1;1;1;1;1;1;1	ER membrane protein complex subunit 4	EMC4	>tr|H0YN63|H0YN63_HUMAN ER membrane protein complex subunit 4 OS=Homo sapiens GN=EMC4 PE=1 SV=1;>tr|S4R329|S4R329_HUMAN ER membrane protein complex subunit 4 OS=Homo sapiens GN=EMC4 PE=1 SV=1;>tr|H0YMH5|H0YMH5_HUMAN ER membrane protein complex subunit 4 OS	10	1	1	1	1	1	1	1	1	1	23.3	23.3	23.3	4.4299	43	43;72;72;78;84;102;125;136;149;183	0.00043649	3.0532	By MS/MS	By MS/MS	2.1671	1.8058	4.0354	2	1	Median	NaN	NaN	NaN	1	1	Median	NaN	NaN	NaN	1	0	Median	23.3	23.3	45544000	17227000
H0YLB7;H0YKU8;Q6JHV3;H0YMI4;Q9Y6I4-2;Q9Y6I4;H0YLG0	H0YLB7;H0YKU8;Q6JHV3;H0YMI4;Q9Y6I4-2;Q9Y6I4;H0YLG0	2;2;2;2;2;2;1	2;2;2;2;2;2;1	2;2;2;2;2;2;1	Ubiquitin carboxyl-terminal hydrolase;Ubiquitin carboxyl-terminal hydrolase 3	USP3	>tr|H0YLB7|H0YLB7_HUMAN Ubiquitin carboxyl-terminal hydrolase OS=Homo sapiens GN=USP3 PE=1 SV=1;>tr|H0YKU8|H0YKU8_HUMAN Ubiquitin carboxyl-terminal hydrolase (Fragment) OS=Homo sapiens GN=USP3 PE=1 SV=1;>tr|Q6JHV3|Q6JHV3_HUMAN Ubiquitin carboxyl-terminal h	7	2	2	2	1	1	1	1	1	1	6.7	6.7	6.7	49.058	431	431;443;498;503;476;520;133	0	5.0096	By MS/MS	By MS/MS	1.8039	1.521	8.8752	2	2	Median	NaN	NaN	NaN	1	1	Median	NaN	NaN	NaN	1	1	Median	3.5	3.2	32802000	10077000
H0YL91;Q15650	H0YL91;Q15650	1;1	1;1	1;1	Activating signal cointegrator 1	TRIP4	>tr|H0YL91|H0YL91_HUMAN Activating signal cointegrator 1 OS=Homo sapiens GN=TRIP4 PE=1 SV=1;>sp|Q15650|TRIP4_HUMAN Activating signal cointegrator 1 OS=Homo sapiens GN=TRIP4 PE=1 SV=4	2	1	1	1	1	0	1	0	1	0	2.7	2.7	2.7	42.052	368	368;581	0.007767	1.6087	By MS/MS	By matching	NaN	NaN	NaN	0	0	Median	NaN	NaN	NaN	0	0	Median	NaN	NaN	NaN	0	0	Median	2.7	0	9263400	0
H0YMB1;Q96TC7-2;Q96TC7;H0YLG5	H0YMB1;Q96TC7-2;Q96TC7	8;8;8;2	8;8;8;2	8;8;8;2	Regulator of microtubule dynamics protein 3	RMDN3	>tr|H0YMB1|H0YMB1_HUMAN Regulator of microtubule dynamics protein 3 (Fragment) OS=Homo sapiens GN=RMDN3 PE=1 SV=1;>sp|Q96TC7-2|RMD3_HUMAN Isoform 2 of Regulator of microtubule dynamics protein 3 OS=Homo sapiens GN=RMDN3;>sp|Q96TC7|RMD3_HUMAN Regulator of m	4	8	8	8	8	5	8	5	8	5	35	35	35	34.038	306	306;341;470;287	0	19.929	By MS/MS	By MS/MS	0.93482	0.80557	20.628	8	0	Median	0.89898	0.75184	14.566	4	0	Median	1.1436	0.96567	21.501	4	0	Median	35	25.2	553510000	302160000
J3KMZ9;H0YMD1;P01130-2;P01130-3;P01130-6;P01130-4;P01130-5;P01130;H0YMQ3;H0YM92	J3KMZ9;H0YMD1;P01130-2;P01130-3;P01130-6;P01130-4;P01130-5;P01130;H0YMQ3;H0YM92	2;2;2;2;2;2;2;2;1;1	2;2;2;2;2;2;2;2;1;1	2;2;2;2;2;2;2;2;1;1	Low-density lipoprotein receptor	LDLR	>tr|J3KMZ9|J3KMZ9_HUMAN Low-density lipoprotein receptor (Fragment) OS=Homo sapiens GN=LDLR PE=1 SV=1;>tr|H0YMD1|H0YMD1_HUMAN Low-density lipoprotein receptor OS=Homo sapiens GN=LDLR PE=1 SV=1;>sp|P01130-2|LDLR_HUMAN Isoform 2 of Low-density lipoprotein re	10	2	2	2	0	2	0	2	0	2	2.8	2.8	2.8	104.56	945	945;948;682;692;739;819;858;860;170;309	0	4.8278	By matching	By MS/MS	NaN	NaN	NaN	1	0	Median	NaN	NaN	NaN	0	0	Median	NaN	NaN	NaN	1	0	Median	0	2.8	24070000	10990000
H0YMV8;Q71UM5;C9JLI6	H0YMV8;Q71UM5;C9JLI6	6;6;5	6;6;5	3;3;3	40S ribosomal protein S27;40S ribosomal protein S27-like	RPS27L	>tr|H0YMV8|H0YMV8_HUMAN 40S ribosomal protein S27 OS=Homo sapiens GN=RPS27L PE=1 SV=1;>sp|Q71UM5|RS27L_HUMAN 40S ribosomal protein S27-like OS=Homo sapiens GN=RPS27L PE=1 SV=3;>tr|C9JLI6|C9JLI6_HUMAN 40S ribosomal protein S27 OS=Homo sapiens GN=RPS27L PE=1	3	6	6	3	5	5	5	5	2	3	35	35	13	11.345	100	100;84;97	0	18.609	By MS/MS	By MS/MS	1.0523	0.86938	13.494	12	0	Median	1.0768	0.91087	13.446	6	0	Median	0.99593	0.82775	13.586	6	0	Median	35	34	10127000000	4759500000
H3BLV9;Q5R363;Q96SB4-4;Q96SB4;Q96SB4-3;P78362;P78362-2;D6RBF8;H7C521;H7C5L6;A8MPP7;A8MPY5;E7ETV6;Q9UPE1-2;Q9UPE1-3;Q9UPE1-4;Q9UPE1;H0Y932;H7C2I2;D6RBM8;C9J2M4;C9JWF7	H3BLV9;Q5R363;Q96SB4-4;Q96SB4;Q96SB4-3	10;10;10;10;10;3;3;2;2;2;2;2;2;2;2;2;2;1;1;1;1;1	10;10;10;10;10;3;3;2;2;2;2;2;2;2;2;2;2;1;1;1;1;1	10;10;10;10;10;3;3;2;2;2;2;2;2;2;2;2;2;1;1;1;1;1	SRSF protein kinase 1	SRPK1	>tr|H3BLV9|H3BLV9_HUMAN SRSF protein kinase 1 (Fragment) OS=Homo sapiens GN=SRPK1 PE=1 SV=1;>tr|Q5R363|Q5R363_HUMAN SRSF protein kinase 1 OS=Homo sapiens GN=SRPK1 PE=1 SV=2;>sp|Q96SB4-4|SRPK1_HUMAN Isoform 3 of SRSF protein kinase 1 OS=Homo sapiens GN=SRPK	22	10	10	10	7	10	7	10	7	10	21.2	21.2	21.2	76.039	671	671;826;639;655;826;688;699;146;204;295;492;534;634;491;533;566;567;42;129;155;160;231	0	58.002	By MS/MS	By MS/MS	0.46275	0.39101	83.36	6	0	Median	0.43721	0.3736	12.374	5	0	Median	3.6445	3.1037	26.17	7	6	Median	15.6	21.2	729790000	305340000
H3BLZ8;Q92841;Q92841-1;Q92841-3;Q92841-2	H3BLZ8;Q92841;Q92841-1;Q92841-3;Q92841-2	47;47;45;45;44	36;36;34;34;34	36;36;34;34;34	Probable ATP-dependent RNA helicase DDX17	DDX17	>tr|H3BLZ8|H3BLZ8_HUMAN Probable ATP-dependent RNA helicase DDX17 OS=Homo sapiens GN=DDX17 PE=1 SV=1;>sp|Q92841|DDX17_HUMAN Probable ATP-dependent RNA helicase DDX17 OS=Homo sapiens GN=DDX17 PE=1 SV=2;>sp|Q92841-1|DDX17_HUMAN Isoform 2 of Probable ATP-depe	5	47	36	36	45	43	34	32	34	32	53.1	42.7	42.7	80.439	731	731;729;650;652;652	0	208.34	By MS/MS	By MS/MS	1.2554	1.0808	17.196	99	0	Median	1.4666	1.2193	9.2871	49	0	Median	1.1044	0.9342	11.654	50	0	Median	52.8	51.4	41628000000	18353000000
[truncated: 2,049 more rows]
[truncated: 19 more columns]

## Sheet: Fig 4D
Protein IDs	Majority protein IDs	Peptide counts (all)	Peptide counts (razor+unique)	Peptide counts (unique)	Protein names	Gene names	Fasta headers	Number of proteins	Peptides	Razor + unique peptides	Unique peptides	Peptides rep1	Peptides rep2	Razor + unique peptides rep1	Razor + unique peptides rep2	Unique peptides rep1	Unique peptides rep2	Sequence coverage [%]	Unique + razor sequence coverage [%]	Unique sequence coverage [%]	Mol. weight [kDa]	Sequence length	Sequence lengths	Q-value	Score	Ratio H/L	Ratio H/L normalized	Ratio H/L variability [%]	Ratio H/L count	Ratio H/L iso-count	Ratio H/L type	Ratio H/L rep1	Ratio H/L normalized rep1	Ratio H/L variability [%] rep1	Ratio H/L count rep1	Ratio H/L iso-count rep1	Ratio H/L type rep1	Ratio H/L rep2	Ratio H/L normalized rep2	Ratio H/L variability [%] rep2	Ratio H/L count rep2	Ratio H/L iso-count rep2	Ratio H/L type rep2	Sequence coverage rep1 [%]	Sequence coverage rep2 [%]	Intensity	Intensity L	Intensity H	Intensity rep1
[truncated: 4,038 more rows]
[truncated: 17 more columns]

[truncated: 7 more sheets: Fig S4A_left, Fig S4B_right, Fig 4F, Fig 4G, Fig H-J, Fig 5A, Fig S5F]
